# Supplementary material for: A network model for the specification of vulval precursor cells and cell fusion control in Caenorhabditis elegans
Source: Front Genet. 2013 Jun 14;4:112. doi: 10.3389/fgene.2013.00112 (PMC3682179; doi:10.3389/fgene.2013.00112)
Supplement: Supplementary file 1 [file DataSheet1.ZIP]

Archive with 3 entries (3 files):
- mutants.xls
- vpc.py
- vpcwt23h.ginml
