# Supplementary material for: A network model for the specification of vulval precursor cells and cell fusion control in Caenorhabditis elegans
Source: Front Genet. 2013 Jun 14;4:112. doi: 10.3389/fgene.2013.00112 (PMC3682179; doi:10.3389/fgene.2013.00112)
Supplement: Supplementary file 1 [file DataSheet1.ZIP › mutants.xls]

## Sheet: Sheet1
aph-1(0)
	LIN-3 *	EGL-20 *	CWN-1 *	CWN-2 *	LIN-44 *	MOM-2 *	DSL-1 *	APX-1 *	LAG-2 *	LS	EGL-17	EFF-1	EGL-18	ELT-6	LAG-2	LIN-39a	HCO	MAB-5	CEH-13	CEH-20	UNC-62	REF-2	LIN-39	DSL-1	APX-1	MC	LIN-25	SUR-2	PJW-5	LIN-31	LIN-1	MPK-1	MEK-2	KSR-2	KSR-1	LIN-45	LET-60	GAP-1	SOS-1	SEM-5	LET-23	LET-23ML	LIN-10	LIN-7	LIN-2	POP-1b	BAR-1	SYS-1	POP-1
First fate
	2	1	1	1	1	1	0	0	0	0	1	0	1	1	1	2	1	0	0	1	1	1	2	1	1	1	1	1	2	1	1	2	2	1	1	2	2	1	2	2	2	1	1	1	1	1	1	1	1
	2	1	1	1	1	1	0	0	1	1	1	0	1	1	1	2	1	0	0	1	1	1	2	1	1	1	1	1	2	1	1	2	2	1	1	2	2	1	2	2	2	1	1	1	1	1	1	1	1
	2	1	1	1	1	1	0	1	0	1	1	0	1	1	1	2	1	0	0	1	1	1	2	1	1	1	1	1	2	1	1	2	2	1	1	2	2	1	2	2	2	1	1	1	1	1	1	1	1
	2	1	1	1	1	1	1	0	0	1	1	0	1	1	1	2	1	0	0	1	1	1	2	1	1	1	1	1	2	1	1	2	2	1	1	2	2	1	2	2	2	1	1	1	1	1	1	1	1
	3	1	1	1	1	1	0	0	0	0	1	0	1	1	1	2	1	0	0	1	1	1	2	1	1	1	1	1	2	1	1	2	3	1	1	3	3	1	3	3	3	1	1	1	1	1	1	1	1
	3	1	1	1	1	1	0	0	1	1	1	0	1	1	1	2	1	0	0	1	1	1	2	1	1	1	1	1	2	1	1	2	3	1	1	3	3	1	3	3	3	1	1	1	1	1	1	1	1
	3	1	1	1	1	1	0	1	0	1	1	0	1	1	1	2	1	0	0	1	1	1	2	1	1	1	1	1	2	1	1	2	3	1	1	3	3	1	3	3	3	1	1	1	1	1	1	1	1
	3	1	1	1	1	1	1	0	0	1	1	0	1	1	1	2	1	0	0	1	1	1	2	1	1	1	1	1	2	1	1	2	3	1	1	3	3	1	3	3	3	1	1	1	1	1	1	1	1
Second fate
Second fate RAL
	1	1	1	1	1	1	0	0	0	0	0	0	0	0	1	1	1	0	0	1	1	1	1	0	0	0	0	0	0	1	1	0	0	1	1	0	1	1	1	1	1	1	1	1	1	1	1	1	1
	1	1	1	1	1	1	0	0	1	1	0	0	0	0	1	1	1	0	0	1	1	1	1	0	0	0	0	0	0	1	1	0	0	1	1	0	1	1	1	1	1	1	1	1	1	1	1	1	1
	1	1	1	1	1	1	0	1	0	1	0	0	0	0	1	1	1	0	0	1	1	1	1	0	0	0	0	0	0	1	1	0	0	1	1	0	1	1	1	1	1	1	1	1	1	1	1	1	1
	1	1	1	1	1	1	1	0	0	1	0	0	0	0	1	1	1	0	0	1	1	1	1	0	0	0	0	0	0	1	1	0	0	1	1	0	1	1	1	1	1	1	1	1	1	1	1	1	1
	2	1	1	1	1	1	0	0	0	0	0	0	0	0	1	1	1	0	0	1	1	1	1	0	0	0	0	0	0	1	1	0	0	1	1	0	1	1	1	1	1	1	1	1	1	1	1	1	1
	2	1	1	1	1	1	0	0	1	1	0	0	0	0	1	1	1	0	0	1	1	1	1	0	0	0	0	0	0	1	1	0	0	1	1	0	1	1	1	1	1	1	1	1	1	1	1	1	1
	2	1	1	1	1	1	0	1	0	1	0	0	0	0	1	1	1	0	0	1	1	1	1	0	0	0	0	0	0	1	1	0	0	1	1	0	1	1	1	1	1	1	1	1	1	1	1	1	1
	2	1	1	1	1	1	1	0	0	1	0	0	0	0	1	1	1	0	0	1	1	1	1	0	0	0	0	0	0	1	1	0	0	1	1	0	1	1	1	1	1	1	1	1	1	1	1	1	1
Second fate Biv
Second fate Biv and RAL
Third fate
	0	1	1	1	1	1	0	0	0	0	0	0	0	0	1	1	1	0	0	1	1	1	1	0	0	0	0	0	0	1	1	0	0	1	1	0	0	1	0	0	0	1	1	1	1	1	1	1	1
	0	1	1	1	1	1	0	0	1	1	0	0	0	0	1	1	1	0	0	1	1	1	1	0	0	0	0	0	0	1	1	0	0	1	1	0	0	1	0	0	0	1	1	1	1	1	1	1	1
	0	1	1	1	1	1	0	1	0	1	0	0	0	0	1	1	1	0	0	1	1	1	1	0	0	0	0	0	0	1	1	0	0	1	1	0	0	1	0	0	0	1	1	1	1	1	1	1	1
	0	1	1	1	1	1	1	0	0	1	0	0	0	0	1	1	1	0	0	1	1	1	1	0	0	0	0	0	0	1	1	0	0	1	1	0	0	1	0	0	0	1	1	1	1	1	1	1	1
Fusion fate
aph-2(0)
	LIN-3 *	EGL-20 *	CWN-1 *	CWN-2 *	LIN-44 *	MOM-2 *	DSL-1 *	APX-1 *	LAG-2 *	LS	EGL-17	EFF-1	EGL-18	ELT-6	LAG-2	LIN-39a	HCO	MAB-5	CEH-13	CEH-20	UNC-62	REF-2	LIN-39	DSL-1	APX-1	MC	LIN-25	SUR-2	PJW-5	LIN-31	LIN-1	MPK-1	MEK-2	KSR-2	KSR-1	LIN-45	LET-60	GAP-1	SOS-1	SEM-5	LET-23	LET-23ML	LIN-10	LIN-7	LIN-2	POP-1b	BAR-1	SYS-1	POP-1
First fate
	2	1	1	1	1	1	0	0	0	0	1	0	1	1	1	2	1	0	0	1	1	1	2	1	1	1	1	1	2	1	1	2	2	1	1	2	2	1	2	2	2	1	1	1	1	1	1	1	1
	2	1	1	1	1	1	0	0	1	1	1	0	1	1	1	2	1	0	0	1	1	1	2	1	1	1	1	1	2	1	1	2	2	1	1	2	2	1	2	2	2	1	1	1	1	1	1	1	1
	2	1	1	1	1	1	0	1	0	1	1	0	1	1	1	2	1	0	0	1	1	1	2	1	1	1	1	1	2	1	1	2	2	1	1	2	2	1	2	2	2	1	1	1	1	1	1	1	1
	2	1	1	1	1	1	1	0	0	1	1	0	1	1	1	2	1	0	0	1	1	1	2	1	1	1	1	1	2	1	1	2	2	1	1	2	2	1	2	2	2	1	1	1	1	1	1	1	1
	3	1	1	1	1	1	0	0	0	0	1	0	1	1	1	2	1	0	0	1	1	1	2	1	1	1	1	1	2	1	1	2	3	1	1	3	3	1	3	3	3	1	1	1	1	1	1	1	1
	3	1	1	1	1	1	0	0	1	1	1	0	1	1	1	2	1	0	0	1	1	1	2	1	1	1	1	1	2	1	1	2	3	1	1	3	3	1	3	3	3	1	1	1	1	1	1	1	1
	3	1	1	1	1	1	0	1	0	1	1	0	1	1	1	2	1	0	0	1	1	1	2	1	1	1	1	1	2	1	1	2	3	1	1	3	3	1	3	3	3	1	1	1	1	1	1	1	1
	3	1	1	1	1	1	1	0	0	1	1	0	1	1	1	2	1	0	0	1	1	1	2	1	1	1	1	1	2	1	1	2	3	1	1	3	3	1	3	3	3	1	1	1	1	1	1	1	1
Second fate
Second fate RAL
	1	1	1	1	1	1	0	0	0	0	0	0	0	0	1	1	1	0	0	1	1	1	1	0	0	0	0	0	0	1	1	0	0	1	1	0	1	1	1	1	1	1	1	1	1	1	1	1	1
	1	1	1	1	1	1	0	0	1	1	0	0	0	0	1	1	1	0	0	1	1	1	1	0	0	0	0	0	0	1	1	0	0	1	1	0	1	1	1	1	1	1	1	1	1	1	1	1	1
	1	1	1	1	1	1	0	1	0	1	0	0	0	0	1	1	1	0	0	1	1	1	1	0	0	0	0	0	0	1	1	0	0	1	1	0	1	1	1	1	1	1	1	1	1	1	1	1	1
	1	1	1	1	1	1	1	0	0	1	0	0	0	0	1	1	1	0	0	1	1	1	1	0	0	0	0	0	0	1	1	0	0	1	1	0	1	1	1	1	1	1	1	1	1	1	1	1	1
	2	1	1	1	1	1	0	0	0	0	0	0	0	0	1	1	1	0	0	1	1	1	1	0	0	0	0	0	0	1	1	0	0	1	1	0	1	1	1	1	1	1	1	1	1	1	1	1	1
	2	1	1	1	1	1	0	0	1	1	0	0	0	0	1	1	1	0	0	1	1	1	1	0	0	0	0	0	0	1	1	0	0	1	1	0	1	1	1	1	1	1	1	1	1	1	1	1	1
	2	1	1	1	1	1	0	1	0	1	0	0	0	0	1	1	1	0	0	1	1	1	1	0	0	0	0	0	0	1	1	0	0	1	1	0	1	1	1	1	1	1	1	1	1	1	1	1	1
	2	1	1	1	1	1	1	0	0	1	0	0	0	0	1	1	1	0	0	1	1	1	1	0	0	0	0	0	0	1	1	0	0	1	1	0	1	1	1	1	1	1	1	1	1	1	1	1	1
Second fate Biv
Second fate Biv and RAL
Third fate
	0	1	1	1	1	1	0	0	0	0	0	0	0	0	1	1	1	0	0	1	1	1	1	0	0	0	0	0	0	1	1	0	0	1	1	0	0	1	0	0	0	1	1	1	1	1	1	1	1
	0	1	1	1	1	1	0	0	1	1	0	0	0	0	1	1	1	0	0	1	1	1	1	0	0	0	0	0	0	1	1	0	0	1	1	0	0	1	0	0	0	1	1	1	1	1	1	1	1
	0	1	1	1	1	1	0	1	0	1	0	0	0	0	1	1	1	0	0	1	1	1	1	0	0	0	0	0	0	1	1	0	0	1	1	0	0	1	0	0	0	1	1	1	1	1	1	1	1
	0	1	1	1	1	1	1	0	0	1	0	0	0	0	1	1	1	0	0	1	1	1	1	0	0	0	0	0	0	1	1	0	0	1	1	0	0	1	0	0	0	1	1	1	1	1	1	1	1
Fusion fate
aph-2(1)
	LIN-3 *	EGL-20 *	CWN-1 *	CWN-2 *	LIN-44 *	MOM-2 *	DSL-1 *	APX-1 *	LAG-2 *	LS	EGL-17	EFF-1	EGL-18	ELT-6	LAG-2	LIN-39a	HCO	MAB-5	CEH-13	CEH-20	UNC-62	REF-2	LIN-39	DSL-1	APX-1	MC	LIN-25	SUR-2	PJW-5	LIN-31	LIN-1	MPK-1	MEK-2	KSR-2	KSR-1	LIN-45	LET-60	GAP-1	SOS-1	SEM-5	LET-23	LET-23ML	LIN-10	LIN-7	LIN-2	POP-1b	BAR-1	SYS-1	POP-1
First fate
	2	1	1	1	1	1	0	0	0	0	1	0	1	1	1	2	1	0	0	1	1	1	2	1	1	1	1	1	2	1	1	2	2	1	1	2	2	1	2	2	2	1	1	1	1	1	1	1	1
	2	1	1	1	1	1	0	0	1	1	1	0	1	1	1	2	1	0	0	1	1	1	2	1	1	1	1	1	2	1	1	2	2	1	1	2	2	1	2	2	2	1	1	1	1	1	1	1	1
	2	1	1	1	1	1	0	1	0	1	1	0	1	1	1	2	1	0	0	1	1	1	2	1	1	1	1	1	2	1	1	2	2	1	1	2	2	1	2	2	2	1	1	1	1	1	1	1	1
	2	1	1	1	1	1	1	0	0	1	1	0	1	1	1	2	1	0	0	1	1	1	2	1	1	1	1	1	2	1	1	2	2	1	1	2	2	1	2	2	2	1	1	1	1	1	1	1	1
	3	1	1	1	1	1	0	0	0	0	1	0	1	1	1	2	1	0	0	1	1	1	2	1	1	1	1	1	2	1	1	2	3	1	1	3	3	1	3	3	3	1	1	1	1	1	1	1	1
	3	1	1	1	1	1	0	0	1	1	1	0	1	1	1	2	1	0	0	1	1	1	2	1	1	1	1	1	2	1	1	2	3	1	1	3	3	1	3	3	3	1	1	1	1	1	1	1	1
	3	1	1	1	1	1	0	1	0	1	1	0	1	1	1	2	1	0	0	1	1	1	2	1	1	1	1	1	2	1	1	2	3	1	1	3	3	1	3	3	3	1	1	1	1	1	1	1	1
	3	1	1	1	1	1	1	0	0	1	1	0	1	1	1	2	1	0	0	1	1	1	2	1	1	1	1	1	2	1	1	2	3	1	1	3	3	1	3	3	3	1	1	1	1	1	1	1	1
Second fate
	0	1	1	1	1	1	0	0	1	1	0	0	0	0	1	1	1	0	0	1	1	1	1	0	0	0	0	0	0	1	1	0	0	1	1	0	0	1	0	0	0	1	1	1	1	1	1	1	1
	0	1	1	1	1	1	0	1	0	1	0	0	0	0	1	1	1	0	0	1	1	1	1	0	0	0	0	0	0	1	1	0	0	1	1	0	0	1	0	0	0	1	1	1	1	1	1	1	1
	0	1	1	1	1	1	1	0	0	1	0	0	0	0	1	1	1	0	0	1	1	1	1	0	0	0	0	0	0	1	1	0	0	1	1	0	0	1	0	0	0	1	1	1	1	1	1	1	1
	1	1	1	1	1	1	0	0	1	1	0	0	0	0	1	1	1	0	0	1	1	1	1	0	0	0	0	0	0	1	1	0	0	1	1	0	1	1	1	1	1	1	1	1	1	1	1	1	1
	1	1	1	1	1	1	0	1	0	1	0	0	0	0	1	1	1	0	0	1	1	1	1	0	0	0	0	0	0	1	1	0	0	1	1	0	1	1	1	1	1	1	1	1	1	1	1	1	1
	1	1	1	1	1	1	1	0	0	1	0	0	0	0	1	1	1	0	0	1	1	1	1	0	0	0	0	0	0	1	1	0	0	1	1	0	1	1	1	1	1	1	1	1	1	1	1	1	1
	2	1	1	1	1	1	0	0	1	1	0	0	0	0	1	1	1	0	0	1	1	1	1	0	0	0	0	0	0	1	1	0	0	1	1	0	1	1	1	1	1	1	1	1	1	1	1	1	1
	2	1	1	1	1	1	0	1	0	1	0	0	0	0	1	1	1	0	0	1	1	1	1	0	0	0	0	0	0	1	1	0	0	1	1	0	1	1	1	1	1	1	1	1	1	1	1	1	1
	2	1	1	1	1	1	1	0	0	1	0	0	0	0	1	1	1	0	0	1	1	1	1	0	0	0	0	0	0	1	1	0	0	1	1	0	1	1	1	1	1	1	1	1	1	1	1	1	1
Second fate RAL
	1	1	1	1	1	1	0	0	0	0	0	0	0	0	1	1	1	0	0	1	1	1	1	0	0	0	0	0	0	1	1	0	0	1	1	0	1	1	1	1	1	1	1	1	1	1	1	1	1
	2	1	1	1	1	1	0	0	0	0	0	0	0	0	1	1	1	0	0	1	1	1	1	0	0	0	0	0	0	1	1	0	0	1	1	0	1	1	1	1	1	1	1	1	1	1	1	1	1
Second fate Biv
Second fate Biv and RAL
Third fate
	0	1	1	1	1	1	0	0	0	0	0	0	0	0	1	1	1	0	0	1	1	1	1	0	0	0	0	0	0	1	1	0	0	1	1	0	0	1	0	0	0	1	1	1	1	1	1	1	1
	0	1	1	1	1	1	0	0	1	1	0	0	0	0	1	1	1	0	0	1	1	1	1	0	0	0	0	0	0	1	1	0	0	1	1	0	0	1	0	0	0	1	1	1	1	1	1	1	1
	0	1	1	1	1	1	0	1	0	1	0	0	0	0	1	1	1	0	0	1	1	1	1	0	0	0	0	0	0	1	1	0	0	1	1	0	0	1	0	0	0	1	1	1	1	1	1	1	1
	0	1	1	1	1	1	1	0	0	1	0	0	0	0	1	1	1	0	0	1	1	1	1	0	0	0	0	0	0	1	1	0	0	1	1	0	0	1	0	0	0	1	1	1	1	1	1	1	1
Fusion fate
apr-1(0)
	LIN-3 *	EGL-20 *	CWN-1 *	CWN-2 *	LIN-44 *	MOM-2 *	DSL-1 *	APX-1 *	LAG-2 *	LS	EGL-17	EFF-1	EGL-18	ELT-6	LAG-2	LIN-39a	HCO	MAB-5	CEH-13	CEH-20	UNC-62	REF-2	LIN-39	DSL-1	APX-1	MC	LIN-25	SUR-2	PJW-5	LIN-31	LIN-1	MPK-1	MEK-2	KSR-2	KSR-1	LIN-45	LET-60	GAP-1	SOS-1	SEM-5	LET-23	LET-23ML	LIN-10	LIN-7	LIN-2	POP-1b	BAR-1	SYS-1	POP-1
First fate
	2	1	1	1	1	1	0	0	0	0	1	0	1	1	1	2	1	0	0	1	1	1	2	1	1	1	1	1	2	1	1	2	2	1	1	2	2	1	2	2	2	1	1	1	1	1	1	1	1
	2	1	1	1	1	1	0	0	1	1	1	0	1	1	1	2	1	0	0	1	1	1	2	1	1	1	1	1	2	1	1	2	2	1	1	2	2	1	2	2	2	1	1	1	1	1	1	1	1
	2	1	1	1	1	1	0	1	0	1	1	0	1	1	1	2	1	0	0	1	1	1	2	1	1	1	1	1	2	1	1	2	2	1	1	2	2	1	2	2	2	1	1	1	1	1	1	1	1
	2	1	1	1	1	1	1	0	0	1	1	0	1	1	1	2	1	0	0	1	1	1	2	1	1	1	1	1	2	1	1	2	2	1	1	2	2	1	2	2	2	1	1	1	1	1	1	1	1
	3	1	1	1	1	1	0	0	0	0	1	0	1	1	1	2	1	0	0	1	1	1	2	1	1	1	1	1	2	1	1	2	3	1	1	3	3	1	3	3	3	1	1	1	1	1	1	1	1
	3	1	1	1	1	1	0	0	1	1	1	0	1	1	1	2	1	0	0	1	1	1	2	1	1	1	1	1	2	1	1	2	3	1	1	3	3	1	3	3	3	1	1	1	1	1	1	1	1
	3	1	1	1	1	1	0	1	0	1	1	0	1	1	1	2	1	0	0	1	1	1	2	1	1	1	1	1	2	1	1	2	3	1	1	3	3	1	3	3	3	1	1	1	1	1	1	1	1
	3	1	1	1	1	1	1	0	0	1	1	0	1	1	1	2	1	0	0	1	1	1	2	1	1	1	1	1	2	1	1	2	3	1	1	3	3	1	3	3	3	1	1	1	1	1	1	1	1
Second fate
	0	1	1	1	1	1	0	0	1	1	0	0	0	0	1	1	1	0	0	1	1	1	1	0	0	0	0	0	0	1	1	0	0	1	1	0	0	1	0	0	0	1	1	1	1	1	1	1	1
	0	1	1	1	1	1	0	1	0	1	0	0	0	0	1	1	1	0	0	1	1	1	1	0	0	0	0	0	0	1	1	0	0	1	1	0	0	1	0	0	0	1	1	1	1	1	1	1	1
	0	1	1	1	1	1	1	0	0	1	0	0	0	0	1	1	1	0	0	1	1	1	1	0	0	0	0	0	0	1	1	0	0	1	1	0	0	1	0	0	0	1	1	1	1	1	1	1	1
	1	1	1	1	1	1	0	0	1	1	0	0	0	0	1	1	1	0	0	1	1	1	1	0	0	0	0	0	0	1	1	0	0	1	1	0	1	1	1	1	1	1	1	1	1	1	1	1	1
	1	1	1	1	1	1	0	1	0	1	0	0	0	0	1	1	1	0	0	1	1	1	1	0	0	0	0	0	0	1	1	0	0	1	1	0	1	1	1	1	1	1	1	1	1	1	1	1	1
	1	1	1	1	1	1	1	0	0	1	0	0	0	0	1	1	1	0	0	1	1	1	1	0	0	0	0	0	0	1	1	0	0	1	1	0	1	1	1	1	1	1	1	1	1	1	1	1	1
	2	1	1	1	1	1	0	0	1	1	0	0	0	0	1	1	1	0	0	1	1	1	1	0	0	0	0	0	0	1	1	0	0	1	1	0	1	1	1	1	1	1	1	1	1	1	1	1	1
	2	1	1	1	1	1	0	1	0	1	0	0	0	0	1	1	1	0	0	1	1	1	1	0	0	0	0	0	0	1	1	0	0	1	1	0	1	1	1	1	1	1	1	1	1	1	1	1	1
	2	1	1	1	1	1	1	0	0	1	0	0	0	0	1	1	1	0	0	1	1	1	1	0	0	0	0	0	0	1	1	0	0	1	1	0	1	1	1	1	1	1	1	1	1	1	1	1	1
Second fate RAL
	1	1	1	1	1	1	0	0	0	0	0	0	0	0	1	1	1	0	0	1	1	1	1	0	0	0	0	0	0	1	1	0	0	1	1	0	1	1	1	1	1	1	1	1	1	1	1	1	1
	2	1	1	1	1	1	0	0	0	0	0	0	0	0	1	1	1	0	0	1	1	1	1	0	0	0	0	0	0	1	1	0	0	1	1	0	1	1	1	1	1	1	1	1	1	1	1	1	1
Second fate Biv
Second fate Biv and RAL
Third fate
	0	1	1	1	1	1	0	0	0	0	0	0	0	0	1	1	1	0	0	1	1	1	1	0	0	0	0	0	0	1	1	0	0	1	1	0	0	1	0	0	0	1	1	1	1	1	1	1	1
Fusion fate
apr-1(1)
	LIN-3 *	EGL-20 *	CWN-1 *	CWN-2 *	LIN-44 *	MOM-2 *	DSL-1 *	APX-1 *	LAG-2 *	LS	EGL-17	EFF-1	EGL-18	ELT-6	LAG-2	LIN-39a	HCO	MAB-5	CEH-13	CEH-20	UNC-62	REF-2	LIN-39	DSL-1	APX-1	MC	LIN-25	SUR-2	PJW-5	LIN-31	LIN-1	MPK-1	MEK-2	KSR-2	KSR-1	LIN-45	LET-60	GAP-1	SOS-1	SEM-5	LET-23	LET-23ML	LIN-10	LIN-7	LIN-2	POP-1b	BAR-1	SYS-1	POP-1
First fate
Second fate
	0	1	1	1	1	1	0	0	1	1	0	0	0	0	0	0	1	0	0	1	1	0	0	0	0	0	0	0	0	1	1	0	0	1	1	0	0	1	0	0	0	1	1	1	1	0	0	0	0
	0	1	1	1	1	1	0	1	0	1	0	0	0	0	0	0	1	0	0	1	1	0	0	0	0	0	0	0	0	1	1	0	0	1	1	0	0	1	0	0	0	1	1	1	1	0	0	0	0
	0	1	1	1	1	1	1	0	0	1	0	0	0	0	0	0	1	0	0	1	1	0	0	0	0	0	0	0	0	1	1	0	0	1	1	0	0	1	0	0	0	1	1	1	1	0	0	0	0
	1	1	1	1	1	1	0	0	1	1	0	0	0	0	0	0	1	0	0	1	1	0	0	0	0	0	0	0	0	1	1	0	0	1	1	0	1	1	1	1	1	1	1	1	1	0	0	0	0
	1	1	1	1	1	1	0	1	0	1	0	0	0	0	0	0	1	0	0	1	1	0	0	0	0	0	0	0	0	1	1	0	0	1	1	0	1	1	1	1	1	1	1	1	1	0	0	0	0
	1	1	1	1	1	1	1	0	0	1	0	0	0	0	0	0	1	0	0	1	1	0	0	0	0	0	0	0	0	1	1	0	0	1	1	0	1	1	1	1	1	1	1	1	1	0	0	0	0
	2	1	1	1	1	1	0	0	1	1	0	0	0	0	0	0	1	0	0	1	1	0	0	0	0	0	0	0	0	1	1	0	0	1	1	0	1	1	1	1	1	1	1	1	1	0	0	0	0
	2	1	1	1	1	1	0	1	0	1	0	0	0	0	0	0	1	0	0	1	1	0	0	0	0	0	0	0	0	1	1	0	0	1	1	0	1	1	1	1	1	1	1	1	1	0	0	0	0
	2	1	1	1	1	1	1	0	0	1	0	0	0	0	0	0	1	0	0	1	1	0	0	0	0	0	0	0	0	1	1	0	0	1	1	0	1	1	1	1	1	1	1	1	1	0	0	0	0
Second fate RAL
	1	1	1	1	1	1	0	0	0	0	0	0	0	0	0	0	1	0	0	1	1	0	0	0	0	0	0	0	0	1	1	0	0	1	1	0	1	1	1	1	1	1	1	1	1	0	0	0	0
	2	1	1	1	1	1	0	0	0	0	0	0	0	0	0	0	1	0	0	1	1	0	0	0	0	0	0	0	0	1	1	0	0	1	1	0	1	1	1	1	1	1	1	1	1	0	0	0	0
Second fate Biv
Second fate Biv and RAL
Third fate
	2	1	1	1	1	1	0	0	0	0	0	0	0	0	1	1	1	0	0	1	1	1	1	1	1	1	1	1	2	1	1	2	2	1	1	2	2	1	2	2	2	1	1	1	1	0	0	0	0
	2	1	1	1	1	1	0	0	1	1	0	0	0	0	1	1	1	0	0	1	1	1	1	1	1	1	1	1	2	1	1	2	2	1	1	2	2	1	2	2	2	1	1	1	1	0	0	0	0
	2	1	1	1	1	1	0	1	0	1	0	0	0	0	1	1	1	0	0	1	1	1	1	1	1	1	1	1	2	1	1	2	2	1	1	2	2	1	2	2	2	1	1	1	1	0	0	0	0
	2	1	1	1	1	1	1	0	0	1	0	0	0	0	1	1	1	0	0	1	1	1	1	1	1	1	1	1	2	1	1	2	2	1	1	2	2	1	2	2	2	1	1	1	1	0	0	0	0
	3	1	1	1	1	1	0	0	0	0	0	0	0	0	1	1	1	0	0	1	1	1	1	1	1	1	1	1	2	1	1	2	3	1	1	3	3	1	3	3	3	1	1	1	1	0	0	0	0
	3	1	1	1	1	1	0	0	1	1	0	0	0	0	1	1	1	0	0	1	1	1	1	1	1	1	1	1	2	1	1	2	3	1	1	3	3	1	3	3	3	1	1	1	1	0	0	0	0
	3	1	1	1	1	1	0	1	0	1	0	0	0	0	1	1	1	0	0	1	1	1	1	1	1	1	1	1	2	1	1	2	3	1	1	3	3	1	3	3	3	1	1	1	1	0	0	0	0
	3	1	1	1	1	1	1	0	0	1	0	0	0	0	1	1	1	0	0	1	1	1	1	1	1	1	1	1	2	1	1	2	3	1	1	3	3	1	3	3	3	1	1	1	1	0	0	0	0
Fusion fate
	0	1	1	1	1	1	0	0	0	0	0	1	0	0	0	0	1	0	0	1	1	0	0	0	0	0	0	0	0	1	1	0	0	1	1	0	0	1	0	0	0	1	1	1	1	0	0	0	0
	0	1	1	1	1	1	0	0	1	1	0	1	0	0	0	0	1	0	0	1	1	0	0	0	0	0	0	0	0	1	1	0	0	1	1	0	0	1	0	0	0	1	1	1	1	0	0	0	0
	0	1	1	1	1	1	0	1	0	1	0	1	0	0	0	0	1	0	0	1	1	0	0	0	0	0	0	0	0	1	1	0	0	1	1	0	0	1	0	0	0	1	1	1	1	0	0	0	0
	0	1	1	1	1	1	1	0	0	1	0	1	0	0	0	0	1	0	0	1	1	0	0	0	0	0	0	0	0	1	1	0	0	1	1	0	0	1	0	0	0	1	1	1	1	0	0	0	0
apx-1 *(0)
	LIN-3 *	EGL-20 *	CWN-1 *	CWN-2 *	LIN-44 *	MOM-2 *	DSL-1 *	APX-1 *	LAG-2 *	LS	EGL-17	EFF-1	EGL-18	ELT-6	LAG-2	LIN-39a	HCO	MAB-5	CEH-13	CEH-20	UNC-62	REF-2	LIN-39	DSL-1	APX-1	MC	LIN-25	SUR-2	PJW-5	LIN-31	LIN-1	MPK-1	MEK-2	KSR-2	KSR-1	LIN-45	LET-60	GAP-1	SOS-1	SEM-5	LET-23	LET-23ML	LIN-10	LIN-7	LIN-2	POP-1b	BAR-1	SYS-1	POP-1
First fate
	2	1	1	1	1	1	0	0	0	0	1	0	1	1	1	2	1	0	0	1	1	1	2	1	1	1	1	1	2	1	1	2	2	1	1	2	2	1	2	2	2	1	1	1	1	1	1	1	1
	2	1	1	1	1	1	0	0	1	1	1	0	1	1	1	2	1	0	0	1	1	1	2	1	1	1	1	1	2	1	1	2	2	1	1	2	2	1	2	2	2	1	1	1	1	1	1	1	1
	2	1	1	1	1	1	1	0	0	1	1	0	1	1	1	2	1	0	0	1	1	1	2	1	1	1	1	1	2	1	1	2	2	1	1	2	2	1	2	2	2	1	1	1	1	1	1	1	1
	3	1	1	1	1	1	0	0	0	0	1	0	1	1	1	2	1	0	0	1	1	1	2	1	1	1	1	1	2	1	1	2	3	1	1	3	3	1	3	3	3	1	1	1	1	1	1	1	1
	3	1	1	1	1	1	0	0	1	1	1	0	1	1	1	2	1	0	0	1	1	1	2	1	1	1	1	1	2	1	1	2	3	1	1	3	3	1	3	3	3	1	1	1	1	1	1	1	1
	3	1	1	1	1	1	1	0	0	1	1	0	1	1	1	2	1	0	0	1	1	1	2	1	1	1	1	1	2	1	1	2	3	1	1	3	3	1	3	3	3	1	1	1	1	1	1	1	1
Second fate
	0	1	1	1	1	1	0	0	1	1	0	0	0	0	1	1	1	0	0	1	1	1	1	0	0	0	0	0	0	1	1	0	0	1	1	0	0	1	0	0	0	1	1	1	1	1	1	1	1
	0	1	1	1	1	1	1	0	0	1	0	0	0	0	1	1	1	0	0	1	1	1	1	0	0	0	0	0	0	1	1	0	0	1	1	0	0	1	0	0	0	1	1	1	1	1	1	1	1
	1	1	1	1	1	1	0	0	1	1	0	0	0	0	1	1	1	0	0	1	1	1	1	0	0	0	0	0	0	1	1	0	0	1	1	0	1	1	1	1	1	1	1	1	1	1	1	1	1
	1	1	1	1	1	1	1	0	0	1	0	0	0	0	1	1	1	0	0	1	1	1	1	0	0	0	0	0	0	1	1	0	0	1	1	0	1	1	1	1	1	1	1	1	1	1	1	1	1
	2	1	1	1	1	1	0	0	1	1	0	0	0	0	1	1	1	0	0	1	1	1	1	0	0	0	0	0	0	1	1	0	0	1	1	0	1	1	1	1	1	1	1	1	1	1	1	1	1
	2	1	1	1	1	1	1	0	0	1	0	0	0	0	1	1	1	0	0	1	1	1	1	0	0	0	0	0	0	1	1	0	0	1	1	0	1	1	1	1	1	1	1	1	1	1	1	1	1
Second fate RAL
	1	1	1	1	1	1	0	0	0	0	0	0	0	0	1	1	1	0	0	1	1	1	1	0	0	0	0	0	0	1	1	0	0	1	1	0	1	1	1	1	1	1	1	1	1	1	1	1	1
	2	1	1	1	1	1	0	0	0	0	0	0	0	0	1	1	1	0	0	1	1	1	1	0	0	0	0	0	0	1	1	0	0	1	1	0	1	1	1	1	1	1	1	1	1	1	1	1	1
Second fate Biv
Second fate Biv and RAL
Third fate
	0	1	1	1	1	1	0	0	0	0	0	0	0	0	1	1	1	0	0	1	1	1	1	0	0	0	0	0	0	1	1	0	0	1	1	0	0	1	0	0	0	1	1	1	1	1	1	1	1
Fusion fate
apx-1 *(0);dsl-1 *(0);lag-2 *(0);lin-3 *(2)
	LIN-3 *	EGL-20 *	CWN-1 *	CWN-2 *	LIN-44 *	MOM-2 *	DSL-1 *	APX-1 *	LAG-2 *	LS	EGL-17	EFF-1	EGL-18	ELT-6	LAG-2	LIN-39a	HCO	MAB-5	CEH-13	CEH-20	UNC-62	REF-2	LIN-39	DSL-1	APX-1	MC	LIN-25	SUR-2	PJW-5	LIN-31	LIN-1	MPK-1	MEK-2	KSR-2	KSR-1	LIN-45	LET-60	GAP-1	SOS-1	SEM-5	LET-23	LET-23ML	LIN-10	LIN-7	LIN-2	POP-1b	BAR-1	SYS-1	POP-1
First fate
	2	1	1	1	1	1	0	0	0	0	1	0	1	1	1	2	1	0	0	1	1	1	2	1	1	1	1	1	2	1	1	2	2	1	1	2	2	1	2	2	2	1	1	1	1	1	1	1	1
Second fate
Second fate RAL
	2	1	1	1	1	1	0	0	0	0	0	0	0	0	1	1	1	0	0	1	1	1	1	0	0	0	0	0	0	1	1	0	0	1	1	0	1	1	1	1	1	1	1	1	1	1	1	1	1
Second fate Biv
Second fate Biv and RAL
Third fate
Fusion fate
apx-1 *(1)
	LIN-3 *	EGL-20 *	CWN-1 *	CWN-2 *	LIN-44 *	MOM-2 *	DSL-1 *	APX-1 *	LAG-2 *	LS	EGL-17	EFF-1	EGL-18	ELT-6	LAG-2	LIN-39a	HCO	MAB-5	CEH-13	CEH-20	UNC-62	REF-2	LIN-39	DSL-1	APX-1	MC	LIN-25	SUR-2	PJW-5	LIN-31	LIN-1	MPK-1	MEK-2	KSR-2	KSR-1	LIN-45	LET-60	GAP-1	SOS-1	SEM-5	LET-23	LET-23ML	LIN-10	LIN-7	LIN-2	POP-1b	BAR-1	SYS-1	POP-1
First fate
	2	1	1	1	1	1	0	1	0	1	1	0	1	1	1	2	1	0	0	1	1	1	2	1	1	1	1	1	2	1	1	2	2	1	1	2	2	1	2	2	2	1	1	1	1	1	1	1	1
	3	1	1	1	1	1	0	1	0	1	1	0	1	1	1	2	1	0	0	1	1	1	2	1	1	1	1	1	2	1	1	2	3	1	1	3	3	1	3	3	3	1	1	1	1	1	1	1	1
Second fate
	0	1	1	1	1	1	0	1	0	1	0	0	0	0	1	1	1	0	0	1	1	1	1	0	0	0	0	0	0	1	1	0	0	1	1	0	0	1	0	0	0	1	1	1	1	1	1	1	1
	1	1	1	1	1	1	0	1	0	1	0	0	0	0	1	1	1	0	0	1	1	1	1	0	0	0	0	0	0	1	1	0	0	1	1	0	1	1	1	1	1	1	1	1	1	1	1	1	1
	2	1	1	1	1	1	0	1	0	1	0	0	0	0	1	1	1	0	0	1	1	1	1	0	0	0	0	0	0	1	1	0	0	1	1	0	1	1	1	1	1	1	1	1	1	1	1	1	1
Second fate RAL
Second fate Biv
Second fate Biv and RAL
Third fate
Fusion fate
apx-1(0)
	LIN-3 *	EGL-20 *	CWN-1 *	CWN-2 *	LIN-44 *	MOM-2 *	DSL-1 *	APX-1 *	LAG-2 *	LS	EGL-17	EFF-1	EGL-18	ELT-6	LAG-2	LIN-39a	HCO	MAB-5	CEH-13	CEH-20	UNC-62	REF-2	LIN-39	DSL-1	APX-1	MC	LIN-25	SUR-2	PJW-5	LIN-31	LIN-1	MPK-1	MEK-2	KSR-2	KSR-1	LIN-45	LET-60	GAP-1	SOS-1	SEM-5	LET-23	LET-23ML	LIN-10	LIN-7	LIN-2	POP-1b	BAR-1	SYS-1	POP-1
First fate
	2	1	1	1	1	1	0	0	0	0	1	0	1	1	1	2	1	0	0	1	1	1	2	1	0	1	1	1	2	1	1	2	2	1	1	2	2	1	2	2	2	1	1	1	1	1	1	1	1
	2	1	1	1	1	1	0	0	1	1	1	0	1	1	1	2	1	0	0	1	1	1	2	1	0	1	1	1	2	1	1	2	2	1	1	2	2	1	2	2	2	1	1	1	1	1	1	1	1
	2	1	1	1	1	1	0	1	0	1	1	0	1	1	1	2	1	0	0	1	1	1	2	1	0	1	1	1	2	1	1	2	2	1	1	2	2	1	2	2	2	1	1	1	1	1	1	1	1
	2	1	1	1	1	1	1	0	0	1	1	0	1	1	1	2	1	0	0	1	1	1	2	1	0	1	1	1	2	1	1	2	2	1	1	2	2	1	2	2	2	1	1	1	1	1	1	1	1
	3	1	1	1	1	1	0	0	0	0	1	0	1	1	1	2	1	0	0	1	1	1	2	1	0	1	1	1	2	1	1	2	3	1	1	3	3	1	3	3	3	1	1	1	1	1	1	1	1
	3	1	1	1	1	1	0	0	1	1	1	0	1	1	1	2	1	0	0	1	1	1	2	1	0	1	1	1	2	1	1	2	3	1	1	3	3	1	3	3	3	1	1	1	1	1	1	1	1
	3	1	1	1	1	1	0	1	0	1	1	0	1	1	1	2	1	0	0	1	1	1	2	1	0	1	1	1	2	1	1	2	3	1	1	3	3	1	3	3	3	1	1	1	1	1	1	1	1
	3	1	1	1	1	1	1	0	0	1	1	0	1	1	1	2	1	0	0	1	1	1	2	1	0	1	1	1	2	1	1	2	3	1	1	3	3	1	3	3	3	1	1	1	1	1	1	1	1
Second fate
	0	1	1	1	1	1	0	0	1	1	0	0	0	0	1	1	1	0	0	1	1	1	1	0	0	0	0	0	0	1	1	0	0	1	1	0	0	1	0	0	0	1	1	1	1	1	1	1	1
	0	1	1	1	1	1	0	1	0	1	0	0	0	0	1	1	1	0	0	1	1	1	1	0	0	0	0	0	0	1	1	0	0	1	1	0	0	1	0	0	0	1	1	1	1	1	1	1	1
	0	1	1	1	1	1	1	0	0	1	0	0	0	0	1	1	1	0	0	1	1	1	1	0	0	0	0	0	0	1	1	0	0	1	1	0	0	1	0	0	0	1	1	1	1	1	1	1	1
	1	1	1	1	1	1	0	0	1	1	0	0	0	0	1	1	1	0	0	1	1	1	1	0	0	0	0	0	0	1	1	0	0	1	1	0	1	1	1	1	1	1	1	1	1	1	1	1	1
	1	1	1	1	1	1	0	1	0	1	0	0	0	0	1	1	1	0	0	1	1	1	1	0	0	0	0	0	0	1	1	0	0	1	1	0	1	1	1	1	1	1	1	1	1	1	1	1	1
	1	1	1	1	1	1	1	0	0	1	0	0	0	0	1	1	1	0	0	1	1	1	1	0	0	0	0	0	0	1	1	0	0	1	1	0	1	1	1	1	1	1	1	1	1	1	1	1	1
	2	1	1	1	1	1	0	0	1	1	0	0	0	0	1	1	1	0	0	1	1	1	1	0	0	0	0	0	0	1	1	0	0	1	1	0	1	1	1	1	1	1	1	1	1	1	1	1	1
	2	1	1	1	1	1	0	1	0	1	0	0	0	0	1	1	1	0	0	1	1	1	1	0	0	0	0	0	0	1	1	0	0	1	1	0	1	1	1	1	1	1	1	1	1	1	1	1	1
	2	1	1	1	1	1	1	0	0	1	0	0	0	0	1	1	1	0	0	1	1	1	1	0	0	0	0	0	0	1	1	0	0	1	1	0	1	1	1	1	1	1	1	1	1	1	1	1	1
Second fate RAL
	1	1	1	1	1	1	0	0	0	0	0	0	0	0	1	1	1	0	0	1	1	1	1	0	0	0	0	0	0	1	1	0	0	1	1	0	1	1	1	1	1	1	1	1	1	1	1	1	1
	2	1	1	1	1	1	0	0	0	0	0	0	0	0	1	1	1	0	0	1	1	1	1	0	0	0	0	0	0	1	1	0	0	1	1	0	1	1	1	1	1	1	1	1	1	1	1	1	1
Second fate Biv
Second fate Biv and RAL
Third fate
	0	1	1	1	1	1	0	0	0	0	0	0	0	0	1	1	1	0	0	1	1	1	1	0	0	0	0	0	0	1	1	0	0	1	1	0	0	1	0	0	0	1	1	1	1	1	1	1	1
Fusion fate
apx-1(1)
	LIN-3 *	EGL-20 *	CWN-1 *	CWN-2 *	LIN-44 *	MOM-2 *	DSL-1 *	APX-1 *	LAG-2 *	LS	EGL-17	EFF-1	EGL-18	ELT-6	LAG-2	LIN-39a	HCO	MAB-5	CEH-13	CEH-20	UNC-62	REF-2	LIN-39	DSL-1	APX-1	MC	LIN-25	SUR-2	PJW-5	LIN-31	LIN-1	MPK-1	MEK-2	KSR-2	KSR-1	LIN-45	LET-60	GAP-1	SOS-1	SEM-5	LET-23	LET-23ML	LIN-10	LIN-7	LIN-2	POP-1b	BAR-1	SYS-1	POP-1
First fate
	2	1	1	1	1	1	0	0	0	0	1	0	1	1	1	2	1	0	0	1	1	1	2	1	1	1	1	1	2	1	1	2	2	1	1	2	2	1	2	2	2	1	1	1	1	1	1	1	1
	2	1	1	1	1	1	0	0	1	1	1	0	1	1	1	2	1	0	0	1	1	1	2	1	1	1	1	1	2	1	1	2	2	1	1	2	2	1	2	2	2	1	1	1	1	1	1	1	1
	2	1	1	1	1	1	0	1	0	1	1	0	1	1	1	2	1	0	0	1	1	1	2	1	1	1	1	1	2	1	1	2	2	1	1	2	2	1	2	2	2	1	1	1	1	1	1	1	1
	2	1	1	1	1	1	1	0	0	1	1	0	1	1	1	2	1	0	0	1	1	1	2	1	1	1	1	1	2	1	1	2	2	1	1	2	2	1	2	2	2	1	1	1	1	1	1	1	1
	3	1	1	1	1	1	0	0	0	0	1	0	1	1	1	2	1	0	0	1	1	1	2	1	1	1	1	1	2	1	1	2	3	1	1	3	3	1	3	3	3	1	1	1	1	1	1	1	1
	3	1	1	1	1	1	0	0	1	1	1	0	1	1	1	2	1	0	0	1	1	1	2	1	1	1	1	1	2	1	1	2	3	1	1	3	3	1	3	3	3	1	1	1	1	1	1	1	1
	3	1	1	1	1	1	0	1	0	1	1	0	1	1	1	2	1	0	0	1	1	1	2	1	1	1	1	1	2	1	1	2	3	1	1	3	3	1	3	3	3	1	1	1	1	1	1	1	1
	3	1	1	1	1	1	1	0	0	1	1	0	1	1	1	2	1	0	0	1	1	1	2	1	1	1	1	1	2	1	1	2	3	1	1	3	3	1	3	3	3	1	1	1	1	1	1	1	1
Second fate
	0	1	1	1	1	1	0	0	1	1	0	0	0	0	1	1	1	0	0	1	1	1	1	0	1	0	0	0	0	1	1	0	0	1	1	0	0	1	0	0	0	1	1	1	1	1	1	1	1
	0	1	1	1	1	1	0	1	0	1	0	0	0	0	1	1	1	0	0	1	1	1	1	0	1	0	0	0	0	1	1	0	0	1	1	0	0	1	0	0	0	1	1	1	1	1	1	1	1
	0	1	1	1	1	1	1	0	0	1	0	0	0	0	1	1	1	0	0	1	1	1	1	0	1	0	0	0	0	1	1	0	0	1	1	0	0	1	0	0	0	1	1	1	1	1	1	1	1
	1	1	1	1	1	1	0	0	1	1	0	0	0	0	1	1	1	0	0	1	1	1	1	0	1	0	0	0	0	1	1	0	0	1	1	0	1	1	1	1	1	1	1	1	1	1	1	1	1
	1	1	1	1	1	1	0	1	0	1	0	0	0	0	1	1	1	0	0	1	1	1	1	0	1	0	0	0	0	1	1	0	0	1	1	0	1	1	1	1	1	1	1	1	1	1	1	1	1
	1	1	1	1	1	1	1	0	0	1	0	0	0	0	1	1	1	0	0	1	1	1	1	0	1	0	0	0	0	1	1	0	0	1	1	0	1	1	1	1	1	1	1	1	1	1	1	1	1
	2	1	1	1	1	1	0	0	1	1	0	0	0	0	1	1	1	0	0	1	1	1	1	0	1	0	0	0	0	1	1	0	0	1	1	0	1	1	1	1	1	1	1	1	1	1	1	1	1
	2	1	1	1	1	1	0	1	0	1	0	0	0	0	1	1	1	0	0	1	1	1	1	0	1	0	0	0	0	1	1	0	0	1	1	0	1	1	1	1	1	1	1	1	1	1	1	1	1
	2	1	1	1	1	1	1	0	0	1	0	0	0	0	1	1	1	0	0	1	1	1	1	0	1	0	0	0	0	1	1	0	0	1	1	0	1	1	1	1	1	1	1	1	1	1	1	1	1
Second fate RAL
	1	1	1	1	1	1	0	0	0	0	0	0	0	0	1	1	1	0	0	1	1	1	1	0	1	0	0	0	0	1	1	0	0	1	1	0	1	1	1	1	1	1	1	1	1	1	1	1	1
	2	1	1	1	1	1	0	0	0	0	0	0	0	0	1	1	1	0	0	1	1	1	1	0	1	0	0	0	0	1	1	0	0	1	1	0	1	1	1	1	1	1	1	1	1	1	1	1	1
Second fate Biv
Second fate Biv and RAL
Third fate
	0	1	1	1	1	1	0	0	0	0	0	0	0	0	1	1	1	0	0	1	1	1	1	0	1	0	0	0	0	1	1	0	0	1	1	0	0	1	0	0	0	1	1	1	1	1	1	1	1
Fusion fate
ark-1(0)
	LIN-3 *	EGL-20 *	CWN-1 *	CWN-2 *	LIN-44 *	MOM-2 *	DSL-1 *	APX-1 *	LAG-2 *	LS	EGL-17	EFF-1	EGL-18	ELT-6	LAG-2	LIN-39a	HCO	MAB-5	CEH-13	CEH-20	UNC-62	REF-2	LIN-39	DSL-1	APX-1	MC	LIN-25	SUR-2	PJW-5	LIN-31	LIN-1	MPK-1	MEK-2	KSR-2	KSR-1	LIN-45	LET-60	GAP-1	SOS-1	SEM-5	LET-23	LET-23ML	LIN-10	LIN-7	LIN-2	POP-1b	BAR-1	SYS-1	POP-1
First fate
	2	1	1	1	1	1	0	0	0	0	1	0	1	1	1	2	1	0	0	1	1	1	2	1	1	1	1	1	2	1	1	2	2	1	1	2	2	1	2	2	2	1	1	1	1	1	1	1	1
	2	1	1	1	1	1	0	0	1	1	1	0	1	1	1	2	1	0	0	1	1	1	2	1	1	1	1	1	2	1	1	2	2	1	1	2	2	1	2	2	2	1	1	1	1	1	1	1	1
	2	1	1	1	1	1	0	1	0	1	1	0	1	1	1	2	1	0	0	1	1	1	2	1	1	1	1	1	2	1	1	2	2	1	1	2	2	1	2	2	2	1	1	1	1	1	1	1	1
	2	1	1	1	1	1	1	0	0	1	1	0	1	1	1	2	1	0	0	1	1	1	2	1	1	1	1	1	2	1	1	2	2	1	1	2	2	1	2	2	2	1	1	1	1	1	1	1	1
	3	1	1	1	1	1	0	0	0	0	1	0	1	1	1	2	1	0	0	1	1	1	2	1	1	1	1	1	2	1	1	2	3	1	1	3	3	1	3	3	3	1	1	1	1	1	1	1	1
	3	1	1	1	1	1	0	0	1	1	1	0	1	1	1	2	1	0	0	1	1	1	2	1	1	1	1	1	2	1	1	2	3	1	1	3	3	1	3	3	3	1	1	1	1	1	1	1	1
	3	1	1	1	1	1	0	1	0	1	1	0	1	1	1	2	1	0	0	1	1	1	2	1	1	1	1	1	2	1	1	2	3	1	1	3	3	1	3	3	3	1	1	1	1	1	1	1	1
	3	1	1	1	1	1	1	0	0	1	1	0	1	1	1	2	1	0	0	1	1	1	2	1	1	1	1	1	2	1	1	2	3	1	1	3	3	1	3	3	3	1	1	1	1	1	1	1	1
Second fate
	0	1	1	1	1	1	0	0	1	1	0	0	0	0	1	1	1	0	0	1	1	1	1	0	0	0	0	0	0	1	1	0	0	1	1	0	0	1	0	0	0	1	1	1	1	1	1	1	1
	0	1	1	1	1	1	0	1	0	1	0	0	0	0	1	1	1	0	0	1	1	1	1	0	0	0	0	0	0	1	1	0	0	1	1	0	0	1	0	0	0	1	1	1	1	1	1	1	1
	0	1	1	1	1	1	1	0	0	1	0	0	0	0	1	1	1	0	0	1	1	1	1	0	0	0	0	0	0	1	1	0	0	1	1	0	0	1	0	0	0	1	1	1	1	1	1	1	1
	1	1	1	1	1	1	0	0	1	1	0	0	0	0	1	1	1	0	0	1	1	1	1	0	0	0	0	0	0	1	1	0	0	1	1	0	1	1	1	1	1	1	1	1	1	1	1	1	1
	1	1	1	1	1	1	0	1	0	1	0	0	0	0	1	1	1	0	0	1	1	1	1	0	0	0	0	0	0	1	1	0	0	1	1	0	1	1	1	1	1	1	1	1	1	1	1	1	1
	1	1	1	1	1	1	1	0	0	1	0	0	0	0	1	1	1	0	0	1	1	1	1	0	0	0	0	0	0	1	1	0	0	1	1	0	1	1	1	1	1	1	1	1	1	1	1	1	1
	2	1	1	1	1	1	0	0	1	1	0	0	0	0	1	1	1	0	0	1	1	1	1	0	0	0	0	0	2	1	1	1	2	1	1	2	2	1	2	2	2	1	1	1	1	1	1	1	1
	2	1	1	1	1	1	0	1	0	1	0	0	0	0	1	1	1	0	0	1	1	1	1	0	0	0	0	0	2	1	1	1	2	1	1	2	2	1	2	2	2	1	1	1	1	1	1	1	1
	2	1	1	1	1	1	1	0	0	1	0	0	0	0	1	1	1	0	0	1	1	1	1	0	0	0	0	0	2	1	1	1	2	1	1	2	2	1	2	2	2	1	1	1	1	1	1	1	1
Second fate RAL
	1	1	1	1	1	1	0	0	0	0	0	0	0	0	1	1	1	0	0	1	1	1	1	0	0	0	0	0	0	1	1	0	0	1	1	0	1	1	1	1	1	1	1	1	1	1	1	1	1
Second fate Biv
Second fate Biv and RAL
Third fate
	0	1	1	1	1	1	0	0	0	0	0	0	0	0	1	1	1	0	0	1	1	1	1	0	0	0	0	0	0	1	1	0	0	1	1	0	0	1	0	0	0	1	1	1	1	1	1	1	1
Fusion fate
ark-1(1)
	LIN-3 *	EGL-20 *	CWN-1 *	CWN-2 *	LIN-44 *	MOM-2 *	DSL-1 *	APX-1 *	LAG-2 *	LS	EGL-17	EFF-1	EGL-18	ELT-6	LAG-2	LIN-39a	HCO	MAB-5	CEH-13	CEH-20	UNC-62	REF-2	LIN-39	DSL-1	APX-1	MC	LIN-25	SUR-2	PJW-5	LIN-31	LIN-1	MPK-1	MEK-2	KSR-2	KSR-1	LIN-45	LET-60	GAP-1	SOS-1	SEM-5	LET-23	LET-23ML	LIN-10	LIN-7	LIN-2	POP-1b	BAR-1	SYS-1	POP-1
First fate
	3	1	1	1	1	1	0	0	0	0	1	0	1	1	1	2	1	0	0	1	1	1	2	1	1	1	1	1	2	1	1	2	3	1	1	3	3	1	3	3	3	1	1	1	1	1	1	1	1
	3	1	1	1	1	1	0	0	1	1	1	0	1	1	1	2	1	0	0	1	1	1	2	1	1	1	1	1	2	1	1	2	3	1	1	3	3	1	3	3	3	1	1	1	1	1	1	1	1
	3	1	1	1	1	1	0	1	0	1	1	0	1	1	1	2	1	0	0	1	1	1	2	1	1	1	1	1	2	1	1	2	3	1	1	3	3	1	3	3	3	1	1	1	1	1	1	1	1
	3	1	1	1	1	1	1	0	0	1	1	0	1	1	1	2	1	0	0	1	1	1	2	1	1	1	1	1	2	1	1	2	3	1	1	3	3	1	3	3	3	1	1	1	1	1	1	1	1
Second fate
	0	1	1	1	1	1	0	0	1	1	0	0	0	0	1	1	1	0	0	1	1	1	1	0	0	0	0	0	0	1	1	0	0	1	1	0	0	1	0	0	0	1	1	1	1	1	1	1	1
	0	1	1	1	1	1	0	1	0	1	0	0	0	0	1	1	1	0	0	1	1	1	1	0	0	0	0	0	0	1	1	0	0	1	1	0	0	1	0	0	0	1	1	1	1	1	1	1	1
	0	1	1	1	1	1	1	0	0	1	0	0	0	0	1	1	1	0	0	1	1	1	1	0	0	0	0	0	0	1	1	0	0	1	1	0	0	1	0	0	0	1	1	1	1	1	1	1	1
	1	1	1	1	1	1	0	0	1	1	0	0	0	0	1	1	1	0	0	1	1	1	1	0	0	0	0	0	0	1	1	0	0	1	1	0	1	1	1	1	1	1	1	1	1	1	1	1	1
	1	1	1	1	1	1	0	1	0	1	0	0	0	0	1	1	1	0	0	1	1	1	1	0	0	0	0	0	0	1	1	0	0	1	1	0	1	1	1	1	1	1	1	1	1	1	1	1	1
	1	1	1	1	1	1	1	0	0	1	0	0	0	0	1	1	1	0	0	1	1	1	1	0	0	0	0	0	0	1	1	0	0	1	1	0	1	1	1	1	1	1	1	1	1	1	1	1	1
	2	1	1	1	1	1	0	0	1	1	0	0	0	0	1	1	1	0	0	1	1	1	1	0	0	0	0	0	0	1	1	0	0	1	1	0	1	1	1	1	1	1	1	1	1	1	1	1	1
	2	1	1	1	1	1	0	1	0	1	0	0	0	0	1	1	1	0	0	1	1	1	1	0	0	0	0	0	0	1	1	0	0	1	1	0	1	1	1	1	1	1	1	1	1	1	1	1	1
	2	1	1	1	1	1	1	0	0	1	0	0	0	0	1	1	1	0	0	1	1	1	1	0	0	0	0	0	0	1	1	0	0	1	1	0	1	1	1	1	1	1	1	1	1	1	1	1	1
Second fate RAL
	1	1	1	1	1	1	0	0	0	0	0	0	0	0	1	1	1	0	0	1	1	1	1	0	0	0	0	0	0	1	1	0	0	1	1	0	1	1	1	1	1	1	1	1	1	1	1	1	1
	2	1	1	1	1	1	0	0	0	0	0	0	0	0	1	1	1	0	0	1	1	1	1	0	0	0	0	0	0	1	1	0	0	1	1	0	1	1	1	1	1	1	1	1	1	1	1	1	1
Second fate Biv
Second fate Biv and RAL
Third fate
	0	1	1	1	1	1	0	0	0	0	0	0	0	0	1	1	1	0	0	1	1	1	1	0	0	0	0	0	0	1	1	0	0	1	1	0	0	1	0	0	0	1	1	1	1	1	1	1	1
Fusion fate
bar-1(0)
	LIN-3 *	EGL-20 *	CWN-1 *	CWN-2 *	LIN-44 *	MOM-2 *	DSL-1 *	APX-1 *	LAG-2 *	LS	EGL-17	EFF-1	EGL-18	ELT-6	LAG-2	LIN-39a	HCO	MAB-5	CEH-13	CEH-20	UNC-62	REF-2	LIN-39	DSL-1	APX-1	MC	LIN-25	SUR-2	PJW-5	LIN-31	LIN-1	MPK-1	MEK-2	KSR-2	KSR-1	LIN-45	LET-60	GAP-1	SOS-1	SEM-5	LET-23	LET-23ML	LIN-10	LIN-7	LIN-2	POP-1b	BAR-1	SYS-1	POP-1
First fate
	2	1	1	1	1	1	0	0	0	0	1	0	1	1	1	2	1	0	0	1	1	1	2	1	1	1	1	1	2	1	1	2	2	1	1	2	2	1	2	2	2	1	1	1	1	1	0	1	1
	2	1	1	1	1	1	0	0	1	1	1	0	1	1	1	2	1	0	0	1	1	1	2	1	1	1	1	1	2	1	1	2	2	1	1	2	2	1	2	2	2	1	1	1	1	1	0	1	1
	2	1	1	1	1	1	0	1	0	1	1	0	1	1	1	2	1	0	0	1	1	1	2	1	1	1	1	1	2	1	1	2	2	1	1	2	2	1	2	2	2	1	1	1	1	1	0	1	1
	2	1	1	1	1	1	1	0	0	1	1	0	1	1	1	2	1	0	0	1	1	1	2	1	1	1	1	1	2	1	1	2	2	1	1	2	2	1	2	2	2	1	1	1	1	1	0	1	1
	3	1	1	1	1	1	0	0	0	0	1	0	1	1	1	2	1	0	0	1	1	1	2	1	1	1	1	1	2	1	1	2	3	1	1	3	3	1	3	3	3	1	1	1	1	1	0	1	1
	3	1	1	1	1	1	0	0	1	1	1	0	1	1	1	2	1	0	0	1	1	1	2	1	1	1	1	1	2	1	1	2	3	1	1	3	3	1	3	3	3	1	1	1	1	1	0	1	1
	3	1	1	1	1	1	0	1	0	1	1	0	1	1	1	2	1	0	0	1	1	1	2	1	1	1	1	1	2	1	1	2	3	1	1	3	3	1	3	3	3	1	1	1	1	1	0	1	1
	3	1	1	1	1	1	1	0	0	1	1	0	1	1	1	2	1	0	0	1	1	1	2	1	1	1	1	1	2	1	1	2	3	1	1	3	3	1	3	3	3	1	1	1	1	1	0	1	1
Second fate
	0	1	1	1	1	1	0	0	1	1	0	0	0	0	1	1	1	0	0	1	1	1	1	0	0	0	0	0	0	1	1	0	0	1	1	0	0	1	0	0	0	1	1	1	1	1	0	1	1
	0	1	1	1	1	1	0	1	0	1	0	0	0	0	1	1	1	0	0	1	1	1	1	0	0	0	0	0	0	1	1	0	0	1	1	0	0	1	0	0	0	1	1	1	1	1	0	1	1
	0	1	1	1	1	1	1	0	0	1	0	0	0	0	1	1	1	0	0	1	1	1	1	0	0	0	0	0	0	1	1	0	0	1	1	0	0	1	0	0	0	1	1	1	1	1	0	1	1
	1	1	1	1	1	1	0	0	1	1	0	0	0	0	1	1	1	0	0	1	1	1	1	0	0	0	0	0	0	1	1	0	0	1	1	0	1	1	1	1	1	1	1	1	1	1	0	1	1
	1	1	1	1	1	1	0	1	0	1	0	0	0	0	1	1	1	0	0	1	1	1	1	0	0	0	0	0	0	1	1	0	0	1	1	0	1	1	1	1	1	1	1	1	1	1	0	1	1
	1	1	1	1	1	1	1	0	0	1	0	0	0	0	1	1	1	0	0	1	1	1	1	0	0	0	0	0	0	1	1	0	0	1	1	0	1	1	1	1	1	1	1	1	1	1	0	1	1
	2	1	1	1	1	1	0	0	1	1	0	0	0	0	1	1	1	0	0	1	1	1	1	0	0	0	0	0	0	1	1	0	0	1	1	0	1	1	1	1	1	1	1	1	1	1	0	1	1
	2	1	1	1	1	1	0	1	0	1	0	0	0	0	1	1	1	0	0	1	1	1	1	0	0	0	0	0	0	1	1	0	0	1	1	0	1	1	1	1	1	1	1	1	1	1	0	1	1
	2	1	1	1	1	1	1	0	0	1	0	0	0	0	1	1	1	0	0	1	1	1	1	0	0	0	0	0	0	1	1	0	0	1	1	0	1	1	1	1	1	1	1	1	1	1	0	1	1
Second fate RAL
	1	1	1	1	1	1	0	0	0	0	0	0	0	0	1	1	1	0	0	1	1	1	1	0	0	0	0	0	0	1	1	0	0	1	1	0	1	1	1	1	1	1	1	1	1	1	0	1	1
	2	1	1	1	1	1	0	0	0	0	0	0	0	0	1	1	1	0	0	1	1	1	1	0	0	0	0	0	0	1	1	0	0	1	1	0	1	1	1	1	1	1	1	1	1	1	0	1	1
Second fate Biv
Second fate Biv and RAL
Third fate
	0	1	1	1	1	1	0	0	0	0	0	0	0	0	1	1	1	0	0	1	1	1	1	0	0	0	0	0	0	1	1	0	0	1	1	0	0	1	0	0	0	1	1	1	1	1	0	1	1
Fusion fate
bar-1(0);sys-1(1)
	LIN-3 *	EGL-20 *	CWN-1 *	CWN-2 *	LIN-44 *	MOM-2 *	DSL-1 *	APX-1 *	LAG-2 *	LS	EGL-17	EFF-1	EGL-18	ELT-6	LAG-2	LIN-39a	HCO	MAB-5	CEH-13	CEH-20	UNC-62	REF-2	LIN-39	DSL-1	APX-1	MC	LIN-25	SUR-2	PJW-5	LIN-31	LIN-1	MPK-1	MEK-2	KSR-2	KSR-1	LIN-45	LET-60	GAP-1	SOS-1	SEM-5	LET-23	LET-23ML	LIN-10	LIN-7	LIN-2	POP-1b	BAR-1	SYS-1	POP-1
First fate
	2	1	1	1	1	1	0	0	0	0	1	0	1	1	1	2	1	0	0	1	1	1	2	1	1	1	1	1	2	1	1	2	2	1	1	2	2	1	2	2	2	1	1	1	1	1	0	1	1
	2	1	1	1	1	1	0	0	1	1	1	0	1	1	1	2	1	0	0	1	1	1	2	1	1	1	1	1	2	1	1	2	2	1	1	2	2	1	2	2	2	1	1	1	1	1	0	1	1
	2	1	1	1	1	1	0	1	0	1	1	0	1	1	1	2	1	0	0	1	1	1	2	1	1	1	1	1	2	1	1	2	2	1	1	2	2	1	2	2	2	1	1	1	1	1	0	1	1
	2	1	1	1	1	1	1	0	0	1	1	0	1	1	1	2	1	0	0	1	1	1	2	1	1	1	1	1	2	1	1	2	2	1	1	2	2	1	2	2	2	1	1	1	1	1	0	1	1
	3	1	1	1	1	1	0	0	0	0	1	0	1	1	1	2	1	0	0	1	1	1	2	1	1	1	1	1	2	1	1	2	3	1	1	3	3	1	3	3	3	1	1	1	1	1	0	1	1
	3	1	1	1	1	1	0	0	1	1	1	0	1	1	1	2	1	0	0	1	1	1	2	1	1	1	1	1	2	1	1	2	3	1	1	3	3	1	3	3	3	1	1	1	1	1	0	1	1
	3	1	1	1	1	1	0	1	0	1	1	0	1	1	1	2	1	0	0	1	1	1	2	1	1	1	1	1	2	1	1	2	3	1	1	3	3	1	3	3	3	1	1	1	1	1	0	1	1
	3	1	1	1	1	1	1	0	0	1	1	0	1	1	1	2	1	0	0	1	1	1	2	1	1	1	1	1	2	1	1	2	3	1	1	3	3	1	3	3	3	1	1	1	1	1	0	1	1
Second fate
	0	1	1	1	1	1	0	0	1	1	0	0	0	0	1	1	1	0	0	1	1	1	1	0	0	0	0	0	0	1	1	0	0	1	1	0	0	1	0	0	0	1	1	1	1	1	0	1	1
	0	1	1	1	1	1	0	1	0	1	0	0	0	0	1	1	1	0	0	1	1	1	1	0	0	0	0	0	0	1	1	0	0	1	1	0	0	1	0	0	0	1	1	1	1	1	0	1	1
	0	1	1	1	1	1	1	0	0	1	0	0	0	0	1	1	1	0	0	1	1	1	1	0	0	0	0	0	0	1	1	0	0	1	1	0	0	1	0	0	0	1	1	1	1	1	0	1	1
	1	1	1	1	1	1	0	0	1	1	0	0	0	0	1	1	1	0	0	1	1	1	1	0	0	0	0	0	0	1	1	0	0	1	1	0	1	1	1	1	1	1	1	1	1	1	0	1	1
	1	1	1	1	1	1	0	1	0	1	0	0	0	0	1	1	1	0	0	1	1	1	1	0	0	0	0	0	0	1	1	0	0	1	1	0	1	1	1	1	1	1	1	1	1	1	0	1	1
	1	1	1	1	1	1	1	0	0	1	0	0	0	0	1	1	1	0	0	1	1	1	1	0	0	0	0	0	0	1	1	0	0	1	1	0	1	1	1	1	1	1	1	1	1	1	0	1	1
	2	1	1	1	1	1	0	0	1	1	0	0	0	0	1	1	1	0	0	1	1	1	1	0	0	0	0	0	0	1	1	0	0	1	1	0	1	1	1	1	1	1	1	1	1	1	0	1	1
	2	1	1	1	1	1	0	1	0	1	0	0	0	0	1	1	1	0	0	1	1	1	1	0	0	0	0	0	0	1	1	0	0	1	1	0	1	1	1	1	1	1	1	1	1	1	0	1	1
	2	1	1	1	1	1	1	0	0	1	0	0	0	0	1	1	1	0	0	1	1	1	1	0	0	0	0	0	0	1	1	0	0	1	1	0	1	1	1	1	1	1	1	1	1	1	0	1	1
Second fate RAL
	1	1	1	1	1	1	0	0	0	0	0	0	0	0	1	1	1	0	0	1	1	1	1	0	0	0	0	0	0	1	1	0	0	1	1	0	1	1	1	1	1	1	1	1	1	1	0	1	1
	2	1	1	1	1	1	0	0	0	0	0	0	0	0	1	1	1	0	0	1	1	1	1	0	0	0	0	0	0	1	1	0	0	1	1	0	1	1	1	1	1	1	1	1	1	1	0	1	1
Second fate Biv
Second fate Biv and RAL
Third fate
	0	1	1	1	1	1	0	0	0	0	0	0	0	0	1	1	1	0	0	1	1	1	1	0	0	0	0	0	0	1	1	0	0	1	1	0	0	1	0	0	0	1	1	1	1	1	0	1	1
	0	1	1	1	1	1	0	0	1	1	0	0	0	0	1	1	1	0	0	1	1	1	1	0	0	0	0	0	0	1	1	0	0	1	1	0	0	1	0	0	0	1	1	1	1	1	0	1	1
	0	1	1	1	1	1	0	1	0	1	0	0	0	0	1	1	1	0	0	1	1	1	1	0	0	0	0	0	0	1	1	0	0	1	1	0	0	1	0	0	0	1	1	1	1	1	0	1	1
	0	1	1	1	1	1	1	0	0	1	0	0	0	0	1	1	1	0	0	1	1	1	1	0	0	0	0	0	0	1	1	0	0	1	1	0	0	1	0	0	0	1	1	1	1	1	0	1	1
Fusion fate
bar-1(1)
	LIN-3 *	EGL-20 *	CWN-1 *	CWN-2 *	LIN-44 *	MOM-2 *	DSL-1 *	APX-1 *	LAG-2 *	LS	EGL-17	EFF-1	EGL-18	ELT-6	LAG-2	LIN-39a	HCO	MAB-5	CEH-13	CEH-20	UNC-62	REF-2	LIN-39	DSL-1	APX-1	MC	LIN-25	SUR-2	PJW-5	LIN-31	LIN-1	MPK-1	MEK-2	KSR-2	KSR-1	LIN-45	LET-60	GAP-1	SOS-1	SEM-5	LET-23	LET-23ML	LIN-10	LIN-7	LIN-2	POP-1b	BAR-1	SYS-1	POP-1
First fate
	2	1	1	1	1	1	0	0	0	0	1	0	1	1	1	2	1	0	0	1	1	1	2	1	1	1	1	1	2	1	1	2	2	1	1	2	2	1	2	2	2	1	1	1	1	1	1	1	1
	2	1	1	1	1	1	0	0	1	1	1	0	1	1	1	2	1	0	0	1	1	1	2	1	1	1	1	1	2	1	1	2	2	1	1	2	2	1	2	2	2	1	1	1	1	1	1	1	1
	2	1	1	1	1	1	0	1	0	1	1	0	1	1	1	2	1	0	0	1	1	1	2	1	1	1	1	1	2	1	1	2	2	1	1	2	2	1	2	2	2	1	1	1	1	1	1	1	1
	2	1	1	1	1	1	1	0	0	1	1	0	1	1	1	2	1	0	0	1	1	1	2	1	1	1	1	1	2	1	1	2	2	1	1	2	2	1	2	2	2	1	1	1	1	1	1	1	1
	3	1	1	1	1	1	0	0	0	0	1	0	1	1	1	2	1	0	0	1	1	1	2	1	1	1	1	1	2	1	1	2	3	1	1	3	3	1	3	3	3	1	1	1	1	1	1	1	1
	3	1	1	1	1	1	0	0	1	1	1	0	1	1	1	2	1	0	0	1	1	1	2	1	1	1	1	1	2	1	1	2	3	1	1	3	3	1	3	3	3	1	1	1	1	1	1	1	1
	3	1	1	1	1	1	0	1	0	1	1	0	1	1	1	2	1	0	0	1	1	1	2	1	1	1	1	1	2	1	1	2	3	1	1	3	3	1	3	3	3	1	1	1	1	1	1	1	1
	3	1	1	1	1	1	1	0	0	1	1	0	1	1	1	2	1	0	0	1	1	1	2	1	1	1	1	1	2	1	1	2	3	1	1	3	3	1	3	3	3	1	1	1	1	1	1	1	1
Second fate
	0	1	1	1	1	1	0	0	1	1	0	0	0	0	1	1	1	0	0	1	1	1	1	0	0	0	0	0	0	1	1	0	0	1	1	0	0	1	0	0	0	1	1	1	1	1	1	1	1
	0	1	1	1	1	1	0	1	0	1	0	0	0	0	1	1	1	0	0	1	1	1	1	0	0	0	0	0	0	1	1	0	0	1	1	0	0	1	0	0	0	1	1	1	1	1	1	1	1
	0	1	1	1	1	1	1	0	0	1	0	0	0	0	1	1	1	0	0	1	1	1	1	0	0	0	0	0	0	1	1	0	0	1	1	0	0	1	0	0	0	1	1	1	1	1	1	1	1
	1	1	1	1	1	1	0	0	1	1	0	0	0	0	1	1	1	0	0	1	1	1	1	0	0	0	0	0	0	1	1	0	0	1	1	0	1	1	1	1	1	1	1	1	1	1	1	1	1
	1	1	1	1	1	1	0	1	0	1	0	0	0	0	1	1	1	0	0	1	1	1	1	0	0	0	0	0	0	1	1	0	0	1	1	0	1	1	1	1	1	1	1	1	1	1	1	1	1
	1	1	1	1	1	1	1	0	0	1	0	0	0	0	1	1	1	0	0	1	1	1	1	0	0	0	0	0	0	1	1	0	0	1	1	0	1	1	1	1	1	1	1	1	1	1	1	1	1
	2	1	1	1	1	1	0	0	1	1	0	0	0	0	1	1	1	0	0	1	1	1	1	0	0	0	0	0	0	1	1	0	0	1	1	0	1	1	1	1	1	1	1	1	1	1	1	1	1
	2	1	1	1	1	1	0	1	0	1	0	0	0	0	1	1	1	0	0	1	1	1	1	0	0	0	0	0	0	1	1	0	0	1	1	0	1	1	1	1	1	1	1	1	1	1	1	1	1
	2	1	1	1	1	1	1	0	0	1	0	0	0	0	1	1	1	0	0	1	1	1	1	0	0	0	0	0	0	1	1	0	0	1	1	0	1	1	1	1	1	1	1	1	1	1	1	1	1
Second fate RAL
	1	1	1	1	1	1	0	0	0	0	0	0	0	0	1	1	1	0	0	1	1	1	1	0	0	0	0	0	0	1	1	0	0	1	1	0	1	1	1	1	1	1	1	1	1	1	1	1	1
	2	1	1	1	1	1	0	0	0	0	0	0	0	0	1	1	1	0	0	1	1	1	1	0	0	0	0	0	0	1	1	0	0	1	1	0	1	1	1	1	1	1	1	1	1	1	1	1	1
Second fate Biv
Second fate Biv and RAL
Third fate
	0	1	1	1	1	1	0	0	0	0	0	0	0	0	1	1	1	0	0	1	1	1	1	0	0	0	0	0	0	1	1	0	0	1	1	0	0	1	0	0	0	1	1	1	1	1	1	1	1
Fusion fate
cam-1(0)
	LIN-3 *	EGL-20 *	CWN-1 *	CWN-2 *	LIN-44 *	MOM-2 *	DSL-1 *	APX-1 *	LAG-2 *	LS	EGL-17	EFF-1	EGL-18	ELT-6	LAG-2	LIN-39a	HCO	MAB-5	CEH-13	CEH-20	UNC-62	REF-2	LIN-39	DSL-1	APX-1	MC	LIN-25	SUR-2	PJW-5	LIN-31	LIN-1	MPK-1	MEK-2	KSR-2	KSR-1	LIN-45	LET-60	GAP-1	SOS-1	SEM-5	LET-23	LET-23ML	LIN-10	LIN-7	LIN-2	POP-1b	BAR-1	SYS-1	POP-1
First fate
	2	1	1	1	1	1	0	0	0	0	1	0	1	1	1	2	1	0	0	1	1	1	2	1	1	1	1	1	2	1	1	2	2	1	1	2	2	1	2	2	2	1	1	1	1	1	1	1	1
	2	1	1	1	1	1	0	0	1	1	1	0	1	1	1	2	1	0	0	1	1	1	2	1	1	1	1	1	2	1	1	2	2	1	1	2	2	1	2	2	2	1	1	1	1	1	1	1	1
	2	1	1	1	1	1	0	1	0	1	1	0	1	1	1	2	1	0	0	1	1	1	2	1	1	1	1	1	2	1	1	2	2	1	1	2	2	1	2	2	2	1	1	1	1	1	1	1	1
	2	1	1	1	1	1	1	0	0	1	1	0	1	1	1	2	1	0	0	1	1	1	2	1	1	1	1	1	2	1	1	2	2	1	1	2	2	1	2	2	2	1	1	1	1	1	1	1	1
	3	1	1	1	1	1	0	0	0	0	1	0	1	1	1	2	1	0	0	1	1	1	2	1	1	1	1	1	2	1	1	2	3	1	1	3	3	1	3	3	3	1	1	1	1	1	1	1	1
	3	1	1	1	1	1	0	0	1	1	1	0	1	1	1	2	1	0	0	1	1	1	2	1	1	1	1	1	2	1	1	2	3	1	1	3	3	1	3	3	3	1	1	1	1	1	1	1	1
	3	1	1	1	1	1	0	1	0	1	1	0	1	1	1	2	1	0	0	1	1	1	2	1	1	1	1	1	2	1	1	2	3	1	1	3	3	1	3	3	3	1	1	1	1	1	1	1	1
	3	1	1	1	1	1	1	0	0	1	1	0	1	1	1	2	1	0	0	1	1	1	2	1	1	1	1	1	2	1	1	2	3	1	1	3	3	1	3	3	3	1	1	1	1	1	1	1	1
Second fate
Second fate RAL
Second fate Biv
	0	1	1	1	1	1	0	0	1	1	0	0	0	0	1	1	1	0	0	1	1	1	1	0	0	0	0	0	0	1	1	0	0	1	1	0	0	1	0	0	0	1	1	1	1	1	1	1	1
	0	1	1	1	1	1	0	1	0	1	0	0	0	0	1	1	1	0	0	1	1	1	1	0	0	0	0	0	0	1	1	0	0	1	1	0	0	1	0	0	0	1	1	1	1	1	1	1	1
	0	1	1	1	1	1	1	0	0	1	0	0	0	0	1	1	1	0	0	1	1	1	1	0	0	0	0	0	0	1	1	0	0	1	1	0	0	1	0	0	0	1	1	1	1	1	1	1	1
	1	1	1	1	1	1	0	0	1	1	0	0	0	0	1	1	1	0	0	1	1	1	1	0	0	0	0	0	0	1	1	0	0	1	1	0	1	1	1	1	1	1	1	1	1	1	1	1	1
	1	1	1	1	1	1	0	1	0	1	0	0	0	0	1	1	1	0	0	1	1	1	1	0	0	0	0	0	0	1	1	0	0	1	1	0	1	1	1	1	1	1	1	1	1	1	1	1	1
	1	1	1	1	1	1	1	0	0	1	0	0	0	0	1	1	1	0	0	1	1	1	1	0	0	0	0	0	0	1	1	0	0	1	1	0	1	1	1	1	1	1	1	1	1	1	1	1	1
	2	1	1	1	1	1	0	0	1	1	0	0	0	0	1	1	1	0	0	1	1	1	1	0	0	0	0	0	0	1	1	0	0	1	1	0	1	1	1	1	1	1	1	1	1	1	1	1	1
	2	1	1	1	1	1	0	1	0	1	0	0	0	0	1	1	1	0	0	1	1	1	1	0	0	0	0	0	0	1	1	0	0	1	1	0	1	1	1	1	1	1	1	1	1	1	1	1	1
	2	1	1	1	1	1	1	0	0	1	0	0	0	0	1	1	1	0	0	1	1	1	1	0	0	0	0	0	0	1	1	0	0	1	1	0	1	1	1	1	1	1	1	1	1	1	1	1	1
Second fate Biv and RAL
	1	1	1	1	1	1	0	0	0	0	0	0	0	0	1	1	1	0	0	1	1	1	1	0	0	0	0	0	0	1	1	0	0	1	1	0	1	1	1	1	1	1	1	1	1	1	1	1	1
	2	1	1	1	1	1	0	0	0	0	0	0	0	0	1	1	1	0	0	1	1	1	1	0	0	0	0	0	0	1	1	0	0	1	1	0	1	1	1	1	1	1	1	1	1	1	1	1	1
Third fate
	0	1	1	1	1	1	0	0	0	0	0	0	0	0	1	1	1	0	0	1	1	1	1	0	0	0	0	0	0	1	1	0	0	1	1	0	0	1	0	0	0	1	1	1	1	1	1	1	1
Fusion fate
cam-1(1)
	LIN-3 *	EGL-20 *	CWN-1 *	CWN-2 *	LIN-44 *	MOM-2 *	DSL-1 *	APX-1 *	LAG-2 *	LS	EGL-17	EFF-1	EGL-18	ELT-6	LAG-2	LIN-39a	HCO	MAB-5	CEH-13	CEH-20	UNC-62	REF-2	LIN-39	DSL-1	APX-1	MC	LIN-25	SUR-2	PJW-5	LIN-31	LIN-1	MPK-1	MEK-2	KSR-2	KSR-1	LIN-45	LET-60	GAP-1	SOS-1	SEM-5	LET-23	LET-23ML	LIN-10	LIN-7	LIN-2	POP-1b	BAR-1	SYS-1	POP-1
First fate
	2	1	1	1	1	1	0	0	0	0	1	0	1	1	1	2	1	0	0	1	1	1	2	1	1	1	1	1	2	1	1	2	2	1	1	2	2	1	2	2	2	1	1	1	1	1	1	1	1
	2	1	1	1	1	1	0	0	1	1	1	0	1	1	1	2	1	0	0	1	1	1	2	1	1	1	1	1	2	1	1	2	2	1	1	2	2	1	2	2	2	1	1	1	1	1	1	1	1
	2	1	1	1	1	1	0	1	0	1	1	0	1	1	1	2	1	0	0	1	1	1	2	1	1	1	1	1	2	1	1	2	2	1	1	2	2	1	2	2	2	1	1	1	1	1	1	1	1
	2	1	1	1	1	1	1	0	0	1	1	0	1	1	1	2	1	0	0	1	1	1	2	1	1	1	1	1	2	1	1	2	2	1	1	2	2	1	2	2	2	1	1	1	1	1	1	1	1
	3	1	1	1	1	1	0	0	0	0	1	0	1	1	1	2	1	0	0	1	1	1	2	1	1	1	1	1	2	1	1	2	3	1	1	3	3	1	3	3	3	1	1	1	1	1	1	1	1
	3	1	1	1	1	1	0	0	1	1	1	0	1	1	1	2	1	0	0	1	1	1	2	1	1	1	1	1	2	1	1	2	3	1	1	3	3	1	3	3	3	1	1	1	1	1	1	1	1
	3	1	1	1	1	1	0	1	0	1	1	0	1	1	1	2	1	0	0	1	1	1	2	1	1	1	1	1	2	1	1	2	3	1	1	3	3	1	3	3	3	1	1	1	1	1	1	1	1
	3	1	1	1	1	1	1	0	0	1	1	0	1	1	1	2	1	0	0	1	1	1	2	1	1	1	1	1	2	1	1	2	3	1	1	3	3	1	3	3	3	1	1	1	1	1	1	1	1
Second fate
	0	1	1	1	1	1	0	0	1	1	0	0	0	0	1	1	1	0	0	1	1	1	1	0	0	0	0	0	0	1	1	0	0	1	1	0	0	1	0	0	0	1	1	1	1	1	1	1	1
	0	1	1	1	1	1	0	1	0	1	0	0	0	0	1	1	1	0	0	1	1	1	1	0	0	0	0	0	0	1	1	0	0	1	1	0	0	1	0	0	0	1	1	1	1	1	1	1	1
	0	1	1	1	1	1	1	0	0	1	0	0	0	0	1	1	1	0	0	1	1	1	1	0	0	0	0	0	0	1	1	0	0	1	1	0	0	1	0	0	0	1	1	1	1	1	1	1	1
	1	1	1	1	1	1	0	0	1	1	0	0	0	0	1	1	1	0	0	1	1	1	1	0	0	0	0	0	0	1	1	0	0	1	1	0	1	1	1	1	1	1	1	1	1	1	1	1	1
	1	1	1	1	1	1	0	1	0	1	0	0	0	0	1	1	1	0	0	1	1	1	1	0	0	0	0	0	0	1	1	0	0	1	1	0	1	1	1	1	1	1	1	1	1	1	1	1	1
	1	1	1	1	1	1	1	0	0	1	0	0	0	0	1	1	1	0	0	1	1	1	1	0	0	0	0	0	0	1	1	0	0	1	1	0	1	1	1	1	1	1	1	1	1	1	1	1	1
	2	1	1	1	1	1	0	0	1	1	0	0	0	0	1	1	1	0	0	1	1	1	1	0	0	0	0	0	0	1	1	0	0	1	1	0	1	1	1	1	1	1	1	1	1	1	1	1	1
	2	1	1	1	1	1	0	1	0	1	0	0	0	0	1	1	1	0	0	1	1	1	1	0	0	0	0	0	0	1	1	0	0	1	1	0	1	1	1	1	1	1	1	1	1	1	1	1	1
	2	1	1	1	1	1	1	0	0	1	0	0	0	0	1	1	1	0	0	1	1	1	1	0	0	0	0	0	0	1	1	0	0	1	1	0	1	1	1	1	1	1	1	1	1	1	1	1	1
Second fate RAL
	1	1	1	1	1	1	0	0	0	0	0	0	0	0	1	1	1	0	0	1	1	1	1	0	0	0	0	0	0	1	1	0	0	1	1	0	1	1	1	1	1	1	1	1	1	1	1	1	1
	2	1	1	1	1	1	0	0	0	0	0	0	0	0	1	1	1	0	0	1	1	1	1	0	0	0	0	0	0	1	1	0	0	1	1	0	1	1	1	1	1	1	1	1	1	1	1	1	1
Second fate Biv
Second fate Biv and RAL
Third fate
	0	1	1	1	1	1	0	0	0	0	0	0	0	0	1	1	1	0	0	1	1	1	1	0	0	0	0	0	0	1	1	0	0	1	1	0	0	1	0	0	0	1	1	1	1	1	1	1	1
Fusion fate
ceh-13(1)
	LIN-3 *	EGL-20 *	CWN-1 *	CWN-2 *	LIN-44 *	MOM-2 *	DSL-1 *	APX-1 *	LAG-2 *	LS	EGL-17	EFF-1	EGL-18	ELT-6	LAG-2	LIN-39a	HCO	MAB-5	CEH-13	CEH-20	UNC-62	REF-2	LIN-39	DSL-1	APX-1	MC	LIN-25	SUR-2	PJW-5	LIN-31	LIN-1	MPK-1	MEK-2	KSR-2	KSR-1	LIN-45	LET-60	GAP-1	SOS-1	SEM-5	LET-23	LET-23ML	LIN-10	LIN-7	LIN-2	POP-1b	BAR-1	SYS-1	POP-1
First fate
Second fate
	0	1	1	1	1	1	0	0	1	1	0	0	0	0	0	0	0	0	1	1	1	1	1	0	0	0	0	0	0	1	1	0	0	1	1	0	0	1	0	0	0	1	1	1	1	1	1	1	1
	0	1	1	1	1	1	0	1	0	1	0	0	0	0	0	0	0	0	1	1	1	1	1	0	0	0	0	0	0	1	1	0	0	1	1	0	0	1	0	0	0	1	1	1	1	1	1	1	1
	0	1	1	1	1	1	1	0	0	1	0	0	0	0	0	0	0	0	1	1	1	1	1	0	0	0	0	0	0	1	1	0	0	1	1	0	0	1	0	0	0	1	1	1	1	1	1	1	1
	1	1	1	1	1	1	0	0	1	1	0	0	0	0	0	0	0	0	1	1	1	1	1	0	0	0	0	0	0	1	1	0	0	1	1	0	1	1	1	1	1	1	1	1	1	1	1	1	1
	1	1	1	1	1	1	0	1	0	1	0	0	0	0	0	0	0	0	1	1	1	1	1	0	0	0	0	0	0	1	1	0	0	1	1	0	1	1	1	1	1	1	1	1	1	1	1	1	1
	1	1	1	1	1	1	1	0	0	1	0	0	0	0	0	0	0	0	1	1	1	1	1	0	0	0	0	0	0	1	1	0	0	1	1	0	1	1	1	1	1	1	1	1	1	1	1	1	1
	2	1	1	1	1	1	0	0	1	1	0	0	0	0	0	0	0	0	1	1	1	1	1	0	0	0	0	0	0	1	1	0	0	1	1	0	1	1	1	1	1	1	1	1	1	1	1	1	1
	2	1	1	1	1	1	0	1	0	1	0	0	0	0	0	0	0	0	1	1	1	1	1	0	0	0	0	0	0	1	1	0	0	1	1	0	1	1	1	1	1	1	1	1	1	1	1	1	1
	2	1	1	1	1	1	1	0	0	1	0	0	0	0	0	0	0	0	1	1	1	1	1	0	0	0	0	0	0	1	1	0	0	1	1	0	1	1	1	1	1	1	1	1	1	1	1	1	1
Second fate RAL
	1	1	1	1	1	1	0	0	0	0	0	0	0	0	0	0	0	0	1	1	1	1	1	0	0	0	0	0	0	1	1	0	0	1	1	0	1	1	1	1	1	1	1	1	1	1	1	1	1
	2	1	1	1	1	1	0	0	0	0	0	0	0	0	0	0	0	0	1	1	1	1	1	0	0	0	0	0	0	1	1	0	0	1	1	0	1	1	1	1	1	1	1	1	1	1	1	1	1
Second fate Biv
Second fate Biv and RAL
Third fate
	0	1	1	1	1	1	0	0	0	0	0	0	0	0	0	0	0	0	1	1	1	1	1	0	0	0	0	0	0	1	1	0	0	1	1	0	0	1	0	0	0	1	1	1	1	1	1	1	1
	0	1	1	1	1	1	0	0	1	1	0	0	0	0	0	0	0	0	1	1	1	1	1	0	0	0	0	0	0	1	1	0	0	1	1	0	0	1	0	0	0	1	1	1	1	1	1	1	1
	0	1	1	1	1	1	0	1	0	1	0	0	0	0	0	0	0	0	1	1	1	1	1	0	0	0	0	0	0	1	1	0	0	1	1	0	0	1	0	0	0	1	1	1	1	1	1	1	1
	0	1	1	1	1	1	1	0	0	1	0	0	0	0	0	0	0	0	1	1	1	1	1	0	0	0	0	0	0	1	1	0	0	1	1	0	0	1	0	0	0	1	1	1	1	1	1	1	1
	2	1	1	1	1	1	0	0	0	0	0	0	0	0	1	0	0	0	1	1	1	1	1	1	1	1	1	1	2	1	1	2	2	1	1	2	2	1	2	2	2	1	1	1	1	1	1	1	1
	2	1	1	1	1	1	0	0	1	1	0	0	0	0	1	0	0	0	1	1	1	1	1	1	1	1	1	1	2	1	1	2	2	1	1	2	2	1	2	2	2	1	1	1	1	1	1	1	1
	2	1	1	1	1	1	0	1	0	1	0	0	0	0	1	0	0	0	1	1	1	1	1	1	1	1	1	1	2	1	1	2	2	1	1	2	2	1	2	2	2	1	1	1	1	1	1	1	1
	2	1	1	1	1	1	1	0	0	1	0	0	0	0	1	0	0	0	1	1	1	1	1	1	1	1	1	1	2	1	1	2	2	1	1	2	2	1	2	2	2	1	1	1	1	1	1	1	1
	3	1	1	1	1	1	0	0	0	0	0	0	0	0	1	0	0	0	1	1	1	1	1	1	1	1	1	1	2	1	1	2	3	1	1	3	3	1	3	3	3	1	1	1	1	1	1	1	1
	3	1	1	1	1	1	0	0	1	1	0	0	0	0	1	0	0	0	1	1	1	1	1	1	1	1	1	1	2	1	1	2	3	1	1	3	3	1	3	3	3	1	1	1	1	1	1	1	1
	3	1	1	1	1	1	0	1	0	1	0	0	0	0	1	0	0	0	1	1	1	1	1	1	1	1	1	1	2	1	1	2	3	1	1	3	3	1	3	3	3	1	1	1	1	1	1	1	1
	3	1	1	1	1	1	1	0	0	1	0	0	0	0	1	0	0	0	1	1	1	1	1	1	1	1	1	1	2	1	1	2	3	1	1	3	3	1	3	3	3	1	1	1	1	1	1	1	1
Fusion fate
ceh-20(0)
	LIN-3 *	EGL-20 *	CWN-1 *	CWN-2 *	LIN-44 *	MOM-2 *	DSL-1 *	APX-1 *	LAG-2 *	LS	EGL-17	EFF-1	EGL-18	ELT-6	LAG-2	LIN-39a	HCO	MAB-5	CEH-13	CEH-20	UNC-62	REF-2	LIN-39	DSL-1	APX-1	MC	LIN-25	SUR-2	PJW-5	LIN-31	LIN-1	MPK-1	MEK-2	KSR-2	KSR-1	LIN-45	LET-60	GAP-1	SOS-1	SEM-5	LET-23	LET-23ML	LIN-10	LIN-7	LIN-2	POP-1b	BAR-1	SYS-1	POP-1
First fate
Second fate
	0	1	1	1	1	1	0	0	1	1	0	0	0	0	0	0	0	0	0	0	1	1	1	0	0	0	0	0	0	1	1	0	0	1	1	0	0	1	0	0	0	1	1	1	1	1	1	1	1
	0	1	1	1	1	1	0	1	0	1	0	0	0	0	0	0	0	0	0	0	1	1	1	0	0	0	0	0	0	1	1	0	0	1	1	0	0	1	0	0	0	1	1	1	1	1	1	1	1
	0	1	1	1	1	1	1	0	0	1	0	0	0	0	0	0	0	0	0	0	1	1	1	0	0	0	0	0	0	1	1	0	0	1	1	0	0	1	0	0	0	1	1	1	1	1	1	1	1
	1	1	1	1	1	1	0	0	1	1	0	0	0	0	0	0	0	0	0	0	1	1	1	0	0	0	0	0	0	1	1	0	0	1	1	0	1	1	1	1	1	1	1	1	1	1	1	1	1
	1	1	1	1	1	1	0	1	0	1	0	0	0	0	0	0	0	0	0	0	1	1	1	0	0	0	0	0	0	1	1	0	0	1	1	0	1	1	1	1	1	1	1	1	1	1	1	1	1
	1	1	1	1	1	1	1	0	0	1	0	0	0	0	0	0	0	0	0	0	1	1	1	0	0	0	0	0	0	1	1	0	0	1	1	0	1	1	1	1	1	1	1	1	1	1	1	1	1
	2	1	1	1	1	1	0	0	1	1	0	0	0	0	0	0	0	0	0	0	1	1	1	0	0	0	0	0	0	1	1	0	0	1	1	0	1	1	1	1	1	1	1	1	1	1	1	1	1
	2	1	1	1	1	1	0	1	0	1	0	0	0	0	0	0	0	0	0	0	1	1	1	0	0	0	0	0	0	1	1	0	0	1	1	0	1	1	1	1	1	1	1	1	1	1	1	1	1
	2	1	1	1	1	1	1	0	0	1	0	0	0	0	0	0	0	0	0	0	1	1	1	0	0	0	0	0	0	1	1	0	0	1	1	0	1	1	1	1	1	1	1	1	1	1	1	1	1
Second fate RAL
	1	1	1	1	1	1	0	0	0	0	0	0	0	0	0	0	0	0	0	0	1	1	1	0	0	0	0	0	0	1	1	0	0	1	1	0	1	1	1	1	1	1	1	1	1	1	1	1	1
	2	1	1	1	1	1	0	0	0	0	0	0	0	0	0	0	0	0	0	0	1	1	1	0	0	0	0	0	0	1	1	0	0	1	1	0	1	1	1	1	1	1	1	1	1	1	1	1	1
Second fate Biv
Second fate Biv and RAL
Third fate
	0	1	1	1	1	1	0	0	0	0	0	0	0	0	0	0	0	0	0	0	1	1	1	0	0	0	0	0	0	1	1	0	0	1	1	0	0	1	0	0	0	1	1	1	1	1	1	1	1
	0	1	1	1	1	1	0	0	1	1	0	0	0	0	0	0	0	0	0	0	1	1	1	0	0	0	0	0	0	1	1	0	0	1	1	0	0	1	0	0	0	1	1	1	1	1	1	1	1
	0	1	1	1	1	1	0	1	0	1	0	0	0	0	0	0	0	0	0	0	1	1	1	0	0	0	0	0	0	1	1	0	0	1	1	0	0	1	0	0	0	1	1	1	1	1	1	1	1
	0	1	1	1	1	1	1	0	0	1	0	0	0	0	0	0	0	0	0	0	1	1	1	0	0	0	0	0	0	1	1	0	0	1	1	0	0	1	0	0	0	1	1	1	1	1	1	1	1
	2	1	1	1	1	1	0	0	0	0	0	0	0	0	1	0	0	0	0	0	1	1	1	1	1	1	1	1	2	1	1	2	2	1	1	2	2	1	2	2	2	1	1	1	1	1	1	1	1
	2	1	1	1	1	1	0	0	1	1	0	0	0	0	1	0	0	0	0	0	1	1	1	1	1	1	1	1	2	1	1	2	2	1	1	2	2	1	2	2	2	1	1	1	1	1	1	1	1
	2	1	1	1	1	1	0	1	0	1	0	0	0	0	1	0	0	0	0	0	1	1	1	1	1	1	1	1	2	1	1	2	2	1	1	2	2	1	2	2	2	1	1	1	1	1	1	1	1
	2	1	1	1	1	1	1	0	0	1	0	0	0	0	1	0	0	0	0	0	1	1	1	1	1	1	1	1	2	1	1	2	2	1	1	2	2	1	2	2	2	1	1	1	1	1	1	1	1
	3	1	1	1	1	1	0	0	0	0	0	0	0	0	1	0	0	0	0	0	1	1	1	1	1	1	1	1	2	1	1	2	3	1	1	3	3	1	3	3	3	1	1	1	1	1	1	1	1
	3	1	1	1	1	1	0	0	1	1	0	0	0	0	1	0	0	0	0	0	1	1	1	1	1	1	1	1	2	1	1	2	3	1	1	3	3	1	3	3	3	1	1	1	1	1	1	1	1
	3	1	1	1	1	1	0	1	0	1	0	0	0	0	1	0	0	0	0	0	1	1	1	1	1	1	1	1	2	1	1	2	3	1	1	3	3	1	3	3	3	1	1	1	1	1	1	1	1
	3	1	1	1	1	1	1	0	0	1	0	0	0	0	1	0	0	0	0	0	1	1	1	1	1	1	1	1	2	1	1	2	3	1	1	3	3	1	3	3	3	1	1	1	1	1	1	1	1
Fusion fate
csl(0)
	LIN-3 *	EGL-20 *	CWN-1 *	CWN-2 *	LIN-44 *	MOM-2 *	DSL-1 *	APX-1 *	LAG-2 *	LS	EGL-17	EFF-1	EGL-18	ELT-6	LAG-2	LIN-39a	HCO	MAB-5	CEH-13	CEH-20	UNC-62	REF-2	LIN-39	DSL-1	APX-1	MC	LIN-25	SUR-2	PJW-5	LIN-31	LIN-1	MPK-1	MEK-2	KSR-2	KSR-1	LIN-45	LET-60	GAP-1	SOS-1	SEM-5	LET-23	LET-23ML	LIN-10	LIN-7	LIN-2	POP-1b	BAR-1	SYS-1	POP-1
First fate
	2	1	1	1	1	1	0	0	0	0	1	0	1	1	1	2	1	0	0	1	1	1	2	1	1	1	1	1	2	1	1	2	2	1	1	2	2	1	2	2	2	1	1	1	1	1	1	1	1
	2	1	1	1	1	1	0	0	1	1	1	0	1	1	1	2	1	0	0	1	1	1	2	1	1	1	1	1	2	1	1	2	2	1	1	2	2	1	2	2	2	1	1	1	1	1	1	1	1
	2	1	1	1	1	1	0	1	0	1	1	0	1	1	1	2	1	0	0	1	1	1	2	1	1	1	1	1	2	1	1	2	2	1	1	2	2	1	2	2	2	1	1	1	1	1	1	1	1
	2	1	1	1	1	1	1	0	0	1	1	0	1	1	1	2	1	0	0	1	1	1	2	1	1	1	1	1	2	1	1	2	2	1	1	2	2	1	2	2	2	1	1	1	1	1	1	1	1
	3	1	1	1	1	1	0	0	0	0	1	0	1	1	1	2	1	0	0	1	1	1	2	1	1	1	1	1	2	1	1	2	3	1	1	3	3	1	3	3	3	1	1	1	1	1	1	1	1
	3	1	1	1	1	1	0	0	1	1	1	0	1	1	1	2	1	0	0	1	1	1	2	1	1	1	1	1	2	1	1	2	3	1	1	3	3	1	3	3	3	1	1	1	1	1	1	1	1
	3	1	1	1	1	1	0	1	0	1	1	0	1	1	1	2	1	0	0	1	1	1	2	1	1	1	1	1	2	1	1	2	3	1	1	3	3	1	3	3	3	1	1	1	1	1	1	1	1
	3	1	1	1	1	1	1	0	0	1	1	0	1	1	1	2	1	0	0	1	1	1	2	1	1	1	1	1	2	1	1	2	3	1	1	3	3	1	3	3	3	1	1	1	1	1	1	1	1
Second fate
Second fate RAL
Second fate Biv
Second fate Biv and RAL
Third fate
	0	1	1	1	1	1	0	0	0	0	0	0	0	0	1	1	1	0	0	1	1	1	1	0	0	0	0	0	0	1	1	0	0	1	1	0	0	1	0	0	0	1	1	1	1	1	1	1	1
	0	1	1	1	1	1	0	0	1	1	0	0	0	0	1	1	1	0	0	1	1	1	1	0	0	0	0	0	0	1	1	0	0	1	1	0	0	1	0	0	0	1	1	1	1	1	1	1	1
	0	1	1	1	1	1	0	1	0	1	0	0	0	0	1	1	1	0	0	1	1	1	1	0	0	0	0	0	0	1	1	0	0	1	1	0	0	1	0	0	0	1	1	1	1	1	1	1	1
	0	1	1	1	1	1	1	0	0	1	0	0	0	0	1	1	1	0	0	1	1	1	1	0	0	0	0	0	0	1	1	0	0	1	1	0	0	1	0	0	0	1	1	1	1	1	1	1	1
	1	1	1	1	1	1	0	0	0	0	0	0	0	0	1	1	1	0	0	1	1	1	1	0	0	0	0	0	0	1	1	0	0	1	1	0	1	1	1	1	1	1	1	1	1	1	1	1	1
	1	1	1	1	1	1	0	0	1	1	0	0	0	0	1	1	1	0	0	1	1	1	1	0	0	0	0	0	0	1	1	0	0	1	1	0	1	1	1	1	1	1	1	1	1	1	1	1	1
	1	1	1	1	1	1	0	1	0	1	0	0	0	0	1	1	1	0	0	1	1	1	1	0	0	0	0	0	0	1	1	0	0	1	1	0	1	1	1	1	1	1	1	1	1	1	1	1	1
	1	1	1	1	1	1	1	0	0	1	0	0	0	0	1	1	1	0	0	1	1	1	1	0	0	0	0	0	0	1	1	0	0	1	1	0	1	1	1	1	1	1	1	1	1	1	1	1	1
Fusion fate
csl(1)
	LIN-3 *	EGL-20 *	CWN-1 *	CWN-2 *	LIN-44 *	MOM-2 *	DSL-1 *	APX-1 *	LAG-2 *	LS	EGL-17	EFF-1	EGL-18	ELT-6	LAG-2	LIN-39a	HCO	MAB-5	CEH-13	CEH-20	UNC-62	REF-2	LIN-39	DSL-1	APX-1	MC	LIN-25	SUR-2	PJW-5	LIN-31	LIN-1	MPK-1	MEK-2	KSR-2	KSR-1	LIN-45	LET-60	GAP-1	SOS-1	SEM-5	LET-23	LET-23ML	LIN-10	LIN-7	LIN-2	POP-1b	BAR-1	SYS-1	POP-1
First fate
	3	1	1	1	1	1	0	0	0	0	1	0	1	1	1	2	1	0	0	1	1	1	2	1	1	1	1	1	2	1	1	2	3	1	1	3	3	1	3	3	3	1	1	1	1	1	1	1	1
	3	1	1	1	1	1	0	0	1	1	1	0	1	1	1	2	1	0	0	1	1	1	2	1	1	1	1	1	2	1	1	2	3	1	1	3	3	1	3	3	3	1	1	1	1	1	1	1	1
	3	1	1	1	1	1	0	1	0	1	1	0	1	1	1	2	1	0	0	1	1	1	2	1	1	1	1	1	2	1	1	2	3	1	1	3	3	1	3	3	3	1	1	1	1	1	1	1	1
	3	1	1	1	1	1	1	0	0	1	1	0	1	1	1	2	1	0	0	1	1	1	2	1	1	1	1	1	2	1	1	2	3	1	1	3	3	1	3	3	3	1	1	1	1	1	1	1	1
Second fate
	0	1	1	1	1	1	0	0	1	1	0	0	0	0	1	1	1	0	0	1	1	1	1	0	0	0	0	0	0	1	1	0	0	1	1	0	0	1	0	0	0	1	1	1	1	1	1	1	1
	0	1	1	1	1	1	0	1	0	1	0	0	0	0	1	1	1	0	0	1	1	1	1	0	0	0	0	0	0	1	1	0	0	1	1	0	0	1	0	0	0	1	1	1	1	1	1	1	1
	0	1	1	1	1	1	1	0	0	1	0	0	0	0	1	1	1	0	0	1	1	1	1	0	0	0	0	0	0	1	1	0	0	1	1	0	0	1	0	0	0	1	1	1	1	1	1	1	1
	1	1	1	1	1	1	0	0	1	1	0	0	0	0	1	1	1	0	0	1	1	1	1	0	0	0	0	0	0	1	1	0	0	1	1	0	1	1	1	1	1	1	1	1	1	1	1	1	1
	1	1	1	1	1	1	0	1	0	1	0	0	0	0	1	1	1	0	0	1	1	1	1	0	0	0	0	0	0	1	1	0	0	1	1	0	1	1	1	1	1	1	1	1	1	1	1	1	1
	1	1	1	1	1	1	1	0	0	1	0	0	0	0	1	1	1	0	0	1	1	1	1	0	0	0	0	0	0	1	1	0	0	1	1	0	1	1	1	1	1	1	1	1	1	1	1	1	1
	2	1	1	1	1	1	0	0	1	1	0	0	0	0	1	1	1	0	0	1	1	1	1	0	0	0	0	0	0	1	1	0	0	1	1	0	1	1	1	1	1	1	1	1	1	1	1	1	1
	2	1	1	1	1	1	0	1	0	1	0	0	0	0	1	1	1	0	0	1	1	1	1	0	0	0	0	0	0	1	1	0	0	1	1	0	1	1	1	1	1	1	1	1	1	1	1	1	1
	2	1	1	1	1	1	1	0	0	1	0	0	0	0	1	1	1	0	0	1	1	1	1	0	0	0	0	0	0	1	1	0	0	1	1	0	1	1	1	1	1	1	1	1	1	1	1	1	1
Second fate RAL
	0	1	1	1	1	1	0	0	0	0	0	0	0	0	1	1	1	0	0	1	1	1	1	0	0	0	0	0	0	1	1	0	0	1	1	0	0	1	0	0	0	1	1	1	1	1	1	1	1
	1	1	1	1	1	1	0	0	0	0	0	0	0	0	1	1	1	0	0	1	1	1	1	0	0	0	0	0	0	1	1	0	0	1	1	0	1	1	1	1	1	1	1	1	1	1	1	1	1
	2	1	1	1	1	1	0	0	0	0	0	0	0	0	1	1	1	0	0	1	1	1	1	0	0	0	0	0	0	1	1	0	0	1	1	0	1	1	1	1	1	1	1	1	1	1	1	1	1
Second fate Biv
Second fate Biv and RAL
Third fate
Fusion fate
cwn-1 *(0)
	LIN-3 *	EGL-20 *	CWN-1 *	CWN-2 *	LIN-44 *	MOM-2 *	DSL-1 *	APX-1 *	LAG-2 *	LS	EGL-17	EFF-1	EGL-18	ELT-6	LAG-2	LIN-39a	HCO	MAB-5	CEH-13	CEH-20	UNC-62	REF-2	LIN-39	DSL-1	APX-1	MC	LIN-25	SUR-2	PJW-5	LIN-31	LIN-1	MPK-1	MEK-2	KSR-2	KSR-1	LIN-45	LET-60	GAP-1	SOS-1	SEM-5	LET-23	LET-23ML	LIN-10	LIN-7	LIN-2	POP-1b	BAR-1	SYS-1	POP-1
First fate
	2	1	0	1	0	0	0	0	0	0	1	0	1	1	1	2	1	0	0	1	1	1	2	1	1	1	1	1	2	1	1	2	2	1	1	2	2	1	2	2	2	1	1	1	1	1	1	1	1
	2	1	0	1	0	0	0	0	1	1	1	0	1	1	1	2	1	0	0	1	1	1	2	1	1	1	1	1	2	1	1	2	2	1	1	2	2	1	2	2	2	1	1	1	1	1	1	1	1
	2	1	0	1	0	0	0	1	0	1	1	0	1	1	1	2	1	0	0	1	1	1	2	1	1	1	1	1	2	1	1	2	2	1	1	2	2	1	2	2	2	1	1	1	1	1	1	1	1
	2	1	0	1	0	0	1	0	0	1	1	0	1	1	1	2	1	0	0	1	1	1	2	1	1	1	1	1	2	1	1	2	2	1	1	2	2	1	2	2	2	1	1	1	1	1	1	1	1
	3	1	0	1	0	0	0	0	0	0	1	0	1	1	1	2	1	0	0	1	1	1	2	1	1	1	1	1	2	1	1	2	3	1	1	3	3	1	3	3	3	1	1	1	1	1	1	1	1
	3	1	0	1	0	0	0	0	1	1	1	0	1	1	1	2	1	0	0	1	1	1	2	1	1	1	1	1	2	1	1	2	3	1	1	3	3	1	3	3	3	1	1	1	1	1	1	1	1
	3	1	0	1	0	0	0	1	0	1	1	0	1	1	1	2	1	0	0	1	1	1	2	1	1	1	1	1	2	1	1	2	3	1	1	3	3	1	3	3	3	1	1	1	1	1	1	1	1
	3	1	0	1	0	0	1	0	0	1	1	0	1	1	1	2	1	0	0	1	1	1	2	1	1	1	1	1	2	1	1	2	3	1	1	3	3	1	3	3	3	1	1	1	1	1	1	1	1
Second fate
	0	1	0	1	0	0	0	0	1	1	0	0	0	0	1	1	1	0	0	1	1	1	1	0	0	0	0	0	0	1	1	0	0	1	1	0	0	1	0	0	0	1	1	1	1	1	1	1	1
	0	1	0	1	0	0	0	1	0	1	0	0	0	0	1	1	1	0	0	1	1	1	1	0	0	0	0	0	0	1	1	0	0	1	1	0	0	1	0	0	0	1	1	1	1	1	1	1	1
	0	1	0	1	0	0	1	0	0	1	0	0	0	0	1	1	1	0	0	1	1	1	1	0	0	0	0	0	0	1	1	0	0	1	1	0	0	1	0	0	0	1	1	1	1	1	1	1	1
	1	1	0	1	0	0	0	0	1	1	0	0	0	0	1	1	1	0	0	1	1	1	1	0	0	0	0	0	0	1	1	0	0	1	1	0	1	1	1	1	1	1	1	1	1	1	1	1	1
	1	1	0	1	0	0	0	1	0	1	0	0	0	0	1	1	1	0	0	1	1	1	1	0	0	0	0	0	0	1	1	0	0	1	1	0	1	1	1	1	1	1	1	1	1	1	1	1	1
	1	1	0	1	0	0	1	0	0	1	0	0	0	0	1	1	1	0	0	1	1	1	1	0	0	0	0	0	0	1	1	0	0	1	1	0	1	1	1	1	1	1	1	1	1	1	1	1	1
	2	1	0	1	0	0	0	0	1	1	0	0	0	0	1	1	1	0	0	1	1	1	1	0	0	0	0	0	0	1	1	0	0	1	1	0	1	1	1	1	1	1	1	1	1	1	1	1	1
	2	1	0	1	0	0	0	1	0	1	0	0	0	0	1	1	1	0	0	1	1	1	1	0	0	0	0	0	0	1	1	0	0	1	1	0	1	1	1	1	1	1	1	1	1	1	1	1	1
	2	1	0	1	0	0	1	0	0	1	0	0	0	0	1	1	1	0	0	1	1	1	1	0	0	0	0	0	0	1	1	0	0	1	1	0	1	1	1	1	1	1	1	1	1	1	1	1	1
Second fate RAL
	1	1	0	1	0	0	0	0	0	0	0	0	0	0	1	1	1	0	0	1	1	1	1	0	0	0	0	0	0	1	1	0	0	1	1	0	1	1	1	1	1	1	1	1	1	1	1	1	1
	2	1	0	1	0	0	0	0	0	0	0	0	0	0	1	1	1	0	0	1	1	1	1	0	0	0	0	0	0	1	1	0	0	1	1	0	1	1	1	1	1	1	1	1	1	1	1	1	1
Second fate Biv
Second fate Biv and RAL
Third fate
	0	1	0	1	0	0	0	0	0	0	0	0	0	0	1	1	1	0	0	1	1	1	1	0	0	0	0	0	0	1	1	0	0	1	1	0	0	1	0	0	0	1	1	1	1	1	1	1	1
Fusion fate
cwn-1 *(0);cwn-2 *(0);egl-20 *(0);lin-44 *(0);mom-2 *(0)
	LIN-3 *	EGL-20 *	CWN-1 *	CWN-2 *	LIN-44 *	MOM-2 *	DSL-1 *	APX-1 *	LAG-2 *	LS	EGL-17	EFF-1	EGL-18	ELT-6	LAG-2	LIN-39a	HCO	MAB-5	CEH-13	CEH-20	UNC-62	REF-2	LIN-39	DSL-1	APX-1	MC	LIN-25	SUR-2	PJW-5	LIN-31	LIN-1	MPK-1	MEK-2	KSR-2	KSR-1	LIN-45	LET-60	GAP-1	SOS-1	SEM-5	LET-23	LET-23ML	LIN-10	LIN-7	LIN-2	POP-1b	BAR-1	SYS-1	POP-1
First fate
Second fate
Second fate RAL
Second fate Biv
	0	0	0	0	0	0	0	0	1	1	0	0	0	0	0	0	1	0	0	1	1	0	0	0	0	0	0	0	0	1	1	0	0	1	1	0	0	1	0	0	0	1	1	1	1	0	0	0	0
	0	0	0	0	0	0	0	1	0	1	0	0	0	0	0	0	1	0	0	1	1	0	0	0	0	0	0	0	0	1	1	0	0	1	1	0	0	1	0	0	0	1	1	1	1	0	0	0	0
	0	0	0	0	0	0	1	0	0	1	0	0	0	0	0	0	1	0	0	1	1	0	0	0	0	0	0	0	0	1	1	0	0	1	1	0	0	1	0	0	0	1	1	1	1	0	0	0	0
	1	0	0	0	0	0	0	0	1	1	0	0	0	0	0	0	1	0	0	1	1	0	0	0	0	0	0	0	0	1	1	0	0	1	1	0	1	1	1	1	1	1	1	1	1	0	0	0	0
	1	0	0	0	0	0	0	1	0	1	0	0	0	0	0	0	1	0	0	1	1	0	0	0	0	0	0	0	0	1	1	0	0	1	1	0	1	1	1	1	1	1	1	1	1	0	0	0	0
	1	0	0	0	0	0	1	0	0	1	0	0	0	0	0	0	1	0	0	1	1	0	0	0	0	0	0	0	0	1	1	0	0	1	1	0	1	1	1	1	1	1	1	1	1	0	0	0	0
	2	0	0	0	0	0	0	0	1	1	0	0	0	0	0	0	1	0	0	1	1	0	0	0	0	0	0	0	0	1	1	0	0	1	1	0	1	1	1	1	1	1	1	1	1	0	0	0	0
	2	0	0	0	0	0	0	1	0	1	0	0	0	0	0	0	1	0	0	1	1	0	0	0	0	0	0	0	0	1	1	0	0	1	1	0	1	1	1	1	1	1	1	1	1	0	0	0	0
	2	0	0	0	0	0	1	0	0	1	0	0	0	0	0	0	1	0	0	1	1	0	0	0	0	0	0	0	0	1	1	0	0	1	1	0	1	1	1	1	1	1	1	1	1	0	0	0	0
Second fate Biv and RAL
	1	0	0	0	0	0	0	0	0	0	0	0	0	0	0	0	1	0	0	1	1	0	0	0	0	0	0	0	0	1	1	0	0	1	1	0	1	1	1	1	1	1	1	1	1	0	0	0	0
	2	0	0	0	0	0	0	0	0	0	0	0	0	0	0	0	1	0	0	1	1	0	0	0	0	0	0	0	0	1	1	0	0	1	1	0	1	1	1	1	1	1	1	1	1	0	0	0	0
Third fate
	2	0	0	0	0	0	0	0	0	0	0	0	0	0	1	1	1	0	0	1	1	1	1	1	1	1	1	1	2	1	1	2	2	1	1	2	2	1	2	2	2	1	1	1	1	0	0	0	0
	2	0	0	0	0	0	0	0	1	1	0	0	0	0	1	1	1	0	0	1	1	1	1	1	1	1	1	1	2	1	1	2	2	1	1	2	2	1	2	2	2	1	1	1	1	0	0	0	0
	2	0	0	0	0	0	0	1	0	1	0	0	0	0	1	1	1	0	0	1	1	1	1	1	1	1	1	1	2	1	1	2	2	1	1	2	2	1	2	2	2	1	1	1	1	0	0	0	0
	2	0	0	0	0	0	1	0	0	1	0	0	0	0	1	1	1	0	0	1	1	1	1	1	1	1	1	1	2	1	1	2	2	1	1	2	2	1	2	2	2	1	1	1	1	0	0	0	0
	3	0	0	0	0	0	0	0	0	0	0	0	0	0	1	1	1	0	0	1	1	1	1	1	1	1	1	1	2	1	1	2	3	1	1	3	3	1	3	3	3	1	1	1	1	0	0	0	0
	3	0	0	0	0	0	0	0	1	1	0	0	0	0	1	1	1	0	0	1	1	1	1	1	1	1	1	1	2	1	1	2	3	1	1	3	3	1	3	3	3	1	1	1	1	0	0	0	0
	3	0	0	0	0	0	0	1	0	1	0	0	0	0	1	1	1	0	0	1	1	1	1	1	1	1	1	1	2	1	1	2	3	1	1	3	3	1	3	3	3	1	1	1	1	0	0	0	0
	3	0	0	0	0	0	1	0	0	1	0	0	0	0	1	1	1	0	0	1	1	1	1	1	1	1	1	1	2	1	1	2	3	1	1	3	3	1	3	3	3	1	1	1	1	0	0	0	0
Fusion fate
	0	0	0	0	0	0	0	0	0	0	0	1	0	0	0	0	1	0	0	1	1	0	0	0	0	0	0	0	0	1	1	0	0	1	1	0	0	1	0	0	0	1	1	1	1	0	0	0	0
	0	0	0	0	0	0	0	0	1	1	0	1	0	0	0	0	1	0	0	1	1	0	0	0	0	0	0	0	0	1	1	0	0	1	1	0	0	1	0	0	0	1	1	1	1	0	0	0	0
	0	0	0	0	0	0	0	1	0	1	0	1	0	0	0	0	1	0	0	1	1	0	0	0	0	0	0	0	0	1	1	0	0	1	1	0	0	1	0	0	0	1	1	1	1	0	0	0	0
	0	0	0	0	0	0	1	0	0	1	0	1	0	0	0	0	1	0	0	1	1	0	0	0	0	0	0	0	0	1	1	0	0	1	1	0	0	1	0	0	0	1	1	1	1	0	0	0	0
cwn-2 *(0)
	LIN-3 *	EGL-20 *	CWN-1 *	CWN-2 *	LIN-44 *	MOM-2 *	DSL-1 *	APX-1 *	LAG-2 *	LS	EGL-17	EFF-1	EGL-18	ELT-6	LAG-2	LIN-39a	HCO	MAB-5	CEH-13	CEH-20	UNC-62	REF-2	LIN-39	DSL-1	APX-1	MC	LIN-25	SUR-2	PJW-5	LIN-31	LIN-1	MPK-1	MEK-2	KSR-2	KSR-1	LIN-45	LET-60	GAP-1	SOS-1	SEM-5	LET-23	LET-23ML	LIN-10	LIN-7	LIN-2	POP-1b	BAR-1	SYS-1	POP-1
First fate
	2	1	1	0	1	1	0	0	0	0	1	0	1	1	1	2	1	0	0	1	1	1	2	1	1	1	1	1	2	1	1	2	2	1	1	2	2	1	2	2	2	1	1	1	1	1	1	1	1
	2	1	1	0	1	1	0	0	1	1	1	0	1	1	1	2	1	0	0	1	1	1	2	1	1	1	1	1	2	1	1	2	2	1	1	2	2	1	2	2	2	1	1	1	1	1	1	1	1
	2	1	1	0	1	1	0	1	0	1	1	0	1	1	1	2	1	0	0	1	1	1	2	1	1	1	1	1	2	1	1	2	2	1	1	2	2	1	2	2	2	1	1	1	1	1	1	1	1
	2	1	1	0	1	1	1	0	0	1	1	0	1	1	1	2	1	0	0	1	1	1	2	1	1	1	1	1	2	1	1	2	2	1	1	2	2	1	2	2	2	1	1	1	1	1	1	1	1
	3	1	1	0	1	1	0	0	0	0	1	0	1	1	1	2	1	0	0	1	1	1	2	1	1	1	1	1	2	1	1	2	3	1	1	3	3	1	3	3	3	1	1	1	1	1	1	1	1
	3	1	1	0	1	1	0	0	1	1	1	0	1	1	1	2	1	0	0	1	1	1	2	1	1	1	1	1	2	1	1	2	3	1	1	3	3	1	3	3	3	1	1	1	1	1	1	1	1
	3	1	1	0	1	1	0	1	0	1	1	0	1	1	1	2	1	0	0	1	1	1	2	1	1	1	1	1	2	1	1	2	3	1	1	3	3	1	3	3	3	1	1	1	1	1	1	1	1
	3	1	1	0	1	1	1	0	0	1	1	0	1	1	1	2	1	0	0	1	1	1	2	1	1	1	1	1	2	1	1	2	3	1	1	3	3	1	3	3	3	1	1	1	1	1	1	1	1
Second fate
	0	1	1	0	1	1	0	0	1	1	0	0	0	0	1	1	1	0	0	1	1	1	1	0	0	0	0	0	0	1	1	0	0	1	1	0	0	1	0	0	0	1	1	1	1	1	1	1	1
	0	1	1	0	1	1	0	1	0	1	0	0	0	0	1	1	1	0	0	1	1	1	1	0	0	0	0	0	0	1	1	0	0	1	1	0	0	1	0	0	0	1	1	1	1	1	1	1	1
	0	1	1	0	1	1	1	0	0	1	0	0	0	0	1	1	1	0	0	1	1	1	1	0	0	0	0	0	0	1	1	0	0	1	1	0	0	1	0	0	0	1	1	1	1	1	1	1	1
	1	1	1	0	1	1	0	0	1	1	0	0	0	0	1	1	1	0	0	1	1	1	1	0	0	0	0	0	0	1	1	0	0	1	1	0	1	1	1	1	1	1	1	1	1	1	1	1	1
	1	1	1	0	1	1	0	1	0	1	0	0	0	0	1	1	1	0	0	1	1	1	1	0	0	0	0	0	0	1	1	0	0	1	1	0	1	1	1	1	1	1	1	1	1	1	1	1	1
	1	1	1	0	1	1	1	0	0	1	0	0	0	0	1	1	1	0	0	1	1	1	1	0	0	0	0	0	0	1	1	0	0	1	1	0	1	1	1	1	1	1	1	1	1	1	1	1	1
	2	1	1	0	1	1	0	0	1	1	0	0	0	0	1	1	1	0	0	1	1	1	1	0	0	0	0	0	0	1	1	0	0	1	1	0	1	1	1	1	1	1	1	1	1	1	1	1	1
	2	1	1	0	1	1	0	1	0	1	0	0	0	0	1	1	1	0	0	1	1	1	1	0	0	0	0	0	0	1	1	0	0	1	1	0	1	1	1	1	1	1	1	1	1	1	1	1	1
	2	1	1	0	1	1	1	0	0	1	0	0	0	0	1	1	1	0	0	1	1	1	1	0	0	0	0	0	0	1	1	0	0	1	1	0	1	1	1	1	1	1	1	1	1	1	1	1	1
Second fate RAL
	1	1	1	0	1	1	0	0	0	0	0	0	0	0	1	1	1	0	0	1	1	1	1	0	0	0	0	0	0	1	1	0	0	1	1	0	1	1	1	1	1	1	1	1	1	1	1	1	1
	2	1	1	0	1	1	0	0	0	0	0	0	0	0	1	1	1	0	0	1	1	1	1	0	0	0	0	0	0	1	1	0	0	1	1	0	1	1	1	1	1	1	1	1	1	1	1	1	1
Second fate Biv
Second fate Biv and RAL
Third fate
	0	1	1	0	1	1	0	0	0	0	0	0	0	0	1	1	1	0	0	1	1	1	1	0	0	0	0	0	0	1	1	0	0	1	1	0	0	1	0	0	0	1	1	1	1	1	1	1	1
Fusion fate
dpy-23(0)
	LIN-3 *	EGL-20 *	CWN-1 *	CWN-2 *	LIN-44 *	MOM-2 *	DSL-1 *	APX-1 *	LAG-2 *	LS	EGL-17	EFF-1	EGL-18	ELT-6	LAG-2	LIN-39a	HCO	MAB-5	CEH-13	CEH-20	UNC-62	REF-2	LIN-39	DSL-1	APX-1	MC	LIN-25	SUR-2	PJW-5	LIN-31	LIN-1	MPK-1	MEK-2	KSR-2	KSR-1	LIN-45	LET-60	GAP-1	SOS-1	SEM-5	LET-23	LET-23ML	LIN-10	LIN-7	LIN-2	POP-1b	BAR-1	SYS-1	POP-1
First fate
	2	1	1	1	1	1	0	0	0	0	1	0	1	1	1	2	1	0	0	1	1	1	2	1	1	1	1	1	2	1	1	2	2	1	1	2	2	1	2	2	2	1	1	1	1	1	1	1	1
	2	1	1	1	1	1	0	0	1	1	1	0	1	1	1	2	1	0	0	1	1	1	2	1	1	1	1	1	2	1	1	2	2	1	1	2	2	1	2	2	2	1	1	1	1	1	1	1	1
	2	1	1	1	1	1	0	1	0	1	1	0	1	1	1	2	1	0	0	1	1	1	2	1	1	1	1	1	2	1	1	2	2	1	1	2	2	1	2	2	2	1	1	1	1	1	1	1	1
	2	1	1	1	1	1	1	0	0	1	1	0	1	1	1	2	1	0	0	1	1	1	2	1	1	1	1	1	2	1	1	2	2	1	1	2	2	1	2	2	2	1	1	1	1	1	1	1	1
	3	1	1	1	1	1	0	0	0	0	1	0	1	1	1	2	1	0	0	1	1	1	2	1	1	1	1	1	2	1	1	2	3	1	1	3	3	1	3	3	3	1	1	1	1	1	1	1	1
	3	1	1	1	1	1	0	0	1	1	1	0	1	1	1	2	1	0	0	1	1	1	2	1	1	1	1	1	2	1	1	2	3	1	1	3	3	1	3	3	3	1	1	1	1	1	1	1	1
	3	1	1	1	1	1	0	1	0	1	1	0	1	1	1	2	1	0	0	1	1	1	2	1	1	1	1	1	2	1	1	2	3	1	1	3	3	1	3	3	3	1	1	1	1	1	1	1	1
	3	1	1	1	1	1	1	0	0	1	1	0	1	1	1	2	1	0	0	1	1	1	2	1	1	1	1	1	2	1	1	2	3	1	1	3	3	1	3	3	3	1	1	1	1	1	1	1	1
Second fate
	0	1	1	1	1	1	0	0	1	1	0	0	0	0	1	1	1	0	0	1	1	1	1	0	0	0	0	0	0	1	1	0	0	1	1	0	0	1	0	0	0	1	1	1	1	1	1	1	1
	0	1	1	1	1	1	0	1	0	1	0	0	0	0	1	1	1	0	0	1	1	1	1	0	0	0	0	0	0	1	1	0	0	1	1	0	0	1	0	0	0	1	1	1	1	1	1	1	1
	0	1	1	1	1	1	1	0	0	1	0	0	0	0	1	1	1	0	0	1	1	1	1	0	0	0	0	0	0	1	1	0	0	1	1	0	0	1	0	0	0	1	1	1	1	1	1	1	1
	1	1	1	1	1	1	0	0	1	1	0	0	0	0	1	1	1	0	0	1	1	1	1	0	0	0	0	0	0	1	1	0	0	1	1	0	1	1	1	1	1	1	1	1	1	1	1	1	1
	1	1	1	1	1	1	0	1	0	1	0	0	0	0	1	1	1	0	0	1	1	1	1	0	0	0	0	0	0	1	1	0	0	1	1	0	1	1	1	1	1	1	1	1	1	1	1	1	1
	1	1	1	1	1	1	1	0	0	1	0	0	0	0	1	1	1	0	0	1	1	1	1	0	0	0	0	0	0	1	1	0	0	1	1	0	1	1	1	1	1	1	1	1	1	1	1	1	1
	2	1	1	1	1	1	0	0	1	1	0	0	0	0	1	1	1	0	0	1	1	1	1	0	0	0	0	0	0	1	1	0	0	1	1	0	1	1	1	1	1	1	1	1	1	1	1	1	1
	2	1	1	1	1	1	0	1	0	1	0	0	0	0	1	1	1	0	0	1	1	1	1	0	0	0	0	0	0	1	1	0	0	1	1	0	1	1	1	1	1	1	1	1	1	1	1	1	1
	2	1	1	1	1	1	1	0	0	1	0	0	0	0	1	1	1	0	0	1	1	1	1	0	0	0	0	0	0	1	1	0	0	1	1	0	1	1	1	1	1	1	1	1	1	1	1	1	1
Second fate RAL
	1	1	1	1	1	1	0	0	0	0	0	0	0	0	1	1	1	0	0	1	1	1	1	0	0	0	0	0	0	1	1	0	0	1	1	0	1	1	1	1	1	1	1	1	1	1	1	1	1
	2	1	1	1	1	1	0	0	0	0	0	0	0	0	1	1	1	0	0	1	1	1	1	0	0	0	0	0	0	1	1	0	0	1	1	0	1	1	1	1	1	1	1	1	1	1	1	1	1
Second fate Biv
Second fate Biv and RAL
Third fate
	0	1	1	1	1	1	0	0	0	0	0	0	0	0	1	1	1	0	0	1	1	1	1	0	0	0	0	0	0	1	1	0	0	1	1	0	0	1	0	0	0	1	1	1	1	1	1	1	1
	0	1	1	1	1	1	0	0	1	1	0	0	0	0	1	1	1	0	0	1	1	1	1	0	0	0	0	0	0	1	1	0	0	1	1	0	0	1	0	0	0	1	1	1	1	1	1	1	1
	0	1	1	1	1	1	0	1	0	1	0	0	0	0	1	1	1	0	0	1	1	1	1	0	0	0	0	0	0	1	1	0	0	1	1	0	0	1	0	0	0	1	1	1	1	1	1	1	1
	0	1	1	1	1	1	1	0	0	1	0	0	0	0	1	1	1	0	0	1	1	1	1	0	0	0	0	0	0	1	1	0	0	1	1	0	0	1	0	0	0	1	1	1	1	1	1	1	1
Fusion fate
dpy-23(0);gap-1(0)
	LIN-3 *	EGL-20 *	CWN-1 *	CWN-2 *	LIN-44 *	MOM-2 *	DSL-1 *	APX-1 *	LAG-2 *	LS	EGL-17	EFF-1	EGL-18	ELT-6	LAG-2	LIN-39a	HCO	MAB-5	CEH-13	CEH-20	UNC-62	REF-2	LIN-39	DSL-1	APX-1	MC	LIN-25	SUR-2	PJW-5	LIN-31	LIN-1	MPK-1	MEK-2	KSR-2	KSR-1	LIN-45	LET-60	GAP-1	SOS-1	SEM-5	LET-23	LET-23ML	LIN-10	LIN-7	LIN-2	POP-1b	BAR-1	SYS-1	POP-1
First fate
	2	1	1	1	1	1	0	0	0	0	1	0	1	1	1	2	1	0	0	1	1	1	2	1	1	1	1	1	2	1	1	2	2	1	1	2	2	0	2	2	2	1	1	1	1	1	1	1	1
	2	1	1	1	1	1	0	0	1	1	1	0	1	1	1	2	1	0	0	1	1	1	2	1	1	1	1	1	2	1	1	2	2	1	1	2	2	0	2	2	2	1	1	1	1	1	1	1	1
	2	1	1	1	1	1	0	1	0	1	1	0	1	1	1	2	1	0	0	1	1	1	2	1	1	1	1	1	2	1	1	2	2	1	1	2	2	0	2	2	2	1	1	1	1	1	1	1	1
	2	1	1	1	1	1	1	0	0	1	1	0	1	1	1	2	1	0	0	1	1	1	2	1	1	1	1	1	2	1	1	2	2	1	1	2	2	0	2	2	2	1	1	1	1	1	1	1	1
	3	1	1	1	1	1	0	0	0	0	1	0	1	1	1	2	1	0	0	1	1	1	2	1	1	1	1	1	2	1	1	2	3	1	1	3	3	0	3	3	3	1	1	1	1	1	1	1	1
	3	1	1	1	1	1	0	0	1	1	1	0	1	1	1	2	1	0	0	1	1	1	2	1	1	1	1	1	2	1	1	2	3	1	1	3	3	0	3	3	3	1	1	1	1	1	1	1	1
	3	1	1	1	1	1	0	1	0	1	1	0	1	1	1	2	1	0	0	1	1	1	2	1	1	1	1	1	2	1	1	2	3	1	1	3	3	0	3	3	3	1	1	1	1	1	1	1	1
	3	1	1	1	1	1	1	0	0	1	1	0	1	1	1	2	1	0	0	1	1	1	2	1	1	1	1	1	2	1	1	2	3	1	1	3	3	0	3	3	3	1	1	1	1	1	1	1	1
Second fate
	0	1	1	1	1	1	0	0	1	1	0	0	0	0	1	1	1	0	0	1	1	1	1	0	0	0	0	0	0	1	1	0	0	1	1	0	0	0	0	0	0	1	1	1	1	1	1	1	1
	0	1	1	1	1	1	0	1	0	1	0	0	0	0	1	1	1	0	0	1	1	1	1	0	0	0	0	0	0	1	1	0	0	1	1	0	0	0	0	0	0	1	1	1	1	1	1	1	1
	0	1	1	1	1	1	1	0	0	1	0	0	0	0	1	1	1	0	0	1	1	1	1	0	0	0	0	0	0	1	1	0	0	1	1	0	0	0	0	0	0	1	1	1	1	1	1	1	1
	1	1	1	1	1	1	0	0	1	1	0	0	0	0	1	1	1	0	0	1	1	1	1	0	0	0	0	0	0	1	1	0	0	1	1	0	1	0	1	1	1	1	1	1	1	1	1	1	1
	1	1	1	1	1	1	0	1	0	1	0	0	0	0	1	1	1	0	0	1	1	1	1	0	0	0	0	0	0	1	1	0	0	1	1	0	1	0	1	1	1	1	1	1	1	1	1	1	1
	1	1	1	1	1	1	1	0	0	1	0	0	0	0	1	1	1	0	0	1	1	1	1	0	0	0	0	0	0	1	1	0	0	1	1	0	1	0	1	1	1	1	1	1	1	1	1	1	1
	2	1	1	1	1	1	0	0	1	1	0	0	0	0	1	1	1	0	0	1	1	1	1	0	0	0	0	0	0	1	1	0	0	1	1	0	1	0	1	1	1	1	1	1	1	1	1	1	1
	2	1	1	1	1	1	0	1	0	1	0	0	0	0	1	1	1	0	0	1	1	1	1	0	0	0	0	0	0	1	1	0	0	1	1	0	1	0	1	1	1	1	1	1	1	1	1	1	1
	2	1	1	1	1	1	1	0	0	1	0	0	0	0	1	1	1	0	0	1	1	1	1	0	0	0	0	0	0	1	1	0	0	1	1	0	1	0	1	1	1	1	1	1	1	1	1	1	1
Second fate RAL
	1	1	1	1	1	1	0	0	0	0	0	0	0	0	1	1	1	0	0	1	1	1	1	0	0	0	0	0	0	1	1	0	0	1	1	0	1	0	1	1	1	1	1	1	1	1	1	1	1
	2	1	1	1	1	1	0	0	0	0	0	0	0	0	1	1	1	0	0	1	1	1	1	0	0	0	0	0	0	1	1	0	0	1	1	0	1	0	1	1	1	1	1	1	1	1	1	1	1
Second fate Biv
Second fate Biv and RAL
Third fate
	0	1	1	1	1	1	0	0	0	0	0	0	0	0	1	1	1	0	0	1	1	1	1	0	0	0	0	0	0	1	1	0	0	1	1	0	0	0	0	0	0	1	1	1	1	1	1	1	1
	0	1	1	1	1	1	0	0	1	1	0	0	0	0	1	1	1	0	0	1	1	1	1	0	0	0	0	0	0	1	1	0	0	1	1	0	0	0	0	0	0	1	1	1	1	1	1	1	1
	0	1	1	1	1	1	0	1	0	1	0	0	0	0	1	1	1	0	0	1	1	1	1	0	0	0	0	0	0	1	1	0	0	1	1	0	0	0	0	0	0	1	1	1	1	1	1	1	1
	0	1	1	1	1	1	1	0	0	1	0	0	0	0	1	1	1	0	0	1	1	1	1	0	0	0	0	0	0	1	1	0	0	1	1	0	0	0	0	0	0	1	1	1	1	1	1	1	1
Fusion fate
dsl-1 *(0)
	LIN-3 *	EGL-20 *	CWN-1 *	CWN-2 *	LIN-44 *	MOM-2 *	DSL-1 *	APX-1 *	LAG-2 *	LS	EGL-17	EFF-1	EGL-18	ELT-6	LAG-2	LIN-39a	HCO	MAB-5	CEH-13	CEH-20	UNC-62	REF-2	LIN-39	DSL-1	APX-1	MC	LIN-25	SUR-2	PJW-5	LIN-31	LIN-1	MPK-1	MEK-2	KSR-2	KSR-1	LIN-45	LET-60	GAP-1	SOS-1	SEM-5	LET-23	LET-23ML	LIN-10	LIN-7	LIN-2	POP-1b	BAR-1	SYS-1	POP-1
First fate
	2	1	1	1	1	1	0	0	0	0	1	0	1	1	1	2	1	0	0	1	1	1	2	1	1	1	1	1	2	1	1	2	2	1	1	2	2	1	2	2	2	1	1	1	1	1	1	1	1
	2	1	1	1	1	1	0	0	1	1	1	0	1	1	1	2	1	0	0	1	1	1	2	1	1	1	1	1	2	1	1	2	2	1	1	2	2	1	2	2	2	1	1	1	1	1	1	1	1
	2	1	1	1	1	1	0	1	0	1	1	0	1	1	1	2	1	0	0	1	1	1	2	1	1	1	1	1	2	1	1	2	2	1	1	2	2	1	2	2	2	1	1	1	1	1	1	1	1
	3	1	1	1	1	1	0	0	0	0	1	0	1	1	1	2	1	0	0	1	1	1	2	1	1	1	1	1	2	1	1	2	3	1	1	3	3	1	3	3	3	1	1	1	1	1	1	1	1
	3	1	1	1	1	1	0	0	1	1	1	0	1	1	1	2	1	0	0	1	1	1	2	1	1	1	1	1	2	1	1	2	3	1	1	3	3	1	3	3	3	1	1	1	1	1	1	1	1
	3	1	1	1	1	1	0	1	0	1	1	0	1	1	1	2	1	0	0	1	1	1	2	1	1	1	1	1	2	1	1	2	3	1	1	3	3	1	3	3	3	1	1	1	1	1	1	1	1
Second fate
	0	1	1	1	1	1	0	0	1	1	0	0	0	0	1	1	1	0	0	1	1	1	1	0	0	0	0	0	0	1	1	0	0	1	1	0	0	1	0	0	0	1	1	1	1	1	1	1	1
	0	1	1	1	1	1	0	1	0	1	0	0	0	0	1	1	1	0	0	1	1	1	1	0	0	0	0	0	0	1	1	0	0	1	1	0	0	1	0	0	0	1	1	1	1	1	1	1	1
	1	1	1	1	1	1	0	0	1	1	0	0	0	0	1	1	1	0	0	1	1	1	1	0	0	0	0	0	0	1	1	0	0	1	1	0	1	1	1	1	1	1	1	1	1	1	1	1	1
	1	1	1	1	1	1	0	1	0	1	0	0	0	0	1	1	1	0	0	1	1	1	1	0	0	0	0	0	0	1	1	0	0	1	1	0	1	1	1	1	1	1	1	1	1	1	1	1	1
	2	1	1	1	1	1	0	0	1	1	0	0	0	0	1	1	1	0	0	1	1	1	1	0	0	0	0	0	0	1	1	0	0	1	1	0	1	1	1	1	1	1	1	1	1	1	1	1	1
	2	1	1	1	1	1	0	1	0	1	0	0	0	0	1	1	1	0	0	1	1	1	1	0	0	0	0	0	0	1	1	0	0	1	1	0	1	1	1	1	1	1	1	1	1	1	1	1	1
Second fate RAL
	1	1	1	1	1	1	0	0	0	0	0	0	0	0	1	1	1	0	0	1	1	1	1	0	0	0	0	0	0	1	1	0	0	1	1	0	1	1	1	1	1	1	1	1	1	1	1	1	1
	2	1	1	1	1	1	0	0	0	0	0	0	0	0	1	1	1	0	0	1	1	1	1	0	0	0	0	0	0	1	1	0	0	1	1	0	1	1	1	1	1	1	1	1	1	1	1	1	1
Second fate Biv
Second fate Biv and RAL
Third fate
	0	1	1	1	1	1	0	0	0	0	0	0	0	0	1	1	1	0	0	1	1	1	1	0	0	0	0	0	0	1	1	0	0	1	1	0	0	1	0	0	0	1	1	1	1	1	1	1	1
Fusion fate
dsl-1 *(1)
	LIN-3 *	EGL-20 *	CWN-1 *	CWN-2 *	LIN-44 *	MOM-2 *	DSL-1 *	APX-1 *	LAG-2 *	LS	EGL-17	EFF-1	EGL-18	ELT-6	LAG-2	LIN-39a	HCO	MAB-5	CEH-13	CEH-20	UNC-62	REF-2	LIN-39	DSL-1	APX-1	MC	LIN-25	SUR-2	PJW-5	LIN-31	LIN-1	MPK-1	MEK-2	KSR-2	KSR-1	LIN-45	LET-60	GAP-1	SOS-1	SEM-5	LET-23	LET-23ML	LIN-10	LIN-7	LIN-2	POP-1b	BAR-1	SYS-1	POP-1
First fate
	2	1	1	1	1	1	1	0	0	1	1	0	1	1	1	2	1	0	0	1	1	1	2	1	1	1	1	1	2	1	1	2	2	1	1	2	2	1	2	2	2	1	1	1	1	1	1	1	1
	3	1	1	1	1	1	1	0	0	1	1	0	1	1	1	2	1	0	0	1	1	1	2	1	1	1	1	1	2	1	1	2	3	1	1	3	3	1	3	3	3	1	1	1	1	1	1	1	1
Second fate
	0	1	1	1	1	1	1	0	0	1	0	0	0	0	1	1	1	0	0	1	1	1	1	0	0	0	0	0	0	1	1	0	0	1	1	0	0	1	0	0	0	1	1	1	1	1	1	1	1
	1	1	1	1	1	1	1	0	0	1	0	0	0	0	1	1	1	0	0	1	1	1	1	0	0	0	0	0	0	1	1	0	0	1	1	0	1	1	1	1	1	1	1	1	1	1	1	1	1
	2	1	1	1	1	1	1	0	0	1	0	0	0	0	1	1	1	0	0	1	1	1	1	0	0	0	0	0	0	1	1	0	0	1	1	0	1	1	1	1	1	1	1	1	1	1	1	1	1
Second fate RAL
Second fate Biv
Second fate Biv and RAL
Third fate
Fusion fate
dsl-1(0)
	LIN-3 *	EGL-20 *	CWN-1 *	CWN-2 *	LIN-44 *	MOM-2 *	DSL-1 *	APX-1 *	LAG-2 *	LS	EGL-17	EFF-1	EGL-18	ELT-6	LAG-2	LIN-39a	HCO	MAB-5	CEH-13	CEH-20	UNC-62	REF-2	LIN-39	DSL-1	APX-1	MC	LIN-25	SUR-2	PJW-5	LIN-31	LIN-1	MPK-1	MEK-2	KSR-2	KSR-1	LIN-45	LET-60	GAP-1	SOS-1	SEM-5	LET-23	LET-23ML	LIN-10	LIN-7	LIN-2	POP-1b	BAR-1	SYS-1	POP-1
First fate
	2	1	1	1	1	1	0	0	0	0	1	0	1	1	1	2	1	0	0	1	1	1	2	0	1	1	1	1	2	1	1	2	2	1	1	2	2	1	2	2	2	1	1	1	1	1	1	1	1
	2	1	1	1	1	1	0	0	1	1	1	0	1	1	1	2	1	0	0	1	1	1	2	0	1	1	1	1	2	1	1	2	2	1	1	2	2	1	2	2	2	1	1	1	1	1	1	1	1
	2	1	1	1	1	1	0	1	0	1	1	0	1	1	1	2	1	0	0	1	1	1	2	0	1	1	1	1	2	1	1	2	2	1	1	2	2	1	2	2	2	1	1	1	1	1	1	1	1
	2	1	1	1	1	1	1	0	0	1	1	0	1	1	1	2	1	0	0	1	1	1	2	0	1	1	1	1	2	1	1	2	2	1	1	2	2	1	2	2	2	1	1	1	1	1	1	1	1
	3	1	1	1	1	1	0	0	0	0	1	0	1	1	1	2	1	0	0	1	1	1	2	0	1	1	1	1	2	1	1	2	3	1	1	3	3	1	3	3	3	1	1	1	1	1	1	1	1
	3	1	1	1	1	1	0	0	1	1	1	0	1	1	1	2	1	0	0	1	1	1	2	0	1	1	1	1	2	1	1	2	3	1	1	3	3	1	3	3	3	1	1	1	1	1	1	1	1
	3	1	1	1	1	1	0	1	0	1	1	0	1	1	1	2	1	0	0	1	1	1	2	0	1	1	1	1	2	1	1	2	3	1	1	3	3	1	3	3	3	1	1	1	1	1	1	1	1
	3	1	1	1	1	1	1	0	0	1	1	0	1	1	1	2	1	0	0	1	1	1	2	0	1	1	1	1	2	1	1	2	3	1	1	3	3	1	3	3	3	1	1	1	1	1	1	1	1
Second fate
	0	1	1	1	1	1	0	0	1	1	0	0	0	0	1	1	1	0	0	1	1	1	1	0	0	0	0	0	0	1	1	0	0	1	1	0	0	1	0	0	0	1	1	1	1	1	1	1	1
	0	1	1	1	1	1	0	1	0	1	0	0	0	0	1	1	1	0	0	1	1	1	1	0	0	0	0	0	0	1	1	0	0	1	1	0	0	1	0	0	0	1	1	1	1	1	1	1	1
	0	1	1	1	1	1	1	0	0	1	0	0	0	0	1	1	1	0	0	1	1	1	1	0	0	0	0	0	0	1	1	0	0	1	1	0	0	1	0	0	0	1	1	1	1	1	1	1	1
	1	1	1	1	1	1	0	0	1	1	0	0	0	0	1	1	1	0	0	1	1	1	1	0	0	0	0	0	0	1	1	0	0	1	1	0	1	1	1	1	1	1	1	1	1	1	1	1	1
	1	1	1	1	1	1	0	1	0	1	0	0	0	0	1	1	1	0	0	1	1	1	1	0	0	0	0	0	0	1	1	0	0	1	1	0	1	1	1	1	1	1	1	1	1	1	1	1	1
	1	1	1	1	1	1	1	0	0	1	0	0	0	0	1	1	1	0	0	1	1	1	1	0	0	0	0	0	0	1	1	0	0	1	1	0	1	1	1	1	1	1	1	1	1	1	1	1	1
	2	1	1	1	1	1	0	0	1	1	0	0	0	0	1	1	1	0	0	1	1	1	1	0	0	0	0	0	0	1	1	0	0	1	1	0	1	1	1	1	1	1	1	1	1	1	1	1	1
	2	1	1	1	1	1	0	1	0	1	0	0	0	0	1	1	1	0	0	1	1	1	1	0	0	0	0	0	0	1	1	0	0	1	1	0	1	1	1	1	1	1	1	1	1	1	1	1	1
	2	1	1	1	1	1	1	0	0	1	0	0	0	0	1	1	1	0	0	1	1	1	1	0	0	0	0	0	0	1	1	0	0	1	1	0	1	1	1	1	1	1	1	1	1	1	1	1	1
Second fate RAL
	1	1	1	1	1	1	0	0	0	0	0	0	0	0	1	1	1	0	0	1	1	1	1	0	0	0	0	0	0	1	1	0	0	1	1	0	1	1	1	1	1	1	1	1	1	1	1	1	1
	2	1	1	1	1	1	0	0	0	0	0	0	0	0	1	1	1	0	0	1	1	1	1	0	0	0	0	0	0	1	1	0	0	1	1	0	1	1	1	1	1	1	1	1	1	1	1	1	1
Second fate Biv
Second fate Biv and RAL
Third fate
	0	1	1	1	1	1	0	0	0	0	0	0	0	0	1	1	1	0	0	1	1	1	1	0	0	0	0	0	0	1	1	0	0	1	1	0	0	1	0	0	0	1	1	1	1	1	1	1	1
Fusion fate
dsl-1(1)
	LIN-3 *	EGL-20 *	CWN-1 *	CWN-2 *	LIN-44 *	MOM-2 *	DSL-1 *	APX-1 *	LAG-2 *	LS	EGL-17	EFF-1	EGL-18	ELT-6	LAG-2	LIN-39a	HCO	MAB-5	CEH-13	CEH-20	UNC-62	REF-2	LIN-39	DSL-1	APX-1	MC	LIN-25	SUR-2	PJW-5	LIN-31	LIN-1	MPK-1	MEK-2	KSR-2	KSR-1	LIN-45	LET-60	GAP-1	SOS-1	SEM-5	LET-23	LET-23ML	LIN-10	LIN-7	LIN-2	POP-1b	BAR-1	SYS-1	POP-1
First fate
	2	1	1	1	1	1	0	0	0	0	1	0	1	1	1	2	1	0	0	1	1	1	2	1	1	1	1	1	2	1	1	2	2	1	1	2	2	1	2	2	2	1	1	1	1	1	1	1	1
	2	1	1	1	1	1	0	0	1	1	1	0	1	1	1	2	1	0	0	1	1	1	2	1	1	1	1	1	2	1	1	2	2	1	1	2	2	1	2	2	2	1	1	1	1	1	1	1	1
	2	1	1	1	1	1	0	1	0	1	1	0	1	1	1	2	1	0	0	1	1	1	2	1	1	1	1	1	2	1	1	2	2	1	1	2	2	1	2	2	2	1	1	1	1	1	1	1	1
	2	1	1	1	1	1	1	0	0	1	1	0	1	1	1	2	1	0	0	1	1	1	2	1	1	1	1	1	2	1	1	2	2	1	1	2	2	1	2	2	2	1	1	1	1	1	1	1	1
	3	1	1	1	1	1	0	0	0	0	1	0	1	1	1	2	1	0	0	1	1	1	2	1	1	1	1	1	2	1	1	2	3	1	1	3	3	1	3	3	3	1	1	1	1	1	1	1	1
	3	1	1	1	1	1	0	0	1	1	1	0	1	1	1	2	1	0	0	1	1	1	2	1	1	1	1	1	2	1	1	2	3	1	1	3	3	1	3	3	3	1	1	1	1	1	1	1	1
	3	1	1	1	1	1	0	1	0	1	1	0	1	1	1	2	1	0	0	1	1	1	2	1	1	1	1	1	2	1	1	2	3	1	1	3	3	1	3	3	3	1	1	1	1	1	1	1	1
	3	1	1	1	1	1	1	0	0	1	1	0	1	1	1	2	1	0	0	1	1	1	2	1	1	1	1	1	2	1	1	2	3	1	1	3	3	1	3	3	3	1	1	1	1	1	1	1	1
Second fate
	0	1	1	1	1	1	0	0	1	1	0	0	0	0	1	1	1	0	0	1	1	1	1	1	0	0	0	0	0	1	1	0	0	1	1	0	0	1	0	0	0	1	1	1	1	1	1	1	1
	0	1	1	1	1	1	0	1	0	1	0	0	0	0	1	1	1	0	0	1	1	1	1	1	0	0	0	0	0	1	1	0	0	1	1	0	0	1	0	0	0	1	1	1	1	1	1	1	1
	0	1	1	1	1	1	1	0	0	1	0	0	0	0	1	1	1	0	0	1	1	1	1	1	0	0	0	0	0	1	1	0	0	1	1	0	0	1	0	0	0	1	1	1	1	1	1	1	1
	1	1	1	1	1	1	0	0	1	1	0	0	0	0	1	1	1	0	0	1	1	1	1	1	0	0	0	0	0	1	1	0	0	1	1	0	1	1	1	1	1	1	1	1	1	1	1	1	1
	1	1	1	1	1	1	0	1	0	1	0	0	0	0	1	1	1	0	0	1	1	1	1	1	0	0	0	0	0	1	1	0	0	1	1	0	1	1	1	1	1	1	1	1	1	1	1	1	1
	1	1	1	1	1	1	1	0	0	1	0	0	0	0	1	1	1	0	0	1	1	1	1	1	0	0	0	0	0	1	1	0	0	1	1	0	1	1	1	1	1	1	1	1	1	1	1	1	1
	2	1	1	1	1	1	0	0	1	1	0	0	0	0	1	1	1	0	0	1	1	1	1	1	0	0	0	0	0	1	1	0	0	1	1	0	1	1	1	1	1	1	1	1	1	1	1	1	1
	2	1	1	1	1	1	0	1	0	1	0	0	0	0	1	1	1	0	0	1	1	1	1	1	0	0	0	0	0	1	1	0	0	1	1	0	1	1	1	1	1	1	1	1	1	1	1	1	1
	2	1	1	1	1	1	1	0	0	1	0	0	0	0	1	1	1	0	0	1	1	1	1	1	0	0	0	0	0	1	1	0	0	1	1	0	1	1	1	1	1	1	1	1	1	1	1	1	1
Second fate RAL
	1	1	1	1	1	1	0	0	0	0	0	0	0	0	1	1	1	0	0	1	1	1	1	1	0	0	0	0	0	1	1	0	0	1	1	0	1	1	1	1	1	1	1	1	1	1	1	1	1
	2	1	1	1	1	1	0	0	0	0	0	0	0	0	1	1	1	0	0	1	1	1	1	1	0	0	0	0	0	1	1	0	0	1	1	0	1	1	1	1	1	1	1	1	1	1	1	1	1
Second fate Biv
Second fate Biv and RAL
Third fate
	0	1	1	1	1	1	0	0	0	0	0	0	0	0	1	1	1	0	0	1	1	1	1	1	0	0	0	0	0	1	1	0	0	1	1	0	0	1	0	0	0	1	1	1	1	1	1	1	1
Fusion fate
eff-1(0)
	LIN-3 *	EGL-20 *	CWN-1 *	CWN-2 *	LIN-44 *	MOM-2 *	DSL-1 *	APX-1 *	LAG-2 *	LS	EGL-17	EFF-1	EGL-18	ELT-6	LAG-2	LIN-39a	HCO	MAB-5	CEH-13	CEH-20	UNC-62	REF-2	LIN-39	DSL-1	APX-1	MC	LIN-25	SUR-2	PJW-5	LIN-31	LIN-1	MPK-1	MEK-2	KSR-2	KSR-1	LIN-45	LET-60	GAP-1	SOS-1	SEM-5	LET-23	LET-23ML	LIN-10	LIN-7	LIN-2	POP-1b	BAR-1	SYS-1	POP-1
First fate
	2	1	1	1	1	1	0	0	0	0	1	0	1	1	1	2	1	0	0	1	1	1	2	1	1	1	1	1	2	1	1	2	2	1	1	2	2	1	2	2	2	1	1	1	1	1	1	1	1
	2	1	1	1	1	1	0	0	1	1	1	0	1	1	1	2	1	0	0	1	1	1	2	1	1	1	1	1	2	1	1	2	2	1	1	2	2	1	2	2	2	1	1	1	1	1	1	1	1
	2	1	1	1	1	1	0	1	0	1	1	0	1	1	1	2	1	0	0	1	1	1	2	1	1	1	1	1	2	1	1	2	2	1	1	2	2	1	2	2	2	1	1	1	1	1	1	1	1
	2	1	1	1	1	1	1	0	0	1	1	0	1	1	1	2	1	0	0	1	1	1	2	1	1	1	1	1	2	1	1	2	2	1	1	2	2	1	2	2	2	1	1	1	1	1	1	1	1
	3	1	1	1	1	1	0	0	0	0	1	0	1	1	1	2	1	0	0	1	1	1	2	1	1	1	1	1	2	1	1	2	3	1	1	3	3	1	3	3	3	1	1	1	1	1	1	1	1
	3	1	1	1	1	1	0	0	1	1	1	0	1	1	1	2	1	0	0	1	1	1	2	1	1	1	1	1	2	1	1	2	3	1	1	3	3	1	3	3	3	1	1	1	1	1	1	1	1
	3	1	1	1	1	1	0	1	0	1	1	0	1	1	1	2	1	0	0	1	1	1	2	1	1	1	1	1	2	1	1	2	3	1	1	3	3	1	3	3	3	1	1	1	1	1	1	1	1
	3	1	1	1	1	1	1	0	0	1	1	0	1	1	1	2	1	0	0	1	1	1	2	1	1	1	1	1	2	1	1	2	3	1	1	3	3	1	3	3	3	1	1	1	1	1	1	1	1
Second fate
	0	1	1	1	1	1	0	0	1	1	0	0	0	0	1	1	1	0	0	1	1	1	1	0	0	0	0	0	0	1	1	0	0	1	1	0	0	1	0	0	0	1	1	1	1	1	1	1	1
	0	1	1	1	1	1	0	1	0	1	0	0	0	0	1	1	1	0	0	1	1	1	1	0	0	0	0	0	0	1	1	0	0	1	1	0	0	1	0	0	0	1	1	1	1	1	1	1	1
	0	1	1	1	1	1	1	0	0	1	0	0	0	0	1	1	1	0	0	1	1	1	1	0	0	0	0	0	0	1	1	0	0	1	1	0	0	1	0	0	0	1	1	1	1	1	1	1	1
	1	1	1	1	1	1	0	0	1	1	0	0	0	0	1	1	1	0	0	1	1	1	1	0	0	0	0	0	0	1	1	0	0	1	1	0	1	1	1	1	1	1	1	1	1	1	1	1	1
	1	1	1	1	1	1	0	1	0	1	0	0	0	0	1	1	1	0	0	1	1	1	1	0	0	0	0	0	0	1	1	0	0	1	1	0	1	1	1	1	1	1	1	1	1	1	1	1	1
	1	1	1	1	1	1	1	0	0	1	0	0	0	0	1	1	1	0	0	1	1	1	1	0	0	0	0	0	0	1	1	0	0	1	1	0	1	1	1	1	1	1	1	1	1	1	1	1	1
	2	1	1	1	1	1	0	0	1	1	0	0	0	0	1	1	1	0	0	1	1	1	1	0	0	0	0	0	0	1	1	0	0	1	1	0	1	1	1	1	1	1	1	1	1	1	1	1	1
	2	1	1	1	1	1	0	1	0	1	0	0	0	0	1	1	1	0	0	1	1	1	1	0	0	0	0	0	0	1	1	0	0	1	1	0	1	1	1	1	1	1	1	1	1	1	1	1	1
	2	1	1	1	1	1	1	0	0	1	0	0	0	0	1	1	1	0	0	1	1	1	1	0	0	0	0	0	0	1	1	0	0	1	1	0	1	1	1	1	1	1	1	1	1	1	1	1	1
Second fate RAL
	1	1	1	1	1	1	0	0	0	0	0	0	0	0	1	1	1	0	0	1	1	1	1	0	0	0	0	0	0	1	1	0	0	1	1	0	1	1	1	1	1	1	1	1	1	1	1	1	1
	2	1	1	1	1	1	0	0	0	0	0	0	0	0	1	1	1	0	0	1	1	1	1	0	0	0	0	0	0	1	1	0	0	1	1	0	1	1	1	1	1	1	1	1	1	1	1	1	1
Second fate Biv
Second fate Biv and RAL
Third fate
	0	1	1	1	1	1	0	0	0	0	0	0	0	0	1	1	1	0	0	1	1	1	1	0	0	0	0	0	0	1	1	0	0	1	1	0	0	1	0	0	0	1	1	1	1	1	1	1	1
Fusion fate
eff-1(1)
	LIN-3 *	EGL-20 *	CWN-1 *	CWN-2 *	LIN-44 *	MOM-2 *	DSL-1 *	APX-1 *	LAG-2 *	LS	EGL-17	EFF-1	EGL-18	ELT-6	LAG-2	LIN-39a	HCO	MAB-5	CEH-13	CEH-20	UNC-62	REF-2	LIN-39	DSL-1	APX-1	MC	LIN-25	SUR-2	PJW-5	LIN-31	LIN-1	MPK-1	MEK-2	KSR-2	KSR-1	LIN-45	LET-60	GAP-1	SOS-1	SEM-5	LET-23	LET-23ML	LIN-10	LIN-7	LIN-2	POP-1b	BAR-1	SYS-1	POP-1
First fate
Second fate
Second fate RAL
Second fate Biv
Second fate Biv and RAL
Third fate
Fusion fate
	0	1	1	1	1	1	0	0	0	0	0	1	0	0	1	1	1	0	0	1	1	1	1	0	0	0	0	0	0	1	1	0	0	1	1	0	0	1	0	0	0	1	1	1	1	1	1	1	1
	0	1	1	1	1	1	0	0	1	1	0	1	0	0	1	1	1	0	0	1	1	1	1	0	0	0	0	0	0	1	1	0	0	1	1	0	0	1	0	0	0	1	1	1	1	1	1	1	1
	0	1	1	1	1	1	0	1	0	1	0	1	0	0	1	1	1	0	0	1	1	1	1	0	0	0	0	0	0	1	1	0	0	1	1	0	0	1	0	0	0	1	1	1	1	1	1	1	1
	0	1	1	1	1	1	1	0	0	1	0	1	0	0	1	1	1	0	0	1	1	1	1	0	0	0	0	0	0	1	1	0	0	1	1	0	0	1	0	0	0	1	1	1	1	1	1	1	1
	1	1	1	1	1	1	0	0	0	0	0	1	0	0	1	1	1	0	0	1	1	1	1	0	0	0	0	0	0	1	1	0	0	1	1	0	1	1	1	1	1	1	1	1	1	1	1	1	1
	1	1	1	1	1	1	0	0	1	1	0	1	0	0	1	1	1	0	0	1	1	1	1	0	0	0	0	0	0	1	1	0	0	1	1	0	1	1	1	1	1	1	1	1	1	1	1	1	1
	1	1	1	1	1	1	0	1	0	1	0	1	0	0	1	1	1	0	0	1	1	1	1	0	0	0	0	0	0	1	1	0	0	1	1	0	1	1	1	1	1	1	1	1	1	1	1	1	1
	1	1	1	1	1	1	1	0	0	1	0	1	0	0	1	1	1	0	0	1	1	1	1	0	0	0	0	0	0	1	1	0	0	1	1	0	1	1	1	1	1	1	1	1	1	1	1	1	1
	2	1	1	1	1	1	0	0	0	0	0	1	0	0	1	1	1	0	0	1	1	1	1	0	0	0	0	0	0	1	1	0	0	1	1	0	1	1	1	1	1	1	1	1	1	1	1	1	1
	2	1	1	1	1	1	0	0	0	0	1	1	1	1	1	2	1	0	0	1	1	1	2	1	1	1	1	1	2	1	1	2	2	1	1	2	2	1	2	2	2	1	1	1	1	1	1	1	1
	2	1	1	1	1	1	0	0	1	1	0	1	0	0	1	1	1	0	0	1	1	1	1	0	0	0	0	0	0	1	1	0	0	1	1	0	1	1	1	1	1	1	1	1	1	1	1	1	1
	2	1	1	1	1	1	0	0	1	1	1	1	1	1	1	2	1	0	0	1	1	1	2	1	1	1	1	1	2	1	1	2	2	1	1	2	2	1	2	2	2	1	1	1	1	1	1	1	1
	2	1	1	1	1	1	0	1	0	1	0	1	0	0	1	1	1	0	0	1	1	1	1	0	0	0	0	0	0	1	1	0	0	1	1	0	1	1	1	1	1	1	1	1	1	1	1	1	1
	2	1	1	1	1	1	0	1	0	1	1	1	1	1	1	2	1	0	0	1	1	1	2	1	1	1	1	1	2	1	1	2	2	1	1	2	2	1	2	2	2	1	1	1	1	1	1	1	1
	2	1	1	1	1	1	1	0	0	1	0	1	0	0	1	1	1	0	0	1	1	1	1	0	0	0	0	0	0	1	1	0	0	1	1	0	1	1	1	1	1	1	1	1	1	1	1	1	1
	2	1	1	1	1	1	1	0	0	1	1	1	1	1	1	2	1	0	0	1	1	1	2	1	1	1	1	1	2	1	1	2	2	1	1	2	2	1	2	2	2	1	1	1	1	1	1	1	1
	3	1	1	1	1	1	0	0	0	0	1	1	1	1	1	2	1	0	0	1	1	1	2	1	1	1	1	1	2	1	1	2	3	1	1	3	3	1	3	3	3	1	1	1	1	1	1	1	1
	3	1	1	1	1	1	0	0	1	1	1	1	1	1	1	2	1	0	0	1	1	1	2	1	1	1	1	1	2	1	1	2	3	1	1	3	3	1	3	3	3	1	1	1	1	1	1	1	1
	3	1	1	1	1	1	0	1	0	1	1	1	1	1	1	2	1	0	0	1	1	1	2	1	1	1	1	1	2	1	1	2	3	1	1	3	3	1	3	3	3	1	1	1	1	1	1	1	1
	3	1	1	1	1	1	1	0	0	1	1	1	1	1	1	2	1	0	0	1	1	1	2	1	1	1	1	1	2	1	1	2	3	1	1	3	3	1	3	3	3	1	1	1	1	1	1	1	1
egl-17(0)
	LIN-3 *	EGL-20 *	CWN-1 *	CWN-2 *	LIN-44 *	MOM-2 *	DSL-1 *	APX-1 *	LAG-2 *	LS	EGL-17	EFF-1	EGL-18	ELT-6	LAG-2	LIN-39a	HCO	MAB-5	CEH-13	CEH-20	UNC-62	REF-2	LIN-39	DSL-1	APX-1	MC	LIN-25	SUR-2	PJW-5	LIN-31	LIN-1	MPK-1	MEK-2	KSR-2	KSR-1	LIN-45	LET-60	GAP-1	SOS-1	SEM-5	LET-23	LET-23ML	LIN-10	LIN-7	LIN-2	POP-1b	BAR-1	SYS-1	POP-1
First fate
	2	1	1	1	1	1	0	0	0	0	0	0	1	1	1	2	1	0	0	1	1	1	2	1	1	1	1	1	2	1	1	2	2	1	1	2	2	1	2	2	2	1	1	1	1	1	1	1	1
	2	1	1	1	1	1	0	0	1	1	0	0	1	1	1	2	1	0	0	1	1	1	2	1	1	1	1	1	2	1	1	2	2	1	1	2	2	1	2	2	2	1	1	1	1	1	1	1	1
	2	1	1	1	1	1	0	1	0	1	0	0	1	1	1	2	1	0	0	1	1	1	2	1	1	1	1	1	2	1	1	2	2	1	1	2	2	1	2	2	2	1	1	1	1	1	1	1	1
	2	1	1	1	1	1	1	0	0	1	0	0	1	1	1	2	1	0	0	1	1	1	2	1	1	1	1	1	2	1	1	2	2	1	1	2	2	1	2	2	2	1	1	1	1	1	1	1	1
	3	1	1	1	1	1	0	0	0	0	0	0	1	1	1	2	1	0	0	1	1	1	2	1	1	1	1	1	2	1	1	2	3	1	1	3	3	1	3	3	3	1	1	1	1	1	1	1	1
	3	1	1	1	1	1	0	0	1	1	0	0	1	1	1	2	1	0	0	1	1	1	2	1	1	1	1	1	2	1	1	2	3	1	1	3	3	1	3	3	3	1	1	1	1	1	1	1	1
	3	1	1	1	1	1	0	1	0	1	0	0	1	1	1	2	1	0	0	1	1	1	2	1	1	1	1	1	2	1	1	2	3	1	1	3	3	1	3	3	3	1	1	1	1	1	1	1	1
	3	1	1	1	1	1	1	0	0	1	0	0	1	1	1	2	1	0	0	1	1	1	2	1	1	1	1	1	2	1	1	2	3	1	1	3	3	1	3	3	3	1	1	1	1	1	1	1	1
Second fate
	0	1	1	1	1	1	0	0	1	1	0	0	0	0	1	1	1	0	0	1	1	1	1	0	0	0	0	0	0	1	1	0	0	1	1	0	0	1	0	0	0	1	1	1	1	1	1	1	1
	0	1	1	1	1	1	0	1	0	1	0	0	0	0	1	1	1	0	0	1	1	1	1	0	0	0	0	0	0	1	1	0	0	1	1	0	0	1	0	0	0	1	1	1	1	1	1	1	1
	0	1	1	1	1	1	1	0	0	1	0	0	0	0	1	1	1	0	0	1	1	1	1	0	0	0	0	0	0	1	1	0	0	1	1	0	0	1	0	0	0	1	1	1	1	1	1	1	1
	1	1	1	1	1	1	0	0	1	1	0	0	0	0	1	1	1	0	0	1	1	1	1	0	0	0	0	0	0	1	1	0	0	1	1	0	1	1	1	1	1	1	1	1	1	1	1	1	1
	1	1	1	1	1	1	0	1	0	1	0	0	0	0	1	1	1	0	0	1	1	1	1	0	0	0	0	0	0	1	1	0	0	1	1	0	1	1	1	1	1	1	1	1	1	1	1	1	1
	1	1	1	1	1	1	1	0	0	1	0	0	0	0	1	1	1	0	0	1	1	1	1	0	0	0	0	0	0	1	1	0	0	1	1	0	1	1	1	1	1	1	1	1	1	1	1	1	1
	2	1	1	1	1	1	0	0	1	1	0	0	0	0	1	1	1	0	0	1	1	1	1	0	0	0	0	0	0	1	1	0	0	1	1	0	1	1	1	1	1	1	1	1	1	1	1	1	1
	2	1	1	1	1	1	0	1	0	1	0	0	0	0	1	1	1	0	0	1	1	1	1	0	0	0	0	0	0	1	1	0	0	1	1	0	1	1	1	1	1	1	1	1	1	1	1	1	1
	2	1	1	1	1	1	1	0	0	1	0	0	0	0	1	1	1	0	0	1	1	1	1	0	0	0	0	0	0	1	1	0	0	1	1	0	1	1	1	1	1	1	1	1	1	1	1	1	1
Second fate RAL
	1	1	1	1	1	1	0	0	0	0	0	0	0	0	1	1	1	0	0	1	1	1	1	0	0	0	0	0	0	1	1	0	0	1	1	0	1	1	1	1	1	1	1	1	1	1	1	1	1
	2	1	1	1	1	1	0	0	0	0	0	0	0	0	1	1	1	0	0	1	1	1	1	0	0	0	0	0	0	1	1	0	0	1	1	0	1	1	1	1	1	1	1	1	1	1	1	1	1
Second fate Biv
Second fate Biv and RAL
Third fate
	0	1	1	1	1	1	0	0	0	0	0	0	0	0	1	1	1	0	0	1	1	1	1	0	0	0	0	0	0	1	1	0	0	1	1	0	0	1	0	0	0	1	1	1	1	1	1	1	1
Fusion fate
egl-17(1)
	LIN-3 *	EGL-20 *	CWN-1 *	CWN-2 *	LIN-44 *	MOM-2 *	DSL-1 *	APX-1 *	LAG-2 *	LS	EGL-17	EFF-1	EGL-18	ELT-6	LAG-2	LIN-39a	HCO	MAB-5	CEH-13	CEH-20	UNC-62	REF-2	LIN-39	DSL-1	APX-1	MC	LIN-25	SUR-2	PJW-5	LIN-31	LIN-1	MPK-1	MEK-2	KSR-2	KSR-1	LIN-45	LET-60	GAP-1	SOS-1	SEM-5	LET-23	LET-23ML	LIN-10	LIN-7	LIN-2	POP-1b	BAR-1	SYS-1	POP-1
First fate
	2	1	1	1	1	1	0	0	0	0	1	0	1	1	1	2	1	0	0	1	1	1	2	1	1	1	1	1	2	1	1	2	2	1	1	2	2	1	2	2	2	1	1	1	1	1	1	1	1
	2	1	1	1	1	1	0	0	1	1	1	0	1	1	1	2	1	0	0	1	1	1	2	1	1	1	1	1	2	1	1	2	2	1	1	2	2	1	2	2	2	1	1	1	1	1	1	1	1
	2	1	1	1	1	1	0	1	0	1	1	0	1	1	1	2	1	0	0	1	1	1	2	1	1	1	1	1	2	1	1	2	2	1	1	2	2	1	2	2	2	1	1	1	1	1	1	1	1
	2	1	1	1	1	1	1	0	0	1	1	0	1	1	1	2	1	0	0	1	1	1	2	1	1	1	1	1	2	1	1	2	2	1	1	2	2	1	2	2	2	1	1	1	1	1	1	1	1
	3	1	1	1	1	1	0	0	0	0	1	0	1	1	1	2	1	0	0	1	1	1	2	1	1	1	1	1	2	1	1	2	3	1	1	3	3	1	3	3	3	1	1	1	1	1	1	1	1
	3	1	1	1	1	1	0	0	1	1	1	0	1	1	1	2	1	0	0	1	1	1	2	1	1	1	1	1	2	1	1	2	3	1	1	3	3	1	3	3	3	1	1	1	1	1	1	1	1
	3	1	1	1	1	1	0	1	0	1	1	0	1	1	1	2	1	0	0	1	1	1	2	1	1	1	1	1	2	1	1	2	3	1	1	3	3	1	3	3	3	1	1	1	1	1	1	1	1
	3	1	1	1	1	1	1	0	0	1	1	0	1	1	1	2	1	0	0	1	1	1	2	1	1	1	1	1	2	1	1	2	3	1	1	3	3	1	3	3	3	1	1	1	1	1	1	1	1
Second fate
	0	1	1	1	1	1	0	0	1	1	1	0	0	0	1	1	1	0	0	1	1	1	1	0	0	0	0	0	0	1	1	0	0	1	1	0	0	1	0	0	0	1	1	1	1	1	1	1	1
	0	1	1	1	1	1	0	1	0	1	1	0	0	0	1	1	1	0	0	1	1	1	1	0	0	0	0	0	0	1	1	0	0	1	1	0	0	1	0	0	0	1	1	1	1	1	1	1	1
	0	1	1	1	1	1	1	0	0	1	1	0	0	0	1	1	1	0	0	1	1	1	1	0	0	0	0	0	0	1	1	0	0	1	1	0	0	1	0	0	0	1	1	1	1	1	1	1	1
	1	1	1	1	1	1	0	0	1	1	1	0	0	0	1	1	1	0	0	1	1	1	1	0	0	0	0	0	0	1	1	0	0	1	1	0	1	1	1	1	1	1	1	1	1	1	1	1	1
	1	1	1	1	1	1	0	1	0	1	1	0	0	0	1	1	1	0	0	1	1	1	1	0	0	0	0	0	0	1	1	0	0	1	1	0	1	1	1	1	1	1	1	1	1	1	1	1	1
	1	1	1	1	1	1	1	0	0	1	1	0	0	0	1	1	1	0	0	1	1	1	1	0	0	0	0	0	0	1	1	0	0	1	1	0	1	1	1	1	1	1	1	1	1	1	1	1	1
	2	1	1	1	1	1	0	0	1	1	1	0	0	0	1	1	1	0	0	1	1	1	1	0	0	0	0	0	0	1	1	0	0	1	1	0	1	1	1	1	1	1	1	1	1	1	1	1	1
	2	1	1	1	1	1	0	1	0	1	1	0	0	0	1	1	1	0	0	1	1	1	1	0	0	0	0	0	0	1	1	0	0	1	1	0	1	1	1	1	1	1	1	1	1	1	1	1	1
	2	1	1	1	1	1	1	0	0	1	1	0	0	0	1	1	1	0	0	1	1	1	1	0	0	0	0	0	0	1	1	0	0	1	1	0	1	1	1	1	1	1	1	1	1	1	1	1	1
Second fate RAL
	1	1	1	1	1	1	0	0	0	0	1	0	0	0	1	1	1	0	0	1	1	1	1	0	0	0	0	0	0	1	1	0	0	1	1	0	1	1	1	1	1	1	1	1	1	1	1	1	1
	2	1	1	1	1	1	0	0	0	0	1	0	0	0	1	1	1	0	0	1	1	1	1	0	0	0	0	0	0	1	1	0	0	1	1	0	1	1	1	1	1	1	1	1	1	1	1	1	1
Second fate Biv
Second fate Biv and RAL
Third fate
	0	1	1	1	1	1	0	0	0	0	1	0	0	0	1	1	1	0	0	1	1	1	1	0	0	0	0	0	0	1	1	0	0	1	1	0	0	1	0	0	0	1	1	1	1	1	1	1	1
Fusion fate
egl-18(0)
	LIN-3 *	EGL-20 *	CWN-1 *	CWN-2 *	LIN-44 *	MOM-2 *	DSL-1 *	APX-1 *	LAG-2 *	LS	EGL-17	EFF-1	EGL-18	ELT-6	LAG-2	LIN-39a	HCO	MAB-5	CEH-13	CEH-20	UNC-62	REF-2	LIN-39	DSL-1	APX-1	MC	LIN-25	SUR-2	PJW-5	LIN-31	LIN-1	MPK-1	MEK-2	KSR-2	KSR-1	LIN-45	LET-60	GAP-1	SOS-1	SEM-5	LET-23	LET-23ML	LIN-10	LIN-7	LIN-2	POP-1b	BAR-1	SYS-1	POP-1
First fate
	2	1	1	1	1	1	0	0	0	0	1	0	0	1	1	2	1	0	0	1	1	1	2	1	1	1	1	1	2	1	1	2	2	1	1	2	2	1	2	2	2	1	1	1	1	1	1	1	1
	2	1	1	1	1	1	0	0	1	1	1	0	0	1	1	2	1	0	0	1	1	1	2	1	1	1	1	1	2	1	1	2	2	1	1	2	2	1	2	2	2	1	1	1	1	1	1	1	1
	2	1	1	1	1	1	0	1	0	1	1	0	0	1	1	2	1	0	0	1	1	1	2	1	1	1	1	1	2	1	1	2	2	1	1	2	2	1	2	2	2	1	1	1	1	1	1	1	1
	2	1	1	1	1	1	1	0	0	1	1	0	0	1	1	2	1	0	0	1	1	1	2	1	1	1	1	1	2	1	1	2	2	1	1	2	2	1	2	2	2	1	1	1	1	1	1	1	1
	3	1	1	1	1	1	0	0	0	0	1	0	0	1	1	2	1	0	0	1	1	1	2	1	1	1	1	1	2	1	1	2	3	1	1	3	3	1	3	3	3	1	1	1	1	1	1	1	1
	3	1	1	1	1	1	0	0	1	1	1	0	0	1	1	2	1	0	0	1	1	1	2	1	1	1	1	1	2	1	1	2	3	1	1	3	3	1	3	3	3	1	1	1	1	1	1	1	1
	3	1	1	1	1	1	0	1	0	1	1	0	0	1	1	2	1	0	0	1	1	1	2	1	1	1	1	1	2	1	1	2	3	1	1	3	3	1	3	3	3	1	1	1	1	1	1	1	1
	3	1	1	1	1	1	1	0	0	1	1	0	0	1	1	2	1	0	0	1	1	1	2	1	1	1	1	1	2	1	1	2	3	1	1	3	3	1	3	3	3	1	1	1	1	1	1	1	1
Second fate
	0	1	1	1	1	1	0	0	1	1	0	0	0	0	1	1	1	0	0	1	1	1	1	0	0	0	0	0	0	1	1	0	0	1	1	0	0	1	0	0	0	1	1	1	1	1	1	1	1
	0	1	1	1	1	1	0	1	0	1	0	0	0	0	1	1	1	0	0	1	1	1	1	0	0	0	0	0	0	1	1	0	0	1	1	0	0	1	0	0	0	1	1	1	1	1	1	1	1
	0	1	1	1	1	1	1	0	0	1	0	0	0	0	1	1	1	0	0	1	1	1	1	0	0	0	0	0	0	1	1	0	0	1	1	0	0	1	0	0	0	1	1	1	1	1	1	1	1
	1	1	1	1	1	1	0	0	1	1	0	0	0	0	1	1	1	0	0	1	1	1	1	0	0	0	0	0	0	1	1	0	0	1	1	0	1	1	1	1	1	1	1	1	1	1	1	1	1
	1	1	1	1	1	1	0	1	0	1	0	0	0	0	1	1	1	0	0	1	1	1	1	0	0	0	0	0	0	1	1	0	0	1	1	0	1	1	1	1	1	1	1	1	1	1	1	1	1
	1	1	1	1	1	1	1	0	0	1	0	0	0	0	1	1	1	0	0	1	1	1	1	0	0	0	0	0	0	1	1	0	0	1	1	0	1	1	1	1	1	1	1	1	1	1	1	1	1
	2	1	1	1	1	1	0	0	1	1	0	0	0	0	1	1	1	0	0	1	1	1	1	0	0	0	0	0	0	1	1	0	0	1	1	0	1	1	1	1	1	1	1	1	1	1	1	1	1
	2	1	1	1	1	1	0	1	0	1	0	0	0	0	1	1	1	0	0	1	1	1	1	0	0	0	0	0	0	1	1	0	0	1	1	0	1	1	1	1	1	1	1	1	1	1	1	1	1
	2	1	1	1	1	1	1	0	0	1	0	0	0	0	1	1	1	0	0	1	1	1	1	0	0	0	0	0	0	1	1	0	0	1	1	0	1	1	1	1	1	1	1	1	1	1	1	1	1
Second fate RAL
	1	1	1	1	1	1	0	0	0	0	0	0	0	0	1	1	1	0	0	1	1	1	1	0	0	0	0	0	0	1	1	0	0	1	1	0	1	1	1	1	1	1	1	1	1	1	1	1	1
	2	1	1	1	1	1	0	0	0	0	0	0	0	0	1	1	1	0	0	1	1	1	1	0	0	0	0	0	0	1	1	0	0	1	1	0	1	1	1	1	1	1	1	1	1	1	1	1	1
Second fate Biv
Second fate Biv and RAL
Third fate
	0	1	1	1	1	1	0	0	0	0	0	0	0	0	1	1	1	0	0	1	1	1	1	0	0	0	0	0	0	1	1	0	0	1	1	0	0	1	0	0	0	1	1	1	1	1	1	1	1
Fusion fate
egl-18(0);elt-6(0)
	LIN-3 *	EGL-20 *	CWN-1 *	CWN-2 *	LIN-44 *	MOM-2 *	DSL-1 *	APX-1 *	LAG-2 *	LS	EGL-17	EFF-1	EGL-18	ELT-6	LAG-2	LIN-39a	HCO	MAB-5	CEH-13	CEH-20	UNC-62	REF-2	LIN-39	DSL-1	APX-1	MC	LIN-25	SUR-2	PJW-5	LIN-31	LIN-1	MPK-1	MEK-2	KSR-2	KSR-1	LIN-45	LET-60	GAP-1	SOS-1	SEM-5	LET-23	LET-23ML	LIN-10	LIN-7	LIN-2	POP-1b	BAR-1	SYS-1	POP-1
First fate
	2	1	1	1	1	1	0	0	0	0	1	0	0	0	1	2	1	0	0	1	1	1	2	1	1	1	1	1	2	1	1	2	2	1	1	2	2	1	2	2	2	1	1	1	1	1	1	1	1
	2	1	1	1	1	1	0	0	1	1	1	0	0	0	1	2	1	0	0	1	1	1	2	1	1	1	1	1	2	1	1	2	2	1	1	2	2	1	2	2	2	1	1	1	1	1	1	1	1
	2	1	1	1	1	1	0	1	0	1	1	0	0	0	1	2	1	0	0	1	1	1	2	1	1	1	1	1	2	1	1	2	2	1	1	2	2	1	2	2	2	1	1	1	1	1	1	1	1
	2	1	1	1	1	1	1	0	0	1	1	0	0	0	1	2	1	0	0	1	1	1	2	1	1	1	1	1	2	1	1	2	2	1	1	2	2	1	2	2	2	1	1	1	1	1	1	1	1
	3	1	1	1	1	1	0	0	0	0	1	0	0	0	1	2	1	0	0	1	1	1	2	1	1	1	1	1	2	1	1	2	3	1	1	3	3	1	3	3	3	1	1	1	1	1	1	1	1
	3	1	1	1	1	1	0	0	1	1	1	0	0	0	1	2	1	0	0	1	1	1	2	1	1	1	1	1	2	1	1	2	3	1	1	3	3	1	3	3	3	1	1	1	1	1	1	1	1
	3	1	1	1	1	1	0	1	0	1	1	0	0	0	1	2	1	0	0	1	1	1	2	1	1	1	1	1	2	1	1	2	3	1	1	3	3	1	3	3	3	1	1	1	1	1	1	1	1
	3	1	1	1	1	1	1	0	0	1	1	0	0	0	1	2	1	0	0	1	1	1	2	1	1	1	1	1	2	1	1	2	3	1	1	3	3	1	3	3	3	1	1	1	1	1	1	1	1
Second fate
	0	1	1	1	1	1	0	0	1	1	0	0	0	0	1	1	1	0	0	1	1	1	1	0	0	0	0	0	0	1	1	0	0	1	1	0	0	1	0	0	0	1	1	1	1	1	1	1	1
	0	1	1	1	1	1	0	1	0	1	0	0	0	0	1	1	1	0	0	1	1	1	1	0	0	0	0	0	0	1	1	0	0	1	1	0	0	1	0	0	0	1	1	1	1	1	1	1	1
	0	1	1	1	1	1	1	0	0	1	0	0	0	0	1	1	1	0	0	1	1	1	1	0	0	0	0	0	0	1	1	0	0	1	1	0	0	1	0	0	0	1	1	1	1	1	1	1	1
	1	1	1	1	1	1	0	0	1	1	0	0	0	0	1	1	1	0	0	1	1	1	1	0	0	0	0	0	0	1	1	0	0	1	1	0	1	1	1	1	1	1	1	1	1	1	1	1	1
	1	1	1	1	1	1	0	1	0	1	0	0	0	0	1	1	1	0	0	1	1	1	1	0	0	0	0	0	0	1	1	0	0	1	1	0	1	1	1	1	1	1	1	1	1	1	1	1	1
	1	1	1	1	1	1	1	0	0	1	0	0	0	0	1	1	1	0	0	1	1	1	1	0	0	0	0	0	0	1	1	0	0	1	1	0	1	1	1	1	1	1	1	1	1	1	1	1	1
	2	1	1	1	1	1	0	0	1	1	0	0	0	0	1	1	1	0	0	1	1	1	1	0	0	0	0	0	0	1	1	0	0	1	1	0	1	1	1	1	1	1	1	1	1	1	1	1	1
	2	1	1	1	1	1	0	1	0	1	0	0	0	0	1	1	1	0	0	1	1	1	1	0	0	0	0	0	0	1	1	0	0	1	1	0	1	1	1	1	1	1	1	1	1	1	1	1	1
	2	1	1	1	1	1	1	0	0	1	0	0	0	0	1	1	1	0	0	1	1	1	1	0	0	0	0	0	0	1	1	0	0	1	1	0	1	1	1	1	1	1	1	1	1	1	1	1	1
Second fate RAL
	1	1	1	1	1	1	0	0	0	0	0	0	0	0	1	1	1	0	0	1	1	1	1	0	0	0	0	0	0	1	1	0	0	1	1	0	1	1	1	1	1	1	1	1	1	1	1	1	1
	2	1	1	1	1	1	0	0	0	0	0	0	0	0	1	1	1	0	0	1	1	1	1	0	0	0	0	0	0	1	1	0	0	1	1	0	1	1	1	1	1	1	1	1	1	1	1	1	1
Second fate Biv
Second fate Biv and RAL
Third fate
	0	1	1	1	1	1	0	0	0	0	0	0	0	0	1	1	1	0	0	1	1	1	1	0	0	0	0	0	0	1	1	0	0	1	1	0	0	1	0	0	0	1	1	1	1	1	1	1	1
	0	1	1	1	1	1	0	0	1	1	0	0	0	0	1	1	1	0	0	1	1	1	1	0	0	0	0	0	0	1	1	0	0	1	1	0	0	1	0	0	0	1	1	1	1	1	1	1	1
	0	1	1	1	1	1	0	1	0	1	0	0	0	0	1	1	1	0	0	1	1	1	1	0	0	0	0	0	0	1	1	0	0	1	1	0	0	1	0	0	0	1	1	1	1	1	1	1	1
	0	1	1	1	1	1	1	0	0	1	0	0	0	0	1	1	1	0	0	1	1	1	1	0	0	0	0	0	0	1	1	0	0	1	1	0	0	1	0	0	0	1	1	1	1	1	1	1	1
Fusion fate
egl-18(1)
	LIN-3 *	EGL-20 *	CWN-1 *	CWN-2 *	LIN-44 *	MOM-2 *	DSL-1 *	APX-1 *	LAG-2 *	LS	EGL-17	EFF-1	EGL-18	ELT-6	LAG-2	LIN-39a	HCO	MAB-5	CEH-13	CEH-20	UNC-62	REF-2	LIN-39	DSL-1	APX-1	MC	LIN-25	SUR-2	PJW-5	LIN-31	LIN-1	MPK-1	MEK-2	KSR-2	KSR-1	LIN-45	LET-60	GAP-1	SOS-1	SEM-5	LET-23	LET-23ML	LIN-10	LIN-7	LIN-2	POP-1b	BAR-1	SYS-1	POP-1
First fate
	2	1	1	1	1	1	0	0	0	0	1	0	1	1	1	2	1	0	0	1	1	1	2	1	1	1	1	1	2	1	1	2	2	1	1	2	2	1	2	2	2	1	1	1	1	1	1	1	1
	2	1	1	1	1	1	0	0	1	1	1	0	1	1	1	2	1	0	0	1	1	1	2	1	1	1	1	1	2	1	1	2	2	1	1	2	2	1	2	2	2	1	1	1	1	1	1	1	1
	2	1	1	1	1	1	0	1	0	1	1	0	1	1	1	2	1	0	0	1	1	1	2	1	1	1	1	1	2	1	1	2	2	1	1	2	2	1	2	2	2	1	1	1	1	1	1	1	1
	2	1	1	1	1	1	1	0	0	1	1	0	1	1	1	2	1	0	0	1	1	1	2	1	1	1	1	1	2	1	1	2	2	1	1	2	2	1	2	2	2	1	1	1	1	1	1	1	1
	3	1	1	1	1	1	0	0	0	0	1	0	1	1	1	2	1	0	0	1	1	1	2	1	1	1	1	1	2	1	1	2	3	1	1	3	3	1	3	3	3	1	1	1	1	1	1	1	1
	3	1	1	1	1	1	0	0	1	1	1	0	1	1	1	2	1	0	0	1	1	1	2	1	1	1	1	1	2	1	1	2	3	1	1	3	3	1	3	3	3	1	1	1	1	1	1	1	1
	3	1	1	1	1	1	0	1	0	1	1	0	1	1	1	2	1	0	0	1	1	1	2	1	1	1	1	1	2	1	1	2	3	1	1	3	3	1	3	3	3	1	1	1	1	1	1	1	1
	3	1	1	1	1	1	1	0	0	1	1	0	1	1	1	2	1	0	0	1	1	1	2	1	1	1	1	1	2	1	1	2	3	1	1	3	3	1	3	3	3	1	1	1	1	1	1	1	1
Second fate
	0	1	1	1	1	1	0	0	1	1	0	0	1	0	1	1	1	0	0	1	1	1	1	0	0	0	0	0	0	1	1	0	0	1	1	0	0	1	0	0	0	1	1	1	1	1	1	1	1
	0	1	1	1	1	1	0	1	0	1	0	0	1	0	1	1	1	0	0	1	1	1	1	0	0	0	0	0	0	1	1	0	0	1	1	0	0	1	0	0	0	1	1	1	1	1	1	1	1
	0	1	1	1	1	1	1	0	0	1	0	0	1	0	1	1	1	0	0	1	1	1	1	0	0	0	0	0	0	1	1	0	0	1	1	0	0	1	0	0	0	1	1	1	1	1	1	1	1
	1	1	1	1	1	1	0	0	1	1	0	0	1	0	1	1	1	0	0	1	1	1	1	0	0	0	0	0	0	1	1	0	0	1	1	0	1	1	1	1	1	1	1	1	1	1	1	1	1
	1	1	1	1	1	1	0	1	0	1	0	0	1	0	1	1	1	0	0	1	1	1	1	0	0	0	0	0	0	1	1	0	0	1	1	0	1	1	1	1	1	1	1	1	1	1	1	1	1
	1	1	1	1	1	1	1	0	0	1	0	0	1	0	1	1	1	0	0	1	1	1	1	0	0	0	0	0	0	1	1	0	0	1	1	0	1	1	1	1	1	1	1	1	1	1	1	1	1
	2	1	1	1	1	1	0	0	1	1	0	0	1	0	1	1	1	0	0	1	1	1	1	0	0	0	0	0	0	1	1	0	0	1	1	0	1	1	1	1	1	1	1	1	1	1	1	1	1
	2	1	1	1	1	1	0	1	0	1	0	0	1	0	1	1	1	0	0	1	1	1	1	0	0	0	0	0	0	1	1	0	0	1	1	0	1	1	1	1	1	1	1	1	1	1	1	1	1
	2	1	1	1	1	1	1	0	0	1	0	0	1	0	1	1	1	0	0	1	1	1	1	0	0	0	0	0	0	1	1	0	0	1	1	0	1	1	1	1	1	1	1	1	1	1	1	1	1
Second fate RAL
	1	1	1	1	1	1	0	0	0	0	0	0	1	0	1	1	1	0	0	1	1	1	1	0	0	0	0	0	0	1	1	0	0	1	1	0	1	1	1	1	1	1	1	1	1	1	1	1	1
	2	1	1	1	1	1	0	0	0	0	0	0	1	0	1	1	1	0	0	1	1	1	1	0	0	0	0	0	0	1	1	0	0	1	1	0	1	1	1	1	1	1	1	1	1	1	1	1	1
Second fate Biv
Second fate Biv and RAL
Third fate
	0	1	1	1	1	1	0	0	0	0	0	0	1	0	1	1	1	0	0	1	1	1	1	0	0	0	0	0	0	1	1	0	0	1	1	0	0	1	0	0	0	1	1	1	1	1	1	1	1
Fusion fate
egl-20 *(0)
	LIN-3 *	EGL-20 *	CWN-1 *	CWN-2 *	LIN-44 *	MOM-2 *	DSL-1 *	APX-1 *	LAG-2 *	LS	EGL-17	EFF-1	EGL-18	ELT-6	LAG-2	LIN-39a	HCO	MAB-5	CEH-13	CEH-20	UNC-62	REF-2	LIN-39	DSL-1	APX-1	MC	LIN-25	SUR-2	PJW-5	LIN-31	LIN-1	MPK-1	MEK-2	KSR-2	KSR-1	LIN-45	LET-60	GAP-1	SOS-1	SEM-5	LET-23	LET-23ML	LIN-10	LIN-7	LIN-2	POP-1b	BAR-1	SYS-1	POP-1
First fate
	2	0	1	1	0	0	0	0	0	0	1	0	1	1	1	2	1	0	0	1	1	1	2	1	1	1	1	1	2	1	1	2	2	1	1	2	2	1	2	2	2	1	1	1	1	1	1	1	1
	2	0	1	1	0	0	0	0	1	1	1	0	1	1	1	2	1	0	0	1	1	1	2	1	1	1	1	1	2	1	1	2	2	1	1	2	2	1	2	2	2	1	1	1	1	1	1	1	1
	2	0	1	1	0	0	0	1	0	1	1	0	1	1	1	2	1	0	0	1	1	1	2	1	1	1	1	1	2	1	1	2	2	1	1	2	2	1	2	2	2	1	1	1	1	1	1	1	1
	2	0	1	1	0	0	1	0	0	1	1	0	1	1	1	2	1	0	0	1	1	1	2	1	1	1	1	1	2	1	1	2	2	1	1	2	2	1	2	2	2	1	1	1	1	1	1	1	1
	3	0	1	1	0	0	0	0	0	0	1	0	1	1	1	2	1	0	0	1	1	1	2	1	1	1	1	1	2	1	1	2	3	1	1	3	3	1	3	3	3	1	1	1	1	1	1	1	1
	3	0	1	1	0	0	0	0	1	1	1	0	1	1	1	2	1	0	0	1	1	1	2	1	1	1	1	1	2	1	1	2	3	1	1	3	3	1	3	3	3	1	1	1	1	1	1	1	1
	3	0	1	1	0	0	0	1	0	1	1	0	1	1	1	2	1	0	0	1	1	1	2	1	1	1	1	1	2	1	1	2	3	1	1	3	3	1	3	3	3	1	1	1	1	1	1	1	1
	3	0	1	1	0	0	1	0	0	1	1	0	1	1	1	2	1	0	0	1	1	1	2	1	1	1	1	1	2	1	1	2	3	1	1	3	3	1	3	3	3	1	1	1	1	1	1	1	1
Second fate
Second fate RAL
Second fate Biv
	0	0	1	1	0	0	0	0	1	1	0	0	0	0	1	1	1	0	0	1	1	1	1	0	0	0	0	0	0	1	1	0	0	1	1	0	0	1	0	0	0	1	1	1	1	1	1	1	1
	0	0	1	1	0	0	0	1	0	1	0	0	0	0	1	1	1	0	0	1	1	1	1	0	0	0	0	0	0	1	1	0	0	1	1	0	0	1	0	0	0	1	1	1	1	1	1	1	1
	0	0	1	1	0	0	1	0	0	1	0	0	0	0	1	1	1	0	0	1	1	1	1	0	0	0	0	0	0	1	1	0	0	1	1	0	0	1	0	0	0	1	1	1	1	1	1	1	1
	1	0	1	1	0	0	0	0	1	1	0	0	0	0	1	1	1	0	0	1	1	1	1	0	0	0	0	0	0	1	1	0	0	1	1	0	1	1	1	1	1	1	1	1	1	1	1	1	1
	1	0	1	1	0	0	0	1	0	1	0	0	0	0	1	1	1	0	0	1	1	1	1	0	0	0	0	0	0	1	1	0	0	1	1	0	1	1	1	1	1	1	1	1	1	1	1	1	1
	1	0	1	1	0	0	1	0	0	1	0	0	0	0	1	1	1	0	0	1	1	1	1	0	0	0	0	0	0	1	1	0	0	1	1	0	1	1	1	1	1	1	1	1	1	1	1	1	1
	2	0	1	1	0	0	0	0	1	1	0	0	0	0	1	1	1	0	0	1	1	1	1	0	0	0	0	0	0	1	1	0	0	1	1	0	1	1	1	1	1	1	1	1	1	1	1	1	1
	2	0	1	1	0	0	0	1	0	1	0	0	0	0	1	1	1	0	0	1	1	1	1	0	0	0	0	0	0	1	1	0	0	1	1	0	1	1	1	1	1	1	1	1	1	1	1	1	1
	2	0	1	1	0	0	1	0	0	1	0	0	0	0	1	1	1	0	0	1	1	1	1	0	0	0	0	0	0	1	1	0	0	1	1	0	1	1	1	1	1	1	1	1	1	1	1	1	1
Second fate Biv and RAL
	1	0	1	1	0	0	0	0	0	0	0	0	0	0	1	1	1	0	0	1	1	1	1	0	0	0	0	0	0	1	1	0	0	1	1	0	1	1	1	1	1	1	1	1	1	1	1	1	1
	2	0	1	1	0	0	0	0	0	0	0	0	0	0	1	1	1	0	0	1	1	1	1	0	0	0	0	0	0	1	1	0	0	1	1	0	1	1	1	1	1	1	1	1	1	1	1	1	1
Third fate
	0	0	1	1	0	0	0	0	0	0	0	0	0	0	1	1	1	0	0	1	1	1	1	0	0	0	0	0	0	1	1	0	0	1	1	0	0	1	0	0	0	1	1	1	1	1	1	1	1
Fusion fate
egl-20 *(2)
	LIN-3 *	EGL-20 *	CWN-1 *	CWN-2 *	LIN-44 *	MOM-2 *	DSL-1 *	APX-1 *	LAG-2 *	LS	EGL-17	EFF-1	EGL-18	ELT-6	LAG-2	LIN-39a	HCO	MAB-5	CEH-13	CEH-20	UNC-62	REF-2	LIN-39	DSL-1	APX-1	MC	LIN-25	SUR-2	PJW-5	LIN-31	LIN-1	MPK-1	MEK-2	KSR-2	KSR-1	LIN-45	LET-60	GAP-1	SOS-1	SEM-5	LET-23	LET-23ML	LIN-10	LIN-7	LIN-2	POP-1b	BAR-1	SYS-1	POP-1
First fate
Second fate
	0	2	1	1	0	0	0	0	1	1	0	0	0	0	0	0	0	1	0	1	1	1	1	0	0	0	0	0	0	1	1	0	0	1	1	0	0	1	0	0	0	1	1	1	1	1	1	1	1
	0	2	1	1	0	0	0	1	0	1	0	0	0	0	0	0	0	1	0	1	1	1	1	0	0	0	0	0	0	1	1	0	0	1	1	0	0	1	0	0	0	1	1	1	1	1	1	1	1
	0	2	1	1	0	0	1	0	0	1	0	0	0	0	0	0	0	1	0	1	1	1	1	0	0	0	0	0	0	1	1	0	0	1	1	0	0	1	0	0	0	1	1	1	1	1	1	1	1
	1	2	1	1	0	0	0	0	1	1	0	0	0	0	0	0	0	1	0	1	1	1	1	0	0	0	0	0	0	1	1	0	0	1	1	0	1	1	1	1	1	1	1	1	1	1	1	1	1
	1	2	1	1	0	0	0	1	0	1	0	0	0	0	0	0	0	1	0	1	1	1	1	0	0	0	0	0	0	1	1	0	0	1	1	0	1	1	1	1	1	1	1	1	1	1	1	1	1
	1	2	1	1	0	0	1	0	0	1	0	0	0	0	0	0	0	1	0	1	1	1	1	0	0	0	0	0	0	1	1	0	0	1	1	0	1	1	1	1	1	1	1	1	1	1	1	1	1
	2	2	1	1	0	0	0	0	1	1	0	0	0	0	0	0	0	1	0	1	1	1	1	0	0	0	0	0	0	1	1	0	0	1	1	0	1	1	1	1	1	1	1	1	1	1	1	1	1
	2	2	1	1	0	0	0	1	0	1	0	0	0	0	0	0	0	1	0	1	1	1	1	0	0	0	0	0	0	1	1	0	0	1	1	0	1	1	1	1	1	1	1	1	1	1	1	1	1
	2	2	1	1	0	0	1	0	0	1	0	0	0	0	0	0	0	1	0	1	1	1	1	0	0	0	0	0	0	1	1	0	0	1	1	0	1	1	1	1	1	1	1	1	1	1	1	1	1
Second fate RAL
	1	2	1	1	0	0	0	0	0	0	0	0	0	0	0	0	0	1	0	1	1	1	1	0	0	0	0	0	0	1	1	0	0	1	1	0	1	1	1	1	1	1	1	1	1	1	1	1	1
	2	2	1	1	0	0	0	0	0	0	0	0	0	0	0	0	0	1	0	1	1	1	1	0	0	0	0	0	0	1	1	0	0	1	1	0	1	1	1	1	1	1	1	1	1	1	1	1	1
Second fate Biv
Second fate Biv and RAL
Third fate
	0	2	1	1	0	0	0	0	0	0	0	0	0	0	0	0	0	1	0	1	1	1	1	0	0	0	0	0	0	1	1	0	0	1	1	0	0	1	0	0	0	1	1	1	1	1	1	1	1
	0	2	1	1	0	0	0	0	1	1	0	0	0	0	0	0	0	1	0	1	1	1	1	0	0	0	0	0	0	1	1	0	0	1	1	0	0	1	0	0	0	1	1	1	1	1	1	1	1
	0	2	1	1	0	0	0	1	0	1	0	0	0	0	0	0	0	1	0	1	1	1	1	0	0	0	0	0	0	1	1	0	0	1	1	0	0	1	0	0	0	1	1	1	1	1	1	1	1
	0	2	1	1	0	0	1	0	0	1	0	0	0	0	0	0	0	1	0	1	1	1	1	0	0	0	0	0	0	1	1	0	0	1	1	0	0	1	0	0	0	1	1	1	1	1	1	1	1
	2	2	1	1	0	0	0	0	0	0	0	0	0	0	1	0	0	1	0	1	1	1	1	1	1	1	1	1	2	1	1	2	2	1	1	2	2	1	2	2	2	1	1	1	1	1	1	1	1
	2	2	1	1	0	0	0	0	1	1	0	0	0	0	1	0	0	1	0	1	1	1	1	1	1	1	1	1	2	1	1	2	2	1	1	2	2	1	2	2	2	1	1	1	1	1	1	1	1
	2	2	1	1	0	0	0	1	0	1	0	0	0	0	1	0	0	1	0	1	1	1	1	1	1	1	1	1	2	1	1	2	2	1	1	2	2	1	2	2	2	1	1	1	1	1	1	1	1
	2	2	1	1	0	0	1	0	0	1	0	0	0	0	1	0	0	1	0	1	1	1	1	1	1	1	1	1	2	1	1	2	2	1	1	2	2	1	2	2	2	1	1	1	1	1	1	1	1
	3	2	1	1	0	0	0	0	0	0	0	0	0	0	1	0	0	1	0	1	1	1	1	1	1	1	1	1	2	1	1	2	3	1	1	3	3	1	3	3	3	1	1	1	1	1	1	1	1
	3	2	1	1	0	0	0	0	1	1	0	0	0	0	1	0	0	1	0	1	1	1	1	1	1	1	1	1	2	1	1	2	3	1	1	3	3	1	3	3	3	1	1	1	1	1	1	1	1
	3	2	1	1	0	0	0	1	0	1	0	0	0	0	1	0	0	1	0	1	1	1	1	1	1	1	1	1	2	1	1	2	3	1	1	3	3	1	3	3	3	1	1	1	1	1	1	1	1
	3	2	1	1	0	0	1	0	0	1	0	0	0	0	1	0	0	1	0	1	1	1	1	1	1	1	1	1	2	1	1	2	3	1	1	3	3	1	3	3	3	1	1	1	1	1	1	1	1
Fusion fate
elt-6(0)
	LIN-3 *	EGL-20 *	CWN-1 *	CWN-2 *	LIN-44 *	MOM-2 *	DSL-1 *	APX-1 *	LAG-2 *	LS	EGL-17	EFF-1	EGL-18	ELT-6	LAG-2	LIN-39a	HCO	MAB-5	CEH-13	CEH-20	UNC-62	REF-2	LIN-39	DSL-1	APX-1	MC	LIN-25	SUR-2	PJW-5	LIN-31	LIN-1	MPK-1	MEK-2	KSR-2	KSR-1	LIN-45	LET-60	GAP-1	SOS-1	SEM-5	LET-23	LET-23ML	LIN-10	LIN-7	LIN-2	POP-1b	BAR-1	SYS-1	POP-1
First fate
	2	1	1	1	1	1	0	0	0	0	1	0	1	0	1	2	1	0	0	1	1	1	2	1	1	1	1	1	2	1	1	2	2	1	1	2	2	1	2	2	2	1	1	1	1	1	1	1	1
	2	1	1	1	1	1	0	0	1	1	1	0	1	0	1	2	1	0	0	1	1	1	2	1	1	1	1	1	2	1	1	2	2	1	1	2	2	1	2	2	2	1	1	1	1	1	1	1	1
	2	1	1	1	1	1	0	1	0	1	1	0	1	0	1	2	1	0	0	1	1	1	2	1	1	1	1	1	2	1	1	2	2	1	1	2	2	1	2	2	2	1	1	1	1	1	1	1	1
	2	1	1	1	1	1	1	0	0	1	1	0	1	0	1	2	1	0	0	1	1	1	2	1	1	1	1	1	2	1	1	2	2	1	1	2	2	1	2	2	2	1	1	1	1	1	1	1	1
	3	1	1	1	1	1	0	0	0	0	1	0	1	0	1	2	1	0	0	1	1	1	2	1	1	1	1	1	2	1	1	2	3	1	1	3	3	1	3	3	3	1	1	1	1	1	1	1	1
	3	1	1	1	1	1	0	0	1	1	1	0	1	0	1	2	1	0	0	1	1	1	2	1	1	1	1	1	2	1	1	2	3	1	1	3	3	1	3	3	3	1	1	1	1	1	1	1	1
	3	1	1	1	1	1	0	1	0	1	1	0	1	0	1	2	1	0	0	1	1	1	2	1	1	1	1	1	2	1	1	2	3	1	1	3	3	1	3	3	3	1	1	1	1	1	1	1	1
	3	1	1	1	1	1	1	0	0	1	1	0	1	0	1	2	1	0	0	1	1	1	2	1	1	1	1	1	2	1	1	2	3	1	1	3	3	1	3	3	3	1	1	1	1	1	1	1	1
Second fate
	0	1	1	1	1	1	0	0	1	1	0	0	0	0	1	1	1	0	0	1	1	1	1	0	0	0	0	0	0	1	1	0	0	1	1	0	0	1	0	0	0	1	1	1	1	1	1	1	1
	0	1	1	1	1	1	0	1	0	1	0	0	0	0	1	1	1	0	0	1	1	1	1	0	0	0	0	0	0	1	1	0	0	1	1	0	0	1	0	0	0	1	1	1	1	1	1	1	1
	0	1	1	1	1	1	1	0	0	1	0	0	0	0	1	1	1	0	0	1	1	1	1	0	0	0	0	0	0	1	1	0	0	1	1	0	0	1	0	0	0	1	1	1	1	1	1	1	1
	1	1	1	1	1	1	0	0	1	1	0	0	0	0	1	1	1	0	0	1	1	1	1	0	0	0	0	0	0	1	1	0	0	1	1	0	1	1	1	1	1	1	1	1	1	1	1	1	1
	1	1	1	1	1	1	0	1	0	1	0	0	0	0	1	1	1	0	0	1	1	1	1	0	0	0	0	0	0	1	1	0	0	1	1	0	1	1	1	1	1	1	1	1	1	1	1	1	1
	1	1	1	1	1	1	1	0	0	1	0	0	0	0	1	1	1	0	0	1	1	1	1	0	0	0	0	0	0	1	1	0	0	1	1	0	1	1	1	1	1	1	1	1	1	1	1	1	1
	2	1	1	1	1	1	0	0	1	1	0	0	0	0	1	1	1	0	0	1	1	1	1	0	0	0	0	0	0	1	1	0	0	1	1	0	1	1	1	1	1	1	1	1	1	1	1	1	1
	2	1	1	1	1	1	0	1	0	1	0	0	0	0	1	1	1	0	0	1	1	1	1	0	0	0	0	0	0	1	1	0	0	1	1	0	1	1	1	1	1	1	1	1	1	1	1	1	1
	2	1	1	1	1	1	1	0	0	1	0	0	0	0	1	1	1	0	0	1	1	1	1	0	0	0	0	0	0	1	1	0	0	1	1	0	1	1	1	1	1	1	1	1	1	1	1	1	1
Second fate RAL
	1	1	1	1	1	1	0	0	0	0	0	0	0	0	1	1	1	0	0	1	1	1	1	0	0	0	0	0	0	1	1	0	0	1	1	0	1	1	1	1	1	1	1	1	1	1	1	1	1
	2	1	1	1	1	1	0	0	0	0	0	0	0	0	1	1	1	0	0	1	1	1	1	0	0	0	0	0	0	1	1	0	0	1	1	0	1	1	1	1	1	1	1	1	1	1	1	1	1
Second fate Biv
Second fate Biv and RAL
Third fate
	0	1	1	1	1	1	0	0	0	0	0	0	0	0	1	1	1	0	0	1	1	1	1	0	0	0	0	0	0	1	1	0	0	1	1	0	0	1	0	0	0	1	1	1	1	1	1	1	1
Fusion fate
elt-6(1)
	LIN-3 *	EGL-20 *	CWN-1 *	CWN-2 *	LIN-44 *	MOM-2 *	DSL-1 *	APX-1 *	LAG-2 *	LS	EGL-17	EFF-1	EGL-18	ELT-6	LAG-2	LIN-39a	HCO	MAB-5	CEH-13	CEH-20	UNC-62	REF-2	LIN-39	DSL-1	APX-1	MC	LIN-25	SUR-2	PJW-5	LIN-31	LIN-1	MPK-1	MEK-2	KSR-2	KSR-1	LIN-45	LET-60	GAP-1	SOS-1	SEM-5	LET-23	LET-23ML	LIN-10	LIN-7	LIN-2	POP-1b	BAR-1	SYS-1	POP-1
First fate
	2	1	1	1	1	1	0	0	0	0	1	0	1	1	1	2	1	0	0	1	1	1	2	1	1	1	1	1	2	1	1	2	2	1	1	2	2	1	2	2	2	1	1	1	1	1	1	1	1
	2	1	1	1	1	1	0	0	1	1	1	0	1	1	1	2	1	0	0	1	1	1	2	1	1	1	1	1	2	1	1	2	2	1	1	2	2	1	2	2	2	1	1	1	1	1	1	1	1
	2	1	1	1	1	1	0	1	0	1	1	0	1	1	1	2	1	0	0	1	1	1	2	1	1	1	1	1	2	1	1	2	2	1	1	2	2	1	2	2	2	1	1	1	1	1	1	1	1
	2	1	1	1	1	1	1	0	0	1	1	0	1	1	1	2	1	0	0	1	1	1	2	1	1	1	1	1	2	1	1	2	2	1	1	2	2	1	2	2	2	1	1	1	1	1	1	1	1
	3	1	1	1	1	1	0	0	0	0	1	0	1	1	1	2	1	0	0	1	1	1	2	1	1	1	1	1	2	1	1	2	3	1	1	3	3	1	3	3	3	1	1	1	1	1	1	1	1
	3	1	1	1	1	1	0	0	1	1	1	0	1	1	1	2	1	0	0	1	1	1	2	1	1	1	1	1	2	1	1	2	3	1	1	3	3	1	3	3	3	1	1	1	1	1	1	1	1
	3	1	1	1	1	1	0	1	0	1	1	0	1	1	1	2	1	0	0	1	1	1	2	1	1	1	1	1	2	1	1	2	3	1	1	3	3	1	3	3	3	1	1	1	1	1	1	1	1
	3	1	1	1	1	1	1	0	0	1	1	0	1	1	1	2	1	0	0	1	1	1	2	1	1	1	1	1	2	1	1	2	3	1	1	3	3	1	3	3	3	1	1	1	1	1	1	1	1
Second fate
	0	1	1	1	1	1	0	0	1	1	0	0	0	1	1	1	1	0	0	1	1	1	1	0	0	0	0	0	0	1	1	0	0	1	1	0	0	1	0	0	0	1	1	1	1	1	1	1	1
	0	1	1	1	1	1	0	1	0	1	0	0	0	1	1	1	1	0	0	1	1	1	1	0	0	0	0	0	0	1	1	0	0	1	1	0	0	1	0	0	0	1	1	1	1	1	1	1	1
	0	1	1	1	1	1	1	0	0	1	0	0	0	1	1	1	1	0	0	1	1	1	1	0	0	0	0	0	0	1	1	0	0	1	1	0	0	1	0	0	0	1	1	1	1	1	1	1	1
	1	1	1	1	1	1	0	0	1	1	0	0	0	1	1	1	1	0	0	1	1	1	1	0	0	0	0	0	0	1	1	0	0	1	1	0	1	1	1	1	1	1	1	1	1	1	1	1	1
	1	1	1	1	1	1	0	1	0	1	0	0	0	1	1	1	1	0	0	1	1	1	1	0	0	0	0	0	0	1	1	0	0	1	1	0	1	1	1	1	1	1	1	1	1	1	1	1	1
	1	1	1	1	1	1	1	0	0	1	0	0	0	1	1	1	1	0	0	1	1	1	1	0	0	0	0	0	0	1	1	0	0	1	1	0	1	1	1	1	1	1	1	1	1	1	1	1	1
	2	1	1	1	1	1	0	0	1	1	0	0	0	1	1	1	1	0	0	1	1	1	1	0	0	0	0	0	0	1	1	0	0	1	1	0	1	1	1	1	1	1	1	1	1	1	1	1	1
	2	1	1	1	1	1	0	1	0	1	0	0	0	1	1	1	1	0	0	1	1	1	1	0	0	0	0	0	0	1	1	0	0	1	1	0	1	1	1	1	1	1	1	1	1	1	1	1	1
	2	1	1	1	1	1	1	0	0	1	0	0	0	1	1	1	1	0	0	1	1	1	1	0	0	0	0	0	0	1	1	0	0	1	1	0	1	1	1	1	1	1	1	1	1	1	1	1	1
Second fate RAL
	1	1	1	1	1	1	0	0	0	0	0	0	0	1	1	1	1	0	0	1	1	1	1	0	0	0	0	0	0	1	1	0	0	1	1	0	1	1	1	1	1	1	1	1	1	1	1	1	1
	2	1	1	1	1	1	0	0	0	0	0	0	0	1	1	1	1	0	0	1	1	1	1	0	0	0	0	0	0	1	1	0	0	1	1	0	1	1	1	1	1	1	1	1	1	1	1	1	1
Second fate Biv
Second fate Biv and RAL
Third fate
	0	1	1	1	1	1	0	0	0	0	0	0	0	1	1	1	1	0	0	1	1	1	1	0	0	0	0	0	0	1	1	0	0	1	1	0	0	1	0	0	0	1	1	1	1	1	1	1	1
Fusion fate
gap-1(0)
	LIN-3 *	EGL-20 *	CWN-1 *	CWN-2 *	LIN-44 *	MOM-2 *	DSL-1 *	APX-1 *	LAG-2 *	LS	EGL-17	EFF-1	EGL-18	ELT-6	LAG-2	LIN-39a	HCO	MAB-5	CEH-13	CEH-20	UNC-62	REF-2	LIN-39	DSL-1	APX-1	MC	LIN-25	SUR-2	PJW-5	LIN-31	LIN-1	MPK-1	MEK-2	KSR-2	KSR-1	LIN-45	LET-60	GAP-1	SOS-1	SEM-5	LET-23	LET-23ML	LIN-10	LIN-7	LIN-2	POP-1b	BAR-1	SYS-1	POP-1
First fate
	2	1	1	1	1	1	0	0	0	0	1	0	1	1	1	2	1	0	0	1	1	1	2	1	1	1	1	1	2	1	1	2	2	1	1	2	2	0	2	2	2	1	1	1	1	1	1	1	1
	2	1	1	1	1	1	0	0	1	1	1	0	1	1	1	2	1	0	0	1	1	1	2	1	1	1	1	1	2	1	1	2	2	1	1	2	2	0	2	2	2	1	1	1	1	1	1	1	1
	2	1	1	1	1	1	0	1	0	1	1	0	1	1	1	2	1	0	0	1	1	1	2	1	1	1	1	1	2	1	1	2	2	1	1	2	2	0	2	2	2	1	1	1	1	1	1	1	1
	2	1	1	1	1	1	1	0	0	1	1	0	1	1	1	2	1	0	0	1	1	1	2	1	1	1	1	1	2	1	1	2	2	1	1	2	2	0	2	2	2	1	1	1	1	1	1	1	1
	3	1	1	1	1	1	0	0	0	0	1	0	1	1	1	2	1	0	0	1	1	1	2	1	1	1	1	1	2	1	1	2	3	1	1	3	3	0	3	3	3	1	1	1	1	1	1	1	1
	3	1	1	1	1	1	0	0	1	1	1	0	1	1	1	2	1	0	0	1	1	1	2	1	1	1	1	1	2	1	1	2	3	1	1	3	3	0	3	3	3	1	1	1	1	1	1	1	1
	3	1	1	1	1	1	0	1	0	1	1	0	1	1	1	2	1	0	0	1	1	1	2	1	1	1	1	1	2	1	1	2	3	1	1	3	3	0	3	3	3	1	1	1	1	1	1	1	1
	3	1	1	1	1	1	1	0	0	1	1	0	1	1	1	2	1	0	0	1	1	1	2	1	1	1	1	1	2	1	1	2	3	1	1	3	3	0	3	3	3	1	1	1	1	1	1	1	1
Second fate
	0	1	1	1	1	1	0	0	1	1	0	0	0	0	1	1	1	0	0	1	1	1	1	0	0	0	0	0	0	1	1	0	0	1	1	0	0	0	0	0	0	1	1	1	1	1	1	1	1
	0	1	1	1	1	1	0	1	0	1	0	0	0	0	1	1	1	0	0	1	1	1	1	0	0	0	0	0	0	1	1	0	0	1	1	0	0	0	0	0	0	1	1	1	1	1	1	1	1
	0	1	1	1	1	1	1	0	0	1	0	0	0	0	1	1	1	0	0	1	1	1	1	0	0	0	0	0	0	1	1	0	0	1	1	0	0	0	0	0	0	1	1	1	1	1	1	1	1
	1	1	1	1	1	1	0	0	1	1	0	0	0	0	1	1	1	0	0	1	1	1	1	0	0	0	0	0	0	1	1	0	0	1	1	0	1	0	1	1	1	1	1	1	1	1	1	1	1
	1	1	1	1	1	1	0	1	0	1	0	0	0	0	1	1	1	0	0	1	1	1	1	0	0	0	0	0	0	1	1	0	0	1	1	0	1	0	1	1	1	1	1	1	1	1	1	1	1
	1	1	1	1	1	1	1	0	0	1	0	0	0	0	1	1	1	0	0	1	1	1	1	0	0	0	0	0	0	1	1	0	0	1	1	0	1	0	1	1	1	1	1	1	1	1	1	1	1
	2	1	1	1	1	1	0	0	1	1	0	0	0	0	1	1	1	0	0	1	1	1	1	0	0	0	0	0	0	1	1	0	0	1	1	0	1	0	1	1	1	1	1	1	1	1	1	1	1
	2	1	1	1	1	1	0	1	0	1	0	0	0	0	1	1	1	0	0	1	1	1	1	0	0	0	0	0	0	1	1	0	0	1	1	0	1	0	1	1	1	1	1	1	1	1	1	1	1
	2	1	1	1	1	1	1	0	0	1	0	0	0	0	1	1	1	0	0	1	1	1	1	0	0	0	0	0	0	1	1	0	0	1	1	0	1	0	1	1	1	1	1	1	1	1	1	1	1
Second fate RAL
	1	1	1	1	1	1	0	0	0	0	0	0	0	0	1	1	1	0	0	1	1	1	1	0	0	0	0	0	0	1	1	0	0	1	1	0	1	0	1	1	1	1	1	1	1	1	1	1	1
	2	1	1	1	1	1	0	0	0	0	0	0	0	0	1	1	1	0	0	1	1	1	1	0	0	0	0	0	0	1	1	0	0	1	1	0	1	0	1	1	1	1	1	1	1	1	1	1	1
Second fate Biv
Second fate Biv and RAL
Third fate
	0	1	1	1	1	1	0	0	0	0	0	0	0	0	1	1	1	0	0	1	1	1	1	0	0	0	0	0	0	1	1	0	0	1	1	0	0	0	0	0	0	1	1	1	1	1	1	1	1
Fusion fate
gsk-3(0)
	LIN-3 *	EGL-20 *	CWN-1 *	CWN-2 *	LIN-44 *	MOM-2 *	DSL-1 *	APX-1 *	LAG-2 *	LS	EGL-17	EFF-1	EGL-18	ELT-6	LAG-2	LIN-39a	HCO	MAB-5	CEH-13	CEH-20	UNC-62	REF-2	LIN-39	DSL-1	APX-1	MC	LIN-25	SUR-2	PJW-5	LIN-31	LIN-1	MPK-1	MEK-2	KSR-2	KSR-1	LIN-45	LET-60	GAP-1	SOS-1	SEM-5	LET-23	LET-23ML	LIN-10	LIN-7	LIN-2	POP-1b	BAR-1	SYS-1	POP-1
First fate
	2	1	1	1	1	1	0	0	0	0	1	0	1	1	1	2	1	0	0	1	1	1	2	1	1	1	1	1	2	1	1	2	2	1	1	2	2	1	2	2	2	1	1	1	1	1	1	1	1
	2	1	1	1	1	1	0	0	1	1	1	0	1	1	1	2	1	0	0	1	1	1	2	1	1	1	1	1	2	1	1	2	2	1	1	2	2	1	2	2	2	1	1	1	1	1	1	1	1
	2	1	1	1	1	1	0	1	0	1	1	0	1	1	1	2	1	0	0	1	1	1	2	1	1	1	1	1	2	1	1	2	2	1	1	2	2	1	2	2	2	1	1	1	1	1	1	1	1
	2	1	1	1	1	1	1	0	0	1	1	0	1	1	1	2	1	0	0	1	1	1	2	1	1	1	1	1	2	1	1	2	2	1	1	2	2	1	2	2	2	1	1	1	1	1	1	1	1
	3	1	1	1	1	1	0	0	0	0	1	0	1	1	1	2	1	0	0	1	1	1	2	1	1	1	1	1	2	1	1	2	3	1	1	3	3	1	3	3	3	1	1	1	1	1	1	1	1
	3	1	1	1	1	1	0	0	1	1	1	0	1	1	1	2	1	0	0	1	1	1	2	1	1	1	1	1	2	1	1	2	3	1	1	3	3	1	3	3	3	1	1	1	1	1	1	1	1
	3	1	1	1	1	1	0	1	0	1	1	0	1	1	1	2	1	0	0	1	1	1	2	1	1	1	1	1	2	1	1	2	3	1	1	3	3	1	3	3	3	1	1	1	1	1	1	1	1
	3	1	1	1	1	1	1	0	0	1	1	0	1	1	1	2	1	0	0	1	1	1	2	1	1	1	1	1	2	1	1	2	3	1	1	3	3	1	3	3	3	1	1	1	1	1	1	1	1
Second fate
	0	1	1	1	1	1	0	0	1	1	0	0	0	0	1	1	1	0	0	1	1	1	1	0	0	0	0	0	0	1	1	0	0	1	1	0	0	1	0	0	0	1	1	1	1	1	1	1	1
	0	1	1	1	1	1	0	1	0	1	0	0	0	0	1	1	1	0	0	1	1	1	1	0	0	0	0	0	0	1	1	0	0	1	1	0	0	1	0	0	0	1	1	1	1	1	1	1	1
	0	1	1	1	1	1	1	0	0	1	0	0	0	0	1	1	1	0	0	1	1	1	1	0	0	0	0	0	0	1	1	0	0	1	1	0	0	1	0	0	0	1	1	1	1	1	1	1	1
	1	1	1	1	1	1	0	0	1	1	0	0	0	0	1	1	1	0	0	1	1	1	1	0	0	0	0	0	0	1	1	0	0	1	1	0	1	1	1	1	1	1	1	1	1	1	1	1	1
	1	1	1	1	1	1	0	1	0	1	0	0	0	0	1	1	1	0	0	1	1	1	1	0	0	0	0	0	0	1	1	0	0	1	1	0	1	1	1	1	1	1	1	1	1	1	1	1	1
	1	1	1	1	1	1	1	0	0	1	0	0	0	0	1	1	1	0	0	1	1	1	1	0	0	0	0	0	0	1	1	0	0	1	1	0	1	1	1	1	1	1	1	1	1	1	1	1	1
	2	1	1	1	1	1	0	0	1	1	0	0	0	0	1	1	1	0	0	1	1	1	1	0	0	0	0	0	0	1	1	0	0	1	1	0	1	1	1	1	1	1	1	1	1	1	1	1	1
	2	1	1	1	1	1	0	1	0	1	0	0	0	0	1	1	1	0	0	1	1	1	1	0	0	0	0	0	0	1	1	0	0	1	1	0	1	1	1	1	1	1	1	1	1	1	1	1	1
	2	1	1	1	1	1	1	0	0	1	0	0	0	0	1	1	1	0	0	1	1	1	1	0	0	0	0	0	0	1	1	0	0	1	1	0	1	1	1	1	1	1	1	1	1	1	1	1	1
Second fate RAL
	1	1	1	1	1	1	0	0	0	0	0	0	0	0	1	1	1	0	0	1	1	1	1	0	0	0	0	0	0	1	1	0	0	1	1	0	1	1	1	1	1	1	1	1	1	1	1	1	1
	2	1	1	1	1	1	0	0	0	0	0	0	0	0	1	1	1	0	0	1	1	1	1	0	0	0	0	0	0	1	1	0	0	1	1	0	1	1	1	1	1	1	1	1	1	1	1	1	1
Second fate Biv
Second fate Biv and RAL
Third fate
	0	1	1	1	1	1	0	0	0	0	0	0	0	0	1	1	1	0	0	1	1	1	1	0	0	0	0	0	0	1	1	0	0	1	1	0	0	1	0	0	0	1	1	1	1	1	1	1	1
Fusion fate
gsk-3(1)
	LIN-3 *	EGL-20 *	CWN-1 *	CWN-2 *	LIN-44 *	MOM-2 *	DSL-1 *	APX-1 *	LAG-2 *	LS	EGL-17	EFF-1	EGL-18	ELT-6	LAG-2	LIN-39a	HCO	MAB-5	CEH-13	CEH-20	UNC-62	REF-2	LIN-39	DSL-1	APX-1	MC	LIN-25	SUR-2	PJW-5	LIN-31	LIN-1	MPK-1	MEK-2	KSR-2	KSR-1	LIN-45	LET-60	GAP-1	SOS-1	SEM-5	LET-23	LET-23ML	LIN-10	LIN-7	LIN-2	POP-1b	BAR-1	SYS-1	POP-1
First fate
Second fate
	0	1	1	1	1	1	0	0	1	1	0	0	0	0	0	0	1	0	0	1	1	0	0	0	0	0	0	0	0	1	1	0	0	1	1	0	0	1	0	0	0	1	1	1	1	0	0	0	0
	0	1	1	1	1	1	0	1	0	1	0	0	0	0	0	0	1	0	0	1	1	0	0	0	0	0	0	0	0	1	1	0	0	1	1	0	0	1	0	0	0	1	1	1	1	0	0	0	0
	0	1	1	1	1	1	1	0	0	1	0	0	0	0	0	0	1	0	0	1	1	0	0	0	0	0	0	0	0	1	1	0	0	1	1	0	0	1	0	0	0	1	1	1	1	0	0	0	0
	1	1	1	1	1	1	0	0	1	1	0	0	0	0	0	0	1	0	0	1	1	0	0	0	0	0	0	0	0	1	1	0	0	1	1	0	1	1	1	1	1	1	1	1	1	0	0	0	0
	1	1	1	1	1	1	0	1	0	1	0	0	0	0	0	0	1	0	0	1	1	0	0	0	0	0	0	0	0	1	1	0	0	1	1	0	1	1	1	1	1	1	1	1	1	0	0	0	0
	1	1	1	1	1	1	1	0	0	1	0	0	0	0	0	0	1	0	0	1	1	0	0	0	0	0	0	0	0	1	1	0	0	1	1	0	1	1	1	1	1	1	1	1	1	0	0	0	0
	2	1	1	1	1	1	0	0	1	1	0	0	0	0	0	0	1	0	0	1	1	0	0	0	0	0	0	0	0	1	1	0	0	1	1	0	1	1	1	1	1	1	1	1	1	0	0	0	0
	2	1	1	1	1	1	0	1	0	1	0	0	0	0	0	0	1	0	0	1	1	0	0	0	0	0	0	0	0	1	1	0	0	1	1	0	1	1	1	1	1	1	1	1	1	0	0	0	0
	2	1	1	1	1	1	1	0	0	1	0	0	0	0	0	0	1	0	0	1	1	0	0	0	0	0	0	0	0	1	1	0	0	1	1	0	1	1	1	1	1	1	1	1	1	0	0	0	0
Second fate RAL
	1	1	1	1	1	1	0	0	0	0	0	0	0	0	0	0	1	0	0	1	1	0	0	0	0	0	0	0	0	1	1	0	0	1	1	0	1	1	1	1	1	1	1	1	1	0	0	0	0
	2	1	1	1	1	1	0	0	0	0	0	0	0	0	0	0	1	0	0	1	1	0	0	0	0	0	0	0	0	1	1	0	0	1	1	0	1	1	1	1	1	1	1	1	1	0	0	0	0
Second fate Biv
Second fate Biv and RAL
Third fate
	2	1	1	1	1	1	0	0	0	0	0	0	0	0	1	1	1	0	0	1	1	1	1	1	1	1	1	1	2	1	1	2	2	1	1	2	2	1	2	2	2	1	1	1	1	0	0	0	0
	2	1	1	1	1	1	0	0	1	1	0	0	0	0	1	1	1	0	0	1	1	1	1	1	1	1	1	1	2	1	1	2	2	1	1	2	2	1	2	2	2	1	1	1	1	0	0	0	0
	2	1	1	1	1	1	0	1	0	1	0	0	0	0	1	1	1	0	0	1	1	1	1	1	1	1	1	1	2	1	1	2	2	1	1	2	2	1	2	2	2	1	1	1	1	0	0	0	0
	2	1	1	1	1	1	1	0	0	1	0	0	0	0	1	1	1	0	0	1	1	1	1	1	1	1	1	1	2	1	1	2	2	1	1	2	2	1	2	2	2	1	1	1	1	0	0	0	0
	3	1	1	1	1	1	0	0	0	0	0	0	0	0	1	1	1	0	0	1	1	1	1	1	1	1	1	1	2	1	1	2	3	1	1	3	3	1	3	3	3	1	1	1	1	0	0	0	0
	3	1	1	1	1	1	0	0	1	1	0	0	0	0	1	1	1	0	0	1	1	1	1	1	1	1	1	1	2	1	1	2	3	1	1	3	3	1	3	3	3	1	1	1	1	0	0	0	0
	3	1	1	1	1	1	0	1	0	1	0	0	0	0	1	1	1	0	0	1	1	1	1	1	1	1	1	1	2	1	1	2	3	1	1	3	3	1	3	3	3	1	1	1	1	0	0	0	0
	3	1	1	1	1	1	1	0	0	1	0	0	0	0	1	1	1	0	0	1	1	1	1	1	1	1	1	1	2	1	1	2	3	1	1	3	3	1	3	3	3	1	1	1	1	0	0	0	0
Fusion fate
	0	1	1	1	1	1	0	0	0	0	0	1	0	0	0	0	1	0	0	1	1	0	0	0	0	0	0	0	0	1	1	0	0	1	1	0	0	1	0	0	0	1	1	1	1	0	0	0	0
	0	1	1	1	1	1	0	0	1	1	0	1	0	0	0	0	1	0	0	1	1	0	0	0	0	0	0	0	0	1	1	0	0	1	1	0	0	1	0	0	0	1	1	1	1	0	0	0	0
	0	1	1	1	1	1	0	1	0	1	0	1	0	0	0	0	1	0	0	1	1	0	0	0	0	0	0	0	0	1	1	0	0	1	1	0	0	1	0	0	0	1	1	1	1	0	0	0	0
	0	1	1	1	1	1	1	0	0	1	0	1	0	0	0	0	1	0	0	1	1	0	0	0	0	0	0	0	0	1	1	0	0	1	1	0	0	1	0	0	0	1	1	1	1	0	0	0	0
kin-19(0)
	LIN-3 *	EGL-20 *	CWN-1 *	CWN-2 *	LIN-44 *	MOM-2 *	DSL-1 *	APX-1 *	LAG-2 *	LS	EGL-17	EFF-1	EGL-18	ELT-6	LAG-2	LIN-39a	HCO	MAB-5	CEH-13	CEH-20	UNC-62	REF-2	LIN-39	DSL-1	APX-1	MC	LIN-25	SUR-2	PJW-5	LIN-31	LIN-1	MPK-1	MEK-2	KSR-2	KSR-1	LIN-45	LET-60	GAP-1	SOS-1	SEM-5	LET-23	LET-23ML	LIN-10	LIN-7	LIN-2	POP-1b	BAR-1	SYS-1	POP-1
First fate
	2	1	1	1	1	1	0	0	0	0	1	0	1	1	1	2	1	0	0	1	1	1	2	1	1	1	1	1	2	1	1	2	2	1	1	2	2	1	2	2	2	1	1	1	1	1	1	1	1
	2	1	1	1	1	1	0	0	1	1	1	0	1	1	1	2	1	0	0	1	1	1	2	1	1	1	1	1	2	1	1	2	2	1	1	2	2	1	2	2	2	1	1	1	1	1	1	1	1
	2	1	1	1	1	1	0	1	0	1	1	0	1	1	1	2	1	0	0	1	1	1	2	1	1	1	1	1	2	1	1	2	2	1	1	2	2	1	2	2	2	1	1	1	1	1	1	1	1
	2	1	1	1	1	1	1	0	0	1	1	0	1	1	1	2	1	0	0	1	1	1	2	1	1	1	1	1	2	1	1	2	2	1	1	2	2	1	2	2	2	1	1	1	1	1	1	1	1
	3	1	1	1	1	1	0	0	0	0	1	0	1	1	1	2	1	0	0	1	1	1	2	1	1	1	1	1	2	1	1	2	3	1	1	3	3	1	3	3	3	1	1	1	1	1	1	1	1
	3	1	1	1	1	1	0	0	1	1	1	0	1	1	1	2	1	0	0	1	1	1	2	1	1	1	1	1	2	1	1	2	3	1	1	3	3	1	3	3	3	1	1	1	1	1	1	1	1
	3	1	1	1	1	1	0	1	0	1	1	0	1	1	1	2	1	0	0	1	1	1	2	1	1	1	1	1	2	1	1	2	3	1	1	3	3	1	3	3	3	1	1	1	1	1	1	1	1
	3	1	1	1	1	1	1	0	0	1	1	0	1	1	1	2	1	0	0	1	1	1	2	1	1	1	1	1	2	1	1	2	3	1	1	3	3	1	3	3	3	1	1	1	1	1	1	1	1
Second fate
	0	1	1	1	1	1	0	0	1	1	0	0	0	0	1	1	1	0	0	1	1	1	1	0	0	0	0	0	0	1	1	0	0	1	1	0	0	1	0	0	0	1	1	1	1	1	1	1	1
	0	1	1	1	1	1	0	1	0	1	0	0	0	0	1	1	1	0	0	1	1	1	1	0	0	0	0	0	0	1	1	0	0	1	1	0	0	1	0	0	0	1	1	1	1	1	1	1	1
	0	1	1	1	1	1	1	0	0	1	0	0	0	0	1	1	1	0	0	1	1	1	1	0	0	0	0	0	0	1	1	0	0	1	1	0	0	1	0	0	0	1	1	1	1	1	1	1	1
	1	1	1	1	1	1	0	0	1	1	0	0	0	0	1	1	1	0	0	1	1	1	1	0	0	0	0	0	0	1	1	0	0	1	1	0	1	1	1	1	1	1	1	1	1	1	1	1	1
	1	1	1	1	1	1	0	1	0	1	0	0	0	0	1	1	1	0	0	1	1	1	1	0	0	0	0	0	0	1	1	0	0	1	1	0	1	1	1	1	1	1	1	1	1	1	1	1	1
	1	1	1	1	1	1	1	0	0	1	0	0	0	0	1	1	1	0	0	1	1	1	1	0	0	0	0	0	0	1	1	0	0	1	1	0	1	1	1	1	1	1	1	1	1	1	1	1	1
	2	1	1	1	1	1	0	0	1	1	0	0	0	0	1	1	1	0	0	1	1	1	1	0	0	0	0	0	0	1	1	0	0	1	1	0	1	1	1	1	1	1	1	1	1	1	1	1	1
	2	1	1	1	1	1	0	1	0	1	0	0	0	0	1	1	1	0	0	1	1	1	1	0	0	0	0	0	0	1	1	0	0	1	1	0	1	1	1	1	1	1	1	1	1	1	1	1	1
	2	1	1	1	1	1	1	0	0	1	0	0	0	0	1	1	1	0	0	1	1	1	1	0	0	0	0	0	0	1	1	0	0	1	1	0	1	1	1	1	1	1	1	1	1	1	1	1	1
Second fate RAL
	1	1	1	1	1	1	0	0	0	0	0	0	0	0	1	1	1	0	0	1	1	1	1	0	0	0	0	0	0	1	1	0	0	1	1	0	1	1	1	1	1	1	1	1	1	1	1	1	1
	2	1	1	1	1	1	0	0	0	0	0	0	0	0	1	1	1	0	0	1	1	1	1	0	0	0	0	0	0	1	1	0	0	1	1	0	1	1	1	1	1	1	1	1	1	1	1	1	1
Second fate Biv
Second fate Biv and RAL
Third fate
	0	1	1	1	1	1	0	0	0	0	0	0	0	0	1	1	1	0	0	1	1	1	1	0	0	0	0	0	0	1	1	0	0	1	1	0	0	1	0	0	0	1	1	1	1	1	1	1	1
Fusion fate
kin-19(1)
	LIN-3 *	EGL-20 *	CWN-1 *	CWN-2 *	LIN-44 *	MOM-2 *	DSL-1 *	APX-1 *	LAG-2 *	LS	EGL-17	EFF-1	EGL-18	ELT-6	LAG-2	LIN-39a	HCO	MAB-5	CEH-13	CEH-20	UNC-62	REF-2	LIN-39	DSL-1	APX-1	MC	LIN-25	SUR-2	PJW-5	LIN-31	LIN-1	MPK-1	MEK-2	KSR-2	KSR-1	LIN-45	LET-60	GAP-1	SOS-1	SEM-5	LET-23	LET-23ML	LIN-10	LIN-7	LIN-2	POP-1b	BAR-1	SYS-1	POP-1
First fate
	2	1	1	1	1	1	0	0	0	0	1	0	1	1	1	2	1	0	0	1	1	1	2	1	1	1	1	1	2	1	1	2	2	1	1	2	2	1	2	2	2	1	1	1	1	1	1	1	1
	2	1	1	1	1	1	0	0	1	1	1	0	1	1	1	2	1	0	0	1	1	1	2	1	1	1	1	1	2	1	1	2	2	1	1	2	2	1	2	2	2	1	1	1	1	1	1	1	1
	2	1	1	1	1	1	0	1	0	1	1	0	1	1	1	2	1	0	0	1	1	1	2	1	1	1	1	1	2	1	1	2	2	1	1	2	2	1	2	2	2	1	1	1	1	1	1	1	1
	2	1	1	1	1	1	1	0	0	1	1	0	1	1	1	2	1	0	0	1	1	1	2	1	1	1	1	1	2	1	1	2	2	1	1	2	2	1	2	2	2	1	1	1	1	1	1	1	1
	3	1	1	1	1	1	0	0	0	0	1	0	1	1	1	2	1	0	0	1	1	1	2	1	1	1	1	1	2	1	1	2	3	1	1	3	3	1	3	3	3	1	1	1	1	1	1	1	1
	3	1	1	1	1	1	0	0	1	1	1	0	1	1	1	2	1	0	0	1	1	1	2	1	1	1	1	1	2	1	1	2	3	1	1	3	3	1	3	3	3	1	1	1	1	1	1	1	1
	3	1	1	1	1	1	0	1	0	1	1	0	1	1	1	2	1	0	0	1	1	1	2	1	1	1	1	1	2	1	1	2	3	1	1	3	3	1	3	3	3	1	1	1	1	1	1	1	1
	3	1	1	1	1	1	1	0	0	1	1	0	1	1	1	2	1	0	0	1	1	1	2	1	1	1	1	1	2	1	1	2	3	1	1	3	3	1	3	3	3	1	1	1	1	1	1	1	1
Second fate
	0	1	1	1	1	1	0	0	1	1	0	0	0	0	1	1	1	0	0	1	1	1	1	0	0	0	0	0	0	1	1	0	0	1	1	0	0	1	0	0	0	1	1	1	1	1	1	1	1
	0	1	1	1	1	1	0	1	0	1	0	0	0	0	1	1	1	0	0	1	1	1	1	0	0	0	0	0	0	1	1	0	0	1	1	0	0	1	0	0	0	1	1	1	1	1	1	1	1
	0	1	1	1	1	1	1	0	0	1	0	0	0	0	1	1	1	0	0	1	1	1	1	0	0	0	0	0	0	1	1	0	0	1	1	0	0	1	0	0	0	1	1	1	1	1	1	1	1
	1	1	1	1	1	1	0	0	1	1	0	0	0	0	1	1	1	0	0	1	1	1	1	0	0	0	0	0	0	1	1	0	0	1	1	0	1	1	1	1	1	1	1	1	1	1	1	1	1
	1	1	1	1	1	1	0	1	0	1	0	0	0	0	1	1	1	0	0	1	1	1	1	0	0	0	0	0	0	1	1	0	0	1	1	0	1	1	1	1	1	1	1	1	1	1	1	1	1
	1	1	1	1	1	1	1	0	0	1	0	0	0	0	1	1	1	0	0	1	1	1	1	0	0	0	0	0	0	1	1	0	0	1	1	0	1	1	1	1	1	1	1	1	1	1	1	1	1
	2	1	1	1	1	1	0	0	1	1	0	0	0	0	1	1	1	0	0	1	1	1	1	0	0	0	0	0	0	1	1	0	0	1	1	0	1	1	1	1	1	1	1	1	1	1	1	1	1
	2	1	1	1	1	1	0	1	0	1	0	0	0	0	1	1	1	0	0	1	1	1	1	0	0	0	0	0	0	1	1	0	0	1	1	0	1	1	1	1	1	1	1	1	1	1	1	1	1
	2	1	1	1	1	1	1	0	0	1	0	0	0	0	1	1	1	0	0	1	1	1	1	0	0	0	0	0	0	1	1	0	0	1	1	0	1	1	1	1	1	1	1	1	1	1	1	1	1
Second fate RAL
	1	1	1	1	1	1	0	0	0	0	0	0	0	0	1	1	1	0	0	1	1	1	1	0	0	0	0	0	0	1	1	0	0	1	1	0	1	1	1	1	1	1	1	1	1	1	1	1	1
	2	1	1	1	1	1	0	0	0	0	0	0	0	0	1	1	1	0	0	1	1	1	1	0	0	0	0	0	0	1	1	0	0	1	1	0	1	1	1	1	1	1	1	1	1	1	1	1	1
Second fate Biv
Second fate Biv and RAL
Third fate
	0	1	1	1	1	1	0	0	0	0	0	0	0	0	1	1	1	0	0	1	1	1	1	0	0	0	0	0	0	1	1	0	0	1	1	0	0	1	0	0	0	1	1	1	1	1	1	1	1
Fusion fate
ksr-1(0)
	LIN-3 *	EGL-20 *	CWN-1 *	CWN-2 *	LIN-44 *	MOM-2 *	DSL-1 *	APX-1 *	LAG-2 *	LS	EGL-17	EFF-1	EGL-18	ELT-6	LAG-2	LIN-39a	HCO	MAB-5	CEH-13	CEH-20	UNC-62	REF-2	LIN-39	DSL-1	APX-1	MC	LIN-25	SUR-2	PJW-5	LIN-31	LIN-1	MPK-1	MEK-2	KSR-2	KSR-1	LIN-45	LET-60	GAP-1	SOS-1	SEM-5	LET-23	LET-23ML	LIN-10	LIN-7	LIN-2	POP-1b	BAR-1	SYS-1	POP-1
First fate
	2	1	1	1	1	1	0	0	0	0	1	0	1	1	1	2	1	0	0	1	1	1	2	1	1	1	1	1	2	1	1	2	2	1	0	2	2	1	2	2	2	1	1	1	1	1	1	1	1
	2	1	1	1	1	1	0	0	1	1	1	0	1	1	1	2	1	0	0	1	1	1	2	1	1	1	1	1	2	1	1	2	2	1	0	2	2	1	2	2	2	1	1	1	1	1	1	1	1
	2	1	1	1	1	1	0	1	0	1	1	0	1	1	1	2	1	0	0	1	1	1	2	1	1	1	1	1	2	1	1	2	2	1	0	2	2	1	2	2	2	1	1	1	1	1	1	1	1
	2	1	1	1	1	1	1	0	0	1	1	0	1	1	1	2	1	0	0	1	1	1	2	1	1	1	1	1	2	1	1	2	2	1	0	2	2	1	2	2	2	1	1	1	1	1	1	1	1
	3	1	1	1	1	1	0	0	0	0	1	0	1	1	1	2	1	0	0	1	1	1	2	1	1	1	1	1	2	1	1	2	3	1	0	3	3	1	3	3	3	1	1	1	1	1	1	1	1
	3	1	1	1	1	1	0	0	1	1	1	0	1	1	1	2	1	0	0	1	1	1	2	1	1	1	1	1	2	1	1	2	3	1	0	3	3	1	3	3	3	1	1	1	1	1	1	1	1
	3	1	1	1	1	1	0	1	0	1	1	0	1	1	1	2	1	0	0	1	1	1	2	1	1	1	1	1	2	1	1	2	3	1	0	3	3	1	3	3	3	1	1	1	1	1	1	1	1
	3	1	1	1	1	1	1	0	0	1	1	0	1	1	1	2	1	0	0	1	1	1	2	1	1	1	1	1	2	1	1	2	3	1	0	3	3	1	3	3	3	1	1	1	1	1	1	1	1
Second fate
	0	1	1	1	1	1	0	0	1	1	0	0	0	0	1	1	1	0	0	1	1	1	1	0	0	0	0	0	0	1	1	0	0	1	0	0	0	1	0	0	0	1	1	1	1	1	1	1	1
	0	1	1	1	1	1	0	1	0	1	0	0	0	0	1	1	1	0	0	1	1	1	1	0	0	0	0	0	0	1	1	0	0	1	0	0	0	1	0	0	0	1	1	1	1	1	1	1	1
	0	1	1	1	1	1	1	0	0	1	0	0	0	0	1	1	1	0	0	1	1	1	1	0	0	0	0	0	0	1	1	0	0	1	0	0	0	1	0	0	0	1	1	1	1	1	1	1	1
	1	1	1	1	1	1	0	0	1	1	0	0	0	0	1	1	1	0	0	1	1	1	1	0	0	0	0	0	0	1	1	0	0	1	0	0	1	1	1	1	1	1	1	1	1	1	1	1	1
	1	1	1	1	1	1	0	1	0	1	0	0	0	0	1	1	1	0	0	1	1	1	1	0	0	0	0	0	0	1	1	0	0	1	0	0	1	1	1	1	1	1	1	1	1	1	1	1	1
	1	1	1	1	1	1	1	0	0	1	0	0	0	0	1	1	1	0	0	1	1	1	1	0	0	0	0	0	0	1	1	0	0	1	0	0	1	1	1	1	1	1	1	1	1	1	1	1	1
	2	1	1	1	1	1	0	0	1	1	0	0	0	0	1	1	1	0	0	1	1	1	1	0	0	0	0	0	0	1	1	0	0	1	0	0	1	1	1	1	1	1	1	1	1	1	1	1	1
	2	1	1	1	1	1	0	1	0	1	0	0	0	0	1	1	1	0	0	1	1	1	1	0	0	0	0	0	0	1	1	0	0	1	0	0	1	1	1	1	1	1	1	1	1	1	1	1	1
	2	1	1	1	1	1	1	0	0	1	0	0	0	0	1	1	1	0	0	1	1	1	1	0	0	0	0	0	0	1	1	0	0	1	0	0	1	1	1	1	1	1	1	1	1	1	1	1	1
Second fate RAL
	1	1	1	1	1	1	0	0	0	0	0	0	0	0	1	1	1	0	0	1	1	1	1	0	0	0	0	0	0	1	1	0	0	1	0	0	1	1	1	1	1	1	1	1	1	1	1	1	1
	2	1	1	1	1	1	0	0	0	0	0	0	0	0	1	1	1	0	0	1	1	1	1	0	0	0	0	0	0	1	1	0	0	1	0	0	1	1	1	1	1	1	1	1	1	1	1	1	1
Second fate Biv
Second fate Biv and RAL
Third fate
	0	1	1	1	1	1	0	0	0	0	0	0	0	0	1	1	1	0	0	1	1	1	1	0	0	0	0	0	0	1	1	0	0	1	0	0	0	1	0	0	0	1	1	1	1	1	1	1	1
Fusion fate
ksr-1(0);ksr-2(0)
	LIN-3 *	EGL-20 *	CWN-1 *	CWN-2 *	LIN-44 *	MOM-2 *	DSL-1 *	APX-1 *	LAG-2 *	LS	EGL-17	EFF-1	EGL-18	ELT-6	LAG-2	LIN-39a	HCO	MAB-5	CEH-13	CEH-20	UNC-62	REF-2	LIN-39	DSL-1	APX-1	MC	LIN-25	SUR-2	PJW-5	LIN-31	LIN-1	MPK-1	MEK-2	KSR-2	KSR-1	LIN-45	LET-60	GAP-1	SOS-1	SEM-5	LET-23	LET-23ML	LIN-10	LIN-7	LIN-2	POP-1b	BAR-1	SYS-1	POP-1
First fate
	3	1	1	1	1	1	0	0	0	0	1	0	1	1	1	2	1	0	0	1	1	1	2	1	1	1	1	1	2	1	1	2	2	0	0	3	3	1	3	3	3	1	1	1	1	1	1	1	1
	3	1	1	1	1	1	0	0	1	1	1	0	1	1	1	2	1	0	0	1	1	1	2	1	1	1	1	1	2	1	1	2	2	0	0	3	3	1	3	3	3	1	1	1	1	1	1	1	1
	3	1	1	1	1	1	0	1	0	1	1	0	1	1	1	2	1	0	0	1	1	1	2	1	1	1	1	1	2	1	1	2	2	0	0	3	3	1	3	3	3	1	1	1	1	1	1	1	1
	3	1	1	1	1	1	1	0	0	1	1	0	1	1	1	2	1	0	0	1	1	1	2	1	1	1	1	1	2	1	1	2	2	0	0	3	3	1	3	3	3	1	1	1	1	1	1	1	1
Second fate
	0	1	1	1	1	1	0	0	1	1	0	0	0	0	1	1	1	0	0	1	1	1	1	0	0	0	0	0	0	1	1	0	0	0	0	0	0	1	0	0	0	1	1	1	1	1	1	1	1
	0	1	1	1	1	1	0	1	0	1	0	0	0	0	1	1	1	0	0	1	1	1	1	0	0	0	0	0	0	1	1	0	0	0	0	0	0	1	0	0	0	1	1	1	1	1	1	1	1
	0	1	1	1	1	1	1	0	0	1	0	0	0	0	1	1	1	0	0	1	1	1	1	0	0	0	0	0	0	1	1	0	0	0	0	0	0	1	0	0	0	1	1	1	1	1	1	1	1
	1	1	1	1	1	1	0	0	1	1	0	0	0	0	1	1	1	0	0	1	1	1	1	0	0	0	0	0	0	1	1	0	0	0	0	0	1	1	1	1	1	1	1	1	1	1	1	1	1
	1	1	1	1	1	1	0	1	0	1	0	0	0	0	1	1	1	0	0	1	1	1	1	0	0	0	0	0	0	1	1	0	0	0	0	0	1	1	1	1	1	1	1	1	1	1	1	1	1
	1	1	1	1	1	1	1	0	0	1	0	0	0	0	1	1	1	0	0	1	1	1	1	0	0	0	0	0	0	1	1	0	0	0	0	0	1	1	1	1	1	1	1	1	1	1	1	1	1
	2	1	1	1	1	1	0	0	1	1	0	0	0	0	1	1	1	0	0	1	1	1	1	0	0	0	0	0	0	1	1	0	0	0	0	0	1	1	1	1	1	1	1	1	1	1	1	1	1
	2	1	1	1	1	1	0	1	0	1	0	0	0	0	1	1	1	0	0	1	1	1	1	0	0	0	0	0	0	1	1	0	0	0	0	0	1	1	1	1	1	1	1	1	1	1	1	1	1
	2	1	1	1	1	1	1	0	0	1	0	0	0	0	1	1	1	0	0	1	1	1	1	0	0	0	0	0	0	1	1	0	0	0	0	0	1	1	1	1	1	1	1	1	1	1	1	1	1
	3	1	1	1	1	1	0	0	1	1	0	0	0	0	1	1	1	0	0	1	1	1	1	0	0	0	0	0	2	1	1	1	2	0	0	3	3	1	3	3	3	1	1	1	1	1	1	1	1
	3	1	1	1	1	1	0	1	0	1	0	0	0	0	1	1	1	0	0	1	1	1	1	0	0	0	0	0	2	1	1	1	2	0	0	3	3	1	3	3	3	1	1	1	1	1	1	1	1
	3	1	1	1	1	1	1	0	0	1	0	0	0	0	1	1	1	0	0	1	1	1	1	0	0	0	0	0	2	1	1	1	2	0	0	3	3	1	3	3	3	1	1	1	1	1	1	1	1
Second fate RAL
	1	1	1	1	1	1	0	0	0	0	0	0	0	0	1	1	1	0	0	1	1	1	1	0	0	0	0	0	0	1	1	0	0	0	0	0	1	1	1	1	1	1	1	1	1	1	1	1	1
	2	1	1	1	1	1	0	0	0	0	0	0	0	0	1	1	1	0	0	1	1	1	1	0	0	0	0	0	0	1	1	0	0	0	0	0	1	1	1	1	1	1	1	1	1	1	1	1	1
Second fate Biv
Second fate Biv and RAL
Third fate
	0	1	1	1	1	1	0	0	0	0	0	0	0	0	1	1	1	0	0	1	1	1	1	0	0	0	0	0	0	1	1	0	0	0	0	0	0	1	0	0	0	1	1	1	1	1	1	1	1
	0	1	1	1	1	1	0	0	1	1	0	0	0	0	1	1	1	0	0	1	1	1	1	0	0	0	0	0	0	1	1	0	0	0	0	0	0	1	0	0	0	1	1	1	1	1	1	1	1
	0	1	1	1	1	1	0	1	0	1	0	0	0	0	1	1	1	0	0	1	1	1	1	0	0	0	0	0	0	1	1	0	0	0	0	0	0	1	0	0	0	1	1	1	1	1	1	1	1
	0	1	1	1	1	1	1	0	0	1	0	0	0	0	1	1	1	0	0	1	1	1	1	0	0	0	0	0	0	1	1	0	0	0	0	0	0	1	0	0	0	1	1	1	1	1	1	1	1
	2	1	1	1	1	1	0	0	0	0	0	0	0	0	1	1	1	0	0	1	1	1	1	0	0	0	0	0	2	1	1	1	1	0	0	2	2	1	2	2	2	1	1	1	1	1	1	1	1
	2	1	1	1	1	1	0	0	1	1	0	0	0	0	1	1	1	0	0	1	1	1	1	0	0	0	0	0	2	1	1	1	1	0	0	2	2	1	2	2	2	1	1	1	1	1	1	1	1
	2	1	1	1	1	1	0	1	0	1	0	0	0	0	1	1	1	0	0	1	1	1	1	0	0	0	0	0	2	1	1	1	1	0	0	2	2	1	2	2	2	1	1	1	1	1	1	1	1
	2	1	1	1	1	1	1	0	0	1	0	0	0	0	1	1	1	0	0	1	1	1	1	0	0	0	0	0	2	1	1	1	1	0	0	2	2	1	2	2	2	1	1	1	1	1	1	1	1
Fusion fate
ksr-2(0)
	LIN-3 *	EGL-20 *	CWN-1 *	CWN-2 *	LIN-44 *	MOM-2 *	DSL-1 *	APX-1 *	LAG-2 *	LS	EGL-17	EFF-1	EGL-18	ELT-6	LAG-2	LIN-39a	HCO	MAB-5	CEH-13	CEH-20	UNC-62	REF-2	LIN-39	DSL-1	APX-1	MC	LIN-25	SUR-2	PJW-5	LIN-31	LIN-1	MPK-1	MEK-2	KSR-2	KSR-1	LIN-45	LET-60	GAP-1	SOS-1	SEM-5	LET-23	LET-23ML	LIN-10	LIN-7	LIN-2	POP-1b	BAR-1	SYS-1	POP-1
First fate
	2	1	1	1	1	1	0	0	0	0	1	0	1	1	1	2	1	0	0	1	1	1	2	1	1	1	1	1	2	1	1	2	2	0	1	2	2	1	2	2	2	1	1	1	1	1	1	1	1
	2	1	1	1	1	1	0	0	1	1	1	0	1	1	1	2	1	0	0	1	1	1	2	1	1	1	1	1	2	1	1	2	2	0	1	2	2	1	2	2	2	1	1	1	1	1	1	1	1
	2	1	1	1	1	1	0	1	0	1	1	0	1	1	1	2	1	0	0	1	1	1	2	1	1	1	1	1	2	1	1	2	2	0	1	2	2	1	2	2	2	1	1	1	1	1	1	1	1
	2	1	1	1	1	1	1	0	0	1	1	0	1	1	1	2	1	0	0	1	1	1	2	1	1	1	1	1	2	1	1	2	2	0	1	2	2	1	2	2	2	1	1	1	1	1	1	1	1
	3	1	1	1	1	1	0	0	0	0	1	0	1	1	1	2	1	0	0	1	1	1	2	1	1	1	1	1	2	1	1	2	3	0	1	3	3	1	3	3	3	1	1	1	1	1	1	1	1
	3	1	1	1	1	1	0	0	1	1	1	0	1	1	1	2	1	0	0	1	1	1	2	1	1	1	1	1	2	1	1	2	3	0	1	3	3	1	3	3	3	1	1	1	1	1	1	1	1
	3	1	1	1	1	1	0	1	0	1	1	0	1	1	1	2	1	0	0	1	1	1	2	1	1	1	1	1	2	1	1	2	3	0	1	3	3	1	3	3	3	1	1	1	1	1	1	1	1
	3	1	1	1	1	1	1	0	0	1	1	0	1	1	1	2	1	0	0	1	1	1	2	1	1	1	1	1	2	1	1	2	3	0	1	3	3	1	3	3	3	1	1	1	1	1	1	1	1
Second fate
	0	1	1	1	1	1	0	0	1	1	0	0	0	0	1	1	1	0	0	1	1	1	1	0	0	0	0	0	0	1	1	0	0	0	1	0	0	1	0	0	0	1	1	1	1	1	1	1	1
	0	1	1	1	1	1	0	1	0	1	0	0	0	0	1	1	1	0	0	1	1	1	1	0	0	0	0	0	0	1	1	0	0	0	1	0	0	1	0	0	0	1	1	1	1	1	1	1	1
	0	1	1	1	1	1	1	0	0	1	0	0	0	0	1	1	1	0	0	1	1	1	1	0	0	0	0	0	0	1	1	0	0	0	1	0	0	1	0	0	0	1	1	1	1	1	1	1	1
	1	1	1	1	1	1	0	0	1	1	0	0	0	0	1	1	1	0	0	1	1	1	1	0	0	0	0	0	0	1	1	0	0	0	1	0	1	1	1	1	1	1	1	1	1	1	1	1	1
	1	1	1	1	1	1	0	1	0	1	0	0	0	0	1	1	1	0	0	1	1	1	1	0	0	0	0	0	0	1	1	0	0	0	1	0	1	1	1	1	1	1	1	1	1	1	1	1	1
	1	1	1	1	1	1	1	0	0	1	0	0	0	0	1	1	1	0	0	1	1	1	1	0	0	0	0	0	0	1	1	0	0	0	1	0	1	1	1	1	1	1	1	1	1	1	1	1	1
	2	1	1	1	1	1	0	0	1	1	0	0	0	0	1	1	1	0	0	1	1	1	1	0	0	0	0	0	0	1	1	0	0	0	1	0	1	1	1	1	1	1	1	1	1	1	1	1	1
	2	1	1	1	1	1	0	1	0	1	0	0	0	0	1	1	1	0	0	1	1	1	1	0	0	0	0	0	0	1	1	0	0	0	1	0	1	1	1	1	1	1	1	1	1	1	1	1	1
	2	1	1	1	1	1	1	0	0	1	0	0	0	0	1	1	1	0	0	1	1	1	1	0	0	0	0	0	0	1	1	0	0	0	1	0	1	1	1	1	1	1	1	1	1	1	1	1	1
Second fate RAL
	1	1	1	1	1	1	0	0	0	0	0	0	0	0	1	1	1	0	0	1	1	1	1	0	0	0	0	0	0	1	1	0	0	0	1	0	1	1	1	1	1	1	1	1	1	1	1	1	1
	2	1	1	1	1	1	0	0	0	0	0	0	0	0	1	1	1	0	0	1	1	1	1	0	0	0	0	0	0	1	1	0	0	0	1	0	1	1	1	1	1	1	1	1	1	1	1	1	1
Second fate Biv
Second fate Biv and RAL
Third fate
	0	1	1	1	1	1	0	0	0	0	0	0	0	0	1	1	1	0	0	1	1	1	1	0	0	0	0	0	0	1	1	0	0	0	1	0	0	1	0	0	0	1	1	1	1	1	1	1	1
Fusion fate
lag-1(0)
	LIN-3 *	EGL-20 *	CWN-1 *	CWN-2 *	LIN-44 *	MOM-2 *	DSL-1 *	APX-1 *	LAG-2 *	LS	EGL-17	EFF-1	EGL-18	ELT-6	LAG-2	LIN-39a	HCO	MAB-5	CEH-13	CEH-20	UNC-62	REF-2	LIN-39	DSL-1	APX-1	MC	LIN-25	SUR-2	PJW-5	LIN-31	LIN-1	MPK-1	MEK-2	KSR-2	KSR-1	LIN-45	LET-60	GAP-1	SOS-1	SEM-5	LET-23	LET-23ML	LIN-10	LIN-7	LIN-2	POP-1b	BAR-1	SYS-1	POP-1
First fate
	2	1	1	1	1	1	0	0	0	0	1	0	1	1	1	2	1	0	0	1	1	1	2	1	1	1	1	1	2	1	1	2	2	1	1	2	2	1	2	2	2	1	1	1	1	1	1	1	1
	2	1	1	1	1	1	0	0	1	1	1	0	1	1	1	2	1	0	0	1	1	1	2	1	1	1	1	1	2	1	1	2	2	1	1	2	2	1	2	2	2	1	1	1	1	1	1	1	1
	2	1	1	1	1	1	0	1	0	1	1	0	1	1	1	2	1	0	0	1	1	1	2	1	1	1	1	1	2	1	1	2	2	1	1	2	2	1	2	2	2	1	1	1	1	1	1	1	1
	2	1	1	1	1	1	1	0	0	1	1	0	1	1	1	2	1	0	0	1	1	1	2	1	1	1	1	1	2	1	1	2	2	1	1	2	2	1	2	2	2	1	1	1	1	1	1	1	1
	3	1	1	1	1	1	0	0	0	0	1	0	1	1	1	2	1	0	0	1	1	1	2	1	1	1	1	1	2	1	1	2	3	1	1	3	3	1	3	3	3	1	1	1	1	1	1	1	1
	3	1	1	1	1	1	0	0	1	1	1	0	1	1	1	2	1	0	0	1	1	1	2	1	1	1	1	1	2	1	1	2	3	1	1	3	3	1	3	3	3	1	1	1	1	1	1	1	1
	3	1	1	1	1	1	0	1	0	1	1	0	1	1	1	2	1	0	0	1	1	1	2	1	1	1	1	1	2	1	1	2	3	1	1	3	3	1	3	3	3	1	1	1	1	1	1	1	1
	3	1	1	1	1	1	1	0	0	1	1	0	1	1	1	2	1	0	0	1	1	1	2	1	1	1	1	1	2	1	1	2	3	1	1	3	3	1	3	3	3	1	1	1	1	1	1	1	1
Second fate
Second fate RAL
	1	1	1	1	1	1	0	0	0	0	0	0	0	0	1	1	1	0	0	1	1	1	1	0	0	0	0	0	0	1	1	0	0	1	1	0	1	1	1	1	1	1	1	1	1	1	1	1	1
	1	1	1	1	1	1	0	0	1	1	0	0	0	0	1	1	1	0	0	1	1	1	1	0	0	0	0	0	0	1	1	0	0	1	1	0	1	1	1	1	1	1	1	1	1	1	1	1	1
	1	1	1	1	1	1	0	1	0	1	0	0	0	0	1	1	1	0	0	1	1	1	1	0	0	0	0	0	0	1	1	0	0	1	1	0	1	1	1	1	1	1	1	1	1	1	1	1	1
	1	1	1	1	1	1	1	0	0	1	0	0	0	0	1	1	1	0	0	1	1	1	1	0	0	0	0	0	0	1	1	0	0	1	1	0	1	1	1	1	1	1	1	1	1	1	1	1	1
	2	1	1	1	1	1	0	0	0	0	0	0	0	0	1	1	1	0	0	1	1	1	1	0	0	0	0	0	0	1	1	0	0	1	1	0	1	1	1	1	1	1	1	1	1	1	1	1	1
	2	1	1	1	1	1	0	0	1	1	0	0	0	0	1	1	1	0	0	1	1	1	1	0	0	0	0	0	0	1	1	0	0	1	1	0	1	1	1	1	1	1	1	1	1	1	1	1	1
	2	1	1	1	1	1	0	1	0	1	0	0	0	0	1	1	1	0	0	1	1	1	1	0	0	0	0	0	0	1	1	0	0	1	1	0	1	1	1	1	1	1	1	1	1	1	1	1	1
	2	1	1	1	1	1	1	0	0	1	0	0	0	0	1	1	1	0	0	1	1	1	1	0	0	0	0	0	0	1	1	0	0	1	1	0	1	1	1	1	1	1	1	1	1	1	1	1	1
Second fate Biv
Second fate Biv and RAL
Third fate
	0	1	1	1	1	1	0	0	0	0	0	0	0	0	1	1	1	0	0	1	1	1	1	0	0	0	0	0	0	1	1	0	0	1	1	0	0	1	0	0	0	1	1	1	1	1	1	1	1
	0	1	1	1	1	1	0	0	1	1	0	0	0	0	1	1	1	0	0	1	1	1	1	0	0	0	0	0	0	1	1	0	0	1	1	0	0	1	0	0	0	1	1	1	1	1	1	1	1
	0	1	1	1	1	1	0	1	0	1	0	0	0	0	1	1	1	0	0	1	1	1	1	0	0	0	0	0	0	1	1	0	0	1	1	0	0	1	0	0	0	1	1	1	1	1	1	1	1
	0	1	1	1	1	1	1	0	0	1	0	0	0	0	1	1	1	0	0	1	1	1	1	0	0	0	0	0	0	1	1	0	0	1	1	0	0	1	0	0	0	1	1	1	1	1	1	1	1
Fusion fate
lag-2 *(0)
	LIN-3 *	EGL-20 *	CWN-1 *	CWN-2 *	LIN-44 *	MOM-2 *	DSL-1 *	APX-1 *	LAG-2 *	LS	EGL-17	EFF-1	EGL-18	ELT-6	LAG-2	LIN-39a	HCO	MAB-5	CEH-13	CEH-20	UNC-62	REF-2	LIN-39	DSL-1	APX-1	MC	LIN-25	SUR-2	PJW-5	LIN-31	LIN-1	MPK-1	MEK-2	KSR-2	KSR-1	LIN-45	LET-60	GAP-1	SOS-1	SEM-5	LET-23	LET-23ML	LIN-10	LIN-7	LIN-2	POP-1b	BAR-1	SYS-1	POP-1
First fate
	2	1	1	1	1	1	0	0	0	0	1	0	1	1	1	2	1	0	0	1	1	1	2	1	1	1	1	1	2	1	1	2	2	1	1	2	2	1	2	2	2	1	1	1	1	1	1	1	1
	2	1	1	1	1	1	0	1	0	1	1	0	1	1	1	2	1	0	0	1	1	1	2	1	1	1	1	1	2	1	1	2	2	1	1	2	2	1	2	2	2	1	1	1	1	1	1	1	1
	2	1	1	1	1	1	1	0	0	1	1	0	1	1	1	2	1	0	0	1	1	1	2	1	1	1	1	1	2	1	1	2	2	1	1	2	2	1	2	2	2	1	1	1	1	1	1	1	1
	3	1	1	1	1	1	0	0	0	0	1	0	1	1	1	2	1	0	0	1	1	1	2	1	1	1	1	1	2	1	1	2	3	1	1	3	3	1	3	3	3	1	1	1	1	1	1	1	1
	3	1	1	1	1	1	0	1	0	1	1	0	1	1	1	2	1	0	0	1	1	1	2	1	1	1	1	1	2	1	1	2	3	1	1	3	3	1	3	3	3	1	1	1	1	1	1	1	1
	3	1	1	1	1	1	1	0	0	1	1	0	1	1	1	2	1	0	0	1	1	1	2	1	1	1	1	1	2	1	1	2	3	1	1	3	3	1	3	3	3	1	1	1	1	1	1	1	1
Second fate
	0	1	1	1	1	1	0	1	0	1	0	0	0	0	1	1	1	0	0	1	1	1	1	0	0	0	0	0	0	1	1	0	0	1	1	0	0	1	0	0	0	1	1	1	1	1	1	1	1
	0	1	1	1	1	1	1	0	0	1	0	0	0	0	1	1	1	0	0	1	1	1	1	0	0	0	0	0	0	1	1	0	0	1	1	0	0	1	0	0	0	1	1	1	1	1	1	1	1
	1	1	1	1	1	1	0	1	0	1	0	0	0	0	1	1	1	0	0	1	1	1	1	0	0	0	0	0	0	1	1	0	0	1	1	0	1	1	1	1	1	1	1	1	1	1	1	1	1
	1	1	1	1	1	1	1	0	0	1	0	0	0	0	1	1	1	0	0	1	1	1	1	0	0	0	0	0	0	1	1	0	0	1	1	0	1	1	1	1	1	1	1	1	1	1	1	1	1
	2	1	1	1	1	1	0	1	0	1	0	0	0	0	1	1	1	0	0	1	1	1	1	0	0	0	0	0	0	1	1	0	0	1	1	0	1	1	1	1	1	1	1	1	1	1	1	1	1
	2	1	1	1	1	1	1	0	0	1	0	0	0	0	1	1	1	0	0	1	1	1	1	0	0	0	0	0	0	1	1	0	0	1	1	0	1	1	1	1	1	1	1	1	1	1	1	1	1
Second fate RAL
	1	1	1	1	1	1	0	0	0	0	0	0	0	0	1	1	1	0	0	1	1	1	1	0	0	0	0	0	0	1	1	0	0	1	1	0	1	1	1	1	1	1	1	1	1	1	1	1	1
	2	1	1	1	1	1	0	0	0	0	0	0	0	0	1	1	1	0	0	1	1	1	1	0	0	0	0	0	0	1	1	0	0	1	1	0	1	1	1	1	1	1	1	1	1	1	1	1	1
Second fate Biv
Second fate Biv and RAL
Third fate
	0	1	1	1	1	1	0	0	0	0	0	0	0	0	1	1	1	0	0	1	1	1	1	0	0	0	0	0	0	1	1	0	0	1	1	0	0	1	0	0	0	1	1	1	1	1	1	1	1
Fusion fate
lag-2 *(1)
	LIN-3 *	EGL-20 *	CWN-1 *	CWN-2 *	LIN-44 *	MOM-2 *	DSL-1 *	APX-1 *	LAG-2 *	LS	EGL-17	EFF-1	EGL-18	ELT-6	LAG-2	LIN-39a	HCO	MAB-5	CEH-13	CEH-20	UNC-62	REF-2	LIN-39	DSL-1	APX-1	MC	LIN-25	SUR-2	PJW-5	LIN-31	LIN-1	MPK-1	MEK-2	KSR-2	KSR-1	LIN-45	LET-60	GAP-1	SOS-1	SEM-5	LET-23	LET-23ML	LIN-10	LIN-7	LIN-2	POP-1b	BAR-1	SYS-1	POP-1
First fate
	2	1	1	1	1	1	0	0	1	1	1	0	1	1	1	2	1	0	0	1	1	1	2	1	1	1	1	1	2	1	1	2	2	1	1	2	2	1	2	2	2	1	1	1	1	1	1	1	1
	3	1	1	1	1	1	0	0	1	1	1	0	1	1	1	2	1	0	0	1	1	1	2	1	1	1	1	1	2	1	1	2	3	1	1	3	3	1	3	3	3	1	1	1	1	1	1	1	1
Second fate
	0	1	1	1	1	1	0	0	1	1	0	0	0	0	1	1	1	0	0	1	1	1	1	0	0	0	0	0	0	1	1	0	0	1	1	0	0	1	0	0	0	1	1	1	1	1	1	1	1
	1	1	1	1	1	1	0	0	1	1	0	0	0	0	1	1	1	0	0	1	1	1	1	0	0	0	0	0	0	1	1	0	0	1	1	0	1	1	1	1	1	1	1	1	1	1	1	1	1
	2	1	1	1	1	1	0	0	1	1	0	0	0	0	1	1	1	0	0	1	1	1	1	0	0	0	0	0	0	1	1	0	0	1	1	0	1	1	1	1	1	1	1	1	1	1	1	1	1
Second fate RAL
Second fate Biv
Second fate Biv and RAL
Third fate
Fusion fate
lag-2(0)
	LIN-3 *	EGL-20 *	CWN-1 *	CWN-2 *	LIN-44 *	MOM-2 *	DSL-1 *	APX-1 *	LAG-2 *	LS	EGL-17	EFF-1	EGL-18	ELT-6	LAG-2	LIN-39a	HCO	MAB-5	CEH-13	CEH-20	UNC-62	REF-2	LIN-39	DSL-1	APX-1	MC	LIN-25	SUR-2	PJW-5	LIN-31	LIN-1	MPK-1	MEK-2	KSR-2	KSR-1	LIN-45	LET-60	GAP-1	SOS-1	SEM-5	LET-23	LET-23ML	LIN-10	LIN-7	LIN-2	POP-1b	BAR-1	SYS-1	POP-1
First fate
	2	1	1	1	1	1	0	0	0	0	1	0	1	1	0	2	1	0	0	1	1	1	2	1	1	1	1	1	2	1	1	2	2	1	1	2	2	1	2	2	2	1	1	1	1	1	1	1	1
	2	1	1	1	1	1	0	0	1	1	1	0	1	1	0	2	1	0	0	1	1	1	2	1	1	1	1	1	2	1	1	2	2	1	1	2	2	1	2	2	2	1	1	1	1	1	1	1	1
	2	1	1	1	1	1	0	1	0	1	1	0	1	1	0	2	1	0	0	1	1	1	2	1	1	1	1	1	2	1	1	2	2	1	1	2	2	1	2	2	2	1	1	1	1	1	1	1	1
	2	1	1	1	1	1	1	0	0	1	1	0	1	1	0	2	1	0	0	1	1	1	2	1	1	1	1	1	2	1	1	2	2	1	1	2	2	1	2	2	2	1	1	1	1	1	1	1	1
	3	1	1	1	1	1	0	0	0	0	1	0	1	1	0	2	1	0	0	1	1	1	2	1	1	1	1	1	2	1	1	2	3	1	1	3	3	1	3	3	3	1	1	1	1	1	1	1	1
	3	1	1	1	1	1	0	0	1	1	1	0	1	1	0	2	1	0	0	1	1	1	2	1	1	1	1	1	2	1	1	2	3	1	1	3	3	1	3	3	3	1	1	1	1	1	1	1	1
	3	1	1	1	1	1	0	1	0	1	1	0	1	1	0	2	1	0	0	1	1	1	2	1	1	1	1	1	2	1	1	2	3	1	1	3	3	1	3	3	3	1	1	1	1	1	1	1	1
	3	1	1	1	1	1	1	0	0	1	1	0	1	1	0	2	1	0	0	1	1	1	2	1	1	1	1	1	2	1	1	2	3	1	1	3	3	1	3	3	3	1	1	1	1	1	1	1	1
Second fate
	0	1	1	1	1	1	0	0	1	1	0	0	0	0	0	1	1	0	0	1	1	1	1	0	0	0	0	0	0	1	1	0	0	1	1	0	0	1	0	0	0	1	1	1	1	1	1	1	1
	0	1	1	1	1	1	0	1	0	1	0	0	0	0	0	1	1	0	0	1	1	1	1	0	0	0	0	0	0	1	1	0	0	1	1	0	0	1	0	0	0	1	1	1	1	1	1	1	1
	0	1	1	1	1	1	1	0	0	1	0	0	0	0	0	1	1	0	0	1	1	1	1	0	0	0	0	0	0	1	1	0	0	1	1	0	0	1	0	0	0	1	1	1	1	1	1	1	1
	1	1	1	1	1	1	0	0	1	1	0	0	0	0	0	1	1	0	0	1	1	1	1	0	0	0	0	0	0	1	1	0	0	1	1	0	1	1	1	1	1	1	1	1	1	1	1	1	1
	1	1	1	1	1	1	0	1	0	1	0	0	0	0	0	1	1	0	0	1	1	1	1	0	0	0	0	0	0	1	1	0	0	1	1	0	1	1	1	1	1	1	1	1	1	1	1	1	1
	1	1	1	1	1	1	1	0	0	1	0	0	0	0	0	1	1	0	0	1	1	1	1	0	0	0	0	0	0	1	1	0	0	1	1	0	1	1	1	1	1	1	1	1	1	1	1	1	1
	2	1	1	1	1	1	0	0	1	1	0	0	0	0	0	1	1	0	0	1	1	1	1	0	0	0	0	0	0	1	1	0	0	1	1	0	1	1	1	1	1	1	1	1	1	1	1	1	1
	2	1	1	1	1	1	0	1	0	1	0	0	0	0	0	1	1	0	0	1	1	1	1	0	0	0	0	0	0	1	1	0	0	1	1	0	1	1	1	1	1	1	1	1	1	1	1	1	1
	2	1	1	1	1	1	1	0	0	1	0	0	0	0	0	1	1	0	0	1	1	1	1	0	0	0	0	0	0	1	1	0	0	1	1	0	1	1	1	1	1	1	1	1	1	1	1	1	1
Second fate RAL
	1	1	1	1	1	1	0	0	0	0	0	0	0	0	0	1	1	0	0	1	1	1	1	0	0	0	0	0	0	1	1	0	0	1	1	0	1	1	1	1	1	1	1	1	1	1	1	1	1
	2	1	1	1	1	1	0	0	0	0	0	0	0	0	0	1	1	0	0	1	1	1	1	0	0	0	0	0	0	1	1	0	0	1	1	0	1	1	1	1	1	1	1	1	1	1	1	1	1
Second fate Biv
Second fate Biv and RAL
Third fate
	0	1	1	1	1	1	0	0	0	0	0	0	0	0	0	1	1	0	0	1	1	1	1	0	0	0	0	0	0	1	1	0	0	1	1	0	0	1	0	0	0	1	1	1	1	1	1	1	1
Fusion fate
lag-2(1)
	LIN-3 *	EGL-20 *	CWN-1 *	CWN-2 *	LIN-44 *	MOM-2 *	DSL-1 *	APX-1 *	LAG-2 *	LS	EGL-17	EFF-1	EGL-18	ELT-6	LAG-2	LIN-39a	HCO	MAB-5	CEH-13	CEH-20	UNC-62	REF-2	LIN-39	DSL-1	APX-1	MC	LIN-25	SUR-2	PJW-5	LIN-31	LIN-1	MPK-1	MEK-2	KSR-2	KSR-1	LIN-45	LET-60	GAP-1	SOS-1	SEM-5	LET-23	LET-23ML	LIN-10	LIN-7	LIN-2	POP-1b	BAR-1	SYS-1	POP-1
First fate
	2	1	1	1	1	1	0	0	0	0	1	0	1	1	1	2	1	0	0	1	1	1	2	1	1	1	1	1	2	1	1	2	2	1	1	2	2	1	2	2	2	1	1	1	1	1	1	1	1
	2	1	1	1	1	1	0	0	1	1	1	0	1	1	1	2	1	0	0	1	1	1	2	1	1	1	1	1	2	1	1	2	2	1	1	2	2	1	2	2	2	1	1	1	1	1	1	1	1
	2	1	1	1	1	1	0	1	0	1	1	0	1	1	1	2	1	0	0	1	1	1	2	1	1	1	1	1	2	1	1	2	2	1	1	2	2	1	2	2	2	1	1	1	1	1	1	1	1
	2	1	1	1	1	1	1	0	0	1	1	0	1	1	1	2	1	0	0	1	1	1	2	1	1	1	1	1	2	1	1	2	2	1	1	2	2	1	2	2	2	1	1	1	1	1	1	1	1
	3	1	1	1	1	1	0	0	0	0	1	0	1	1	1	2	1	0	0	1	1	1	2	1	1	1	1	1	2	1	1	2	3	1	1	3	3	1	3	3	3	1	1	1	1	1	1	1	1
	3	1	1	1	1	1	0	0	1	1	1	0	1	1	1	2	1	0	0	1	1	1	2	1	1	1	1	1	2	1	1	2	3	1	1	3	3	1	3	3	3	1	1	1	1	1	1	1	1
	3	1	1	1	1	1	0	1	0	1	1	0	1	1	1	2	1	0	0	1	1	1	2	1	1	1	1	1	2	1	1	2	3	1	1	3	3	1	3	3	3	1	1	1	1	1	1	1	1
	3	1	1	1	1	1	1	0	0	1	1	0	1	1	1	2	1	0	0	1	1	1	2	1	1	1	1	1	2	1	1	2	3	1	1	3	3	1	3	3	3	1	1	1	1	1	1	1	1
Second fate
	0	1	1	1	1	1	0	0	1	1	0	0	0	0	1	1	1	0	0	1	1	1	1	0	0	0	0	0	0	1	1	0	0	1	1	0	0	1	0	0	0	1	1	1	1	1	1	1	1
	0	1	1	1	1	1	0	1	0	1	0	0	0	0	1	1	1	0	0	1	1	1	1	0	0	0	0	0	0	1	1	0	0	1	1	0	0	1	0	0	0	1	1	1	1	1	1	1	1
	0	1	1	1	1	1	1	0	0	1	0	0	0	0	1	1	1	0	0	1	1	1	1	0	0	0	0	0	0	1	1	0	0	1	1	0	0	1	0	0	0	1	1	1	1	1	1	1	1
	1	1	1	1	1	1	0	0	1	1	0	0	0	0	1	1	1	0	0	1	1	1	1	0	0	0	0	0	0	1	1	0	0	1	1	0	1	1	1	1	1	1	1	1	1	1	1	1	1
	1	1	1	1	1	1	0	1	0	1	0	0	0	0	1	1	1	0	0	1	1	1	1	0	0	0	0	0	0	1	1	0	0	1	1	0	1	1	1	1	1	1	1	1	1	1	1	1	1
	1	1	1	1	1	1	1	0	0	1	0	0	0	0	1	1	1	0	0	1	1	1	1	0	0	0	0	0	0	1	1	0	0	1	1	0	1	1	1	1	1	1	1	1	1	1	1	1	1
	2	1	1	1	1	1	0	0	1	1	0	0	0	0	1	1	1	0	0	1	1	1	1	0	0	0	0	0	0	1	1	0	0	1	1	0	1	1	1	1	1	1	1	1	1	1	1	1	1
	2	1	1	1	1	1	0	1	0	1	0	0	0	0	1	1	1	0	0	1	1	1	1	0	0	0	0	0	0	1	1	0	0	1	1	0	1	1	1	1	1	1	1	1	1	1	1	1	1
	2	1	1	1	1	1	1	0	0	1	0	0	0	0	1	1	1	0	0	1	1	1	1	0	0	0	0	0	0	1	1	0	0	1	1	0	1	1	1	1	1	1	1	1	1	1	1	1	1
Second fate RAL
	1	1	1	1	1	1	0	0	0	0	0	0	0	0	1	1	1	0	0	1	1	1	1	0	0	0	0	0	0	1	1	0	0	1	1	0	1	1	1	1	1	1	1	1	1	1	1	1	1
	2	1	1	1	1	1	0	0	0	0	0	0	0	0	1	1	1	0	0	1	1	1	1	0	0	0	0	0	0	1	1	0	0	1	1	0	1	1	1	1	1	1	1	1	1	1	1	1	1
Second fate Biv
Second fate Biv and RAL
Third fate
	0	1	1	1	1	1	0	0	0	0	0	0	0	0	1	1	1	0	0	1	1	1	1	0	0	0	0	0	0	1	1	0	0	1	1	0	0	1	0	0	0	1	1	1	1	1	1	1	1
Fusion fate
let-23(0)
	LIN-3 *	EGL-20 *	CWN-1 *	CWN-2 *	LIN-44 *	MOM-2 *	DSL-1 *	APX-1 *	LAG-2 *	LS	EGL-17	EFF-1	EGL-18	ELT-6	LAG-2	LIN-39a	HCO	MAB-5	CEH-13	CEH-20	UNC-62	REF-2	LIN-39	DSL-1	APX-1	MC	LIN-25	SUR-2	PJW-5	LIN-31	LIN-1	MPK-1	MEK-2	KSR-2	KSR-1	LIN-45	LET-60	GAP-1	SOS-1	SEM-5	LET-23	LET-23ML	LIN-10	LIN-7	LIN-2	POP-1b	BAR-1	SYS-1	POP-1
First fate
Second fate
	0	1	1	1	1	1	0	0	1	1	0	0	0	0	1	1	1	0	0	1	1	1	1	0	0	0	0	0	0	1	1	0	0	1	1	0	0	1	0	0	0	1	1	1	1	1	1	1	1
	0	1	1	1	1	1	0	1	0	1	0	0	0	0	1	1	1	0	0	1	1	1	1	0	0	0	0	0	0	1	1	0	0	1	1	0	0	1	0	0	0	1	1	1	1	1	1	1	1
	0	1	1	1	1	1	1	0	0	1	0	0	0	0	1	1	1	0	0	1	1	1	1	0	0	0	0	0	0	1	1	0	0	1	1	0	0	1	0	0	0	1	1	1	1	1	1	1	1
Second fate RAL
Second fate Biv
Second fate Biv and RAL
Third fate
	0	1	1	1	1	1	0	0	0	0	0	0	0	0	1	1	1	0	0	1	1	1	1	0	0	0	0	0	0	1	1	0	0	1	1	0	0	1	0	0	0	1	1	1	1	1	1	1	1
Fusion fate
let-23(1)
	LIN-3 *	EGL-20 *	CWN-1 *	CWN-2 *	LIN-44 *	MOM-2 *	DSL-1 *	APX-1 *	LAG-2 *	LS	EGL-17	EFF-1	EGL-18	ELT-6	LAG-2	LIN-39a	HCO	MAB-5	CEH-13	CEH-20	UNC-62	REF-2	LIN-39	DSL-1	APX-1	MC	LIN-25	SUR-2	PJW-5	LIN-31	LIN-1	MPK-1	MEK-2	KSR-2	KSR-1	LIN-45	LET-60	GAP-1	SOS-1	SEM-5	LET-23	LET-23ML	LIN-10	LIN-7	LIN-2	POP-1b	BAR-1	SYS-1	POP-1
First fate
Second fate
	0	1	1	1	1	1	0	0	1	1	0	0	0	0	1	1	1	0	0	1	1	1	1	0	0	0	0	0	0	1	1	0	0	1	1	0	1	1	1	1	1	1	1	1	1	1	1	1	1
	0	1	1	1	1	1	0	1	0	1	0	0	0	0	1	1	1	0	0	1	1	1	1	0	0	0	0	0	0	1	1	0	0	1	1	0	1	1	1	1	1	1	1	1	1	1	1	1	1
	0	1	1	1	1	1	1	0	0	1	0	0	0	0	1	1	1	0	0	1	1	1	1	0	0	0	0	0	0	1	1	0	0	1	1	0	1	1	1	1	1	1	1	1	1	1	1	1	1
Second fate RAL
	0	1	1	1	1	1	0	0	0	0	0	0	0	0	1	1	1	0	0	1	1	1	1	0	0	0	0	0	0	1	1	0	0	1	1	0	1	1	1	1	1	1	1	1	1	1	1	1	1
Second fate Biv
Second fate Biv and RAL
Third fate
Fusion fate
let-23(2)
	LIN-3 *	EGL-20 *	CWN-1 *	CWN-2 *	LIN-44 *	MOM-2 *	DSL-1 *	APX-1 *	LAG-2 *	LS	EGL-17	EFF-1	EGL-18	ELT-6	LAG-2	LIN-39a	HCO	MAB-5	CEH-13	CEH-20	UNC-62	REF-2	LIN-39	DSL-1	APX-1	MC	LIN-25	SUR-2	PJW-5	LIN-31	LIN-1	MPK-1	MEK-2	KSR-2	KSR-1	LIN-45	LET-60	GAP-1	SOS-1	SEM-5	LET-23	LET-23ML	LIN-10	LIN-7	LIN-2	POP-1b	BAR-1	SYS-1	POP-1
First fate
	0	1	1	1	1	1	0	0	0	0	1	0	1	1	1	2	1	0	0	1	1	1	2	1	1	1	1	1	2	1	1	2	2	1	1	2	2	1	2	2	2	1	1	1	1	1	1	1	1
	0	1	1	1	1	1	0	0	1	1	1	0	1	1	1	2	1	0	0	1	1	1	2	1	1	1	1	1	2	1	1	2	2	1	1	2	2	1	2	2	2	1	1	1	1	1	1	1	1
	0	1	1	1	1	1	0	1	0	1	1	0	1	1	1	2	1	0	0	1	1	1	2	1	1	1	1	1	2	1	1	2	2	1	1	2	2	1	2	2	2	1	1	1	1	1	1	1	1
	0	1	1	1	1	1	1	0	0	1	1	0	1	1	1	2	1	0	0	1	1	1	2	1	1	1	1	1	2	1	1	2	2	1	1	2	2	1	2	2	2	1	1	1	1	1	1	1	1
Second fate
	0	1	1	1	1	1	0	0	1	1	0	0	0	0	1	1	1	0	0	1	1	1	1	0	0	0	0	0	2	1	1	1	2	1	1	2	2	1	2	2	2	1	1	1	1	1	1	1	1
	0	1	1	1	1	1	0	1	0	1	0	0	0	0	1	1	1	0	0	1	1	1	1	0	0	0	0	0	2	1	1	1	2	1	1	2	2	1	2	2	2	1	1	1	1	1	1	1	1
	0	1	1	1	1	1	1	0	0	1	0	0	0	0	1	1	1	0	0	1	1	1	1	0	0	0	0	0	2	1	1	1	2	1	1	2	2	1	2	2	2	1	1	1	1	1	1	1	1
Second fate RAL
Second fate Biv
Second fate Biv and RAL
Third fate
Fusion fate
let-23(3)
	LIN-3 *	EGL-20 *	CWN-1 *	CWN-2 *	LIN-44 *	MOM-2 *	DSL-1 *	APX-1 *	LAG-2 *	LS	EGL-17	EFF-1	EGL-18	ELT-6	LAG-2	LIN-39a	HCO	MAB-5	CEH-13	CEH-20	UNC-62	REF-2	LIN-39	DSL-1	APX-1	MC	LIN-25	SUR-2	PJW-5	LIN-31	LIN-1	MPK-1	MEK-2	KSR-2	KSR-1	LIN-45	LET-60	GAP-1	SOS-1	SEM-5	LET-23	LET-23ML	LIN-10	LIN-7	LIN-2	POP-1b	BAR-1	SYS-1	POP-1
First fate
	0	1	1	1	1	1	0	0	0	0	1	0	1	1	1	2	1	0	0	1	1	1	2	1	1	1	1	1	2	1	1	2	3	1	1	3	3	1	3	3	3	1	1	1	1	1	1	1	1
	0	1	1	1	1	1	0	0	1	1	1	0	1	1	1	2	1	0	0	1	1	1	2	1	1	1	1	1	2	1	1	2	3	1	1	3	3	1	3	3	3	1	1	1	1	1	1	1	1
	0	1	1	1	1	1	0	1	0	1	1	0	1	1	1	2	1	0	0	1	1	1	2	1	1	1	1	1	2	1	1	2	3	1	1	3	3	1	3	3	3	1	1	1	1	1	1	1	1
	0	1	1	1	1	1	1	0	0	1	1	0	1	1	1	2	1	0	0	1	1	1	2	1	1	1	1	1	2	1	1	2	3	1	1	3	3	1	3	3	3	1	1	1	1	1	1	1	1
Second fate
Second fate RAL
Second fate Biv
Second fate Biv and RAL
Third fate
Fusion fate
let-23ml(0)
	LIN-3 *	EGL-20 *	CWN-1 *	CWN-2 *	LIN-44 *	MOM-2 *	DSL-1 *	APX-1 *	LAG-2 *	LS	EGL-17	EFF-1	EGL-18	ELT-6	LAG-2	LIN-39a	HCO	MAB-5	CEH-13	CEH-20	UNC-62	REF-2	LIN-39	DSL-1	APX-1	MC	LIN-25	SUR-2	PJW-5	LIN-31	LIN-1	MPK-1	MEK-2	KSR-2	KSR-1	LIN-45	LET-60	GAP-1	SOS-1	SEM-5	LET-23	LET-23ML	LIN-10	LIN-7	LIN-2	POP-1b	BAR-1	SYS-1	POP-1
First fate
Second fate
	0	1	1	1	1	1	0	0	1	1	0	0	0	0	1	1	1	0	0	1	1	1	1	0	0	0	0	0	0	1	1	0	0	1	1	0	0	1	0	0	0	0	1	1	1	1	1	1	1
	0	1	1	1	1	1	0	1	0	1	0	0	0	0	1	1	1	0	0	1	1	1	1	0	0	0	0	0	0	1	1	0	0	1	1	0	0	1	0	0	0	0	1	1	1	1	1	1	1
	0	1	1	1	1	1	1	0	0	1	0	0	0	0	1	1	1	0	0	1	1	1	1	0	0	0	0	0	0	1	1	0	0	1	1	0	0	1	0	0	0	0	1	1	1	1	1	1	1
Second fate RAL
Second fate Biv
Second fate Biv and RAL
Third fate
	0	1	1	1	1	1	0	0	0	0	0	0	0	0	1	1	1	0	0	1	1	1	1	0	0	0	0	0	0	1	1	0	0	1	1	0	0	1	0	0	0	0	1	1	1	1	1	1	1
Fusion fate
let-60(0)
	LIN-3 *	EGL-20 *	CWN-1 *	CWN-2 *	LIN-44 *	MOM-2 *	DSL-1 *	APX-1 *	LAG-2 *	LS	EGL-17	EFF-1	EGL-18	ELT-6	LAG-2	LIN-39a	HCO	MAB-5	CEH-13	CEH-20	UNC-62	REF-2	LIN-39	DSL-1	APX-1	MC	LIN-25	SUR-2	PJW-5	LIN-31	LIN-1	MPK-1	MEK-2	KSR-2	KSR-1	LIN-45	LET-60	GAP-1	SOS-1	SEM-5	LET-23	LET-23ML	LIN-10	LIN-7	LIN-2	POP-1b	BAR-1	SYS-1	POP-1
First fate
Second fate
	0	1	1	1	1	1	0	0	1	1	0	0	0	0	1	1	1	0	0	1	1	1	1	0	0	0	0	0	0	1	1	0	0	1	1	0	0	1	0	0	0	1	1	1	1	1	1	1	1
	0	1	1	1	1	1	0	1	0	1	0	0	0	0	1	1	1	0	0	1	1	1	1	0	0	0	0	0	0	1	1	0	0	1	1	0	0	1	0	0	0	1	1	1	1	1	1	1	1
	0	1	1	1	1	1	1	0	0	1	0	0	0	0	1	1	1	0	0	1	1	1	1	0	0	0	0	0	0	1	1	0	0	1	1	0	0	1	0	0	0	1	1	1	1	1	1	1	1
	1	1	1	1	1	1	0	0	1	1	0	0	0	0	1	1	1	0	0	1	1	1	1	0	0	0	0	0	0	1	1	0	0	1	1	0	0	1	1	1	1	1	1	1	1	1	1	1	1
	1	1	1	1	1	1	0	1	0	1	0	0	0	0	1	1	1	0	0	1	1	1	1	0	0	0	0	0	0	1	1	0	0	1	1	0	0	1	1	1	1	1	1	1	1	1	1	1	1
	1	1	1	1	1	1	1	0	0	1	0	0	0	0	1	1	1	0	0	1	1	1	1	0	0	0	0	0	0	1	1	0	0	1	1	0	0	1	1	1	1	1	1	1	1	1	1	1	1
	2	1	1	1	1	1	0	0	1	1	0	0	0	0	1	1	1	0	0	1	1	1	1	0	0	0	0	0	0	1	1	0	0	1	1	0	0	1	1	1	1	1	1	1	1	1	1	1	1
	2	1	1	1	1	1	0	1	0	1	0	0	0	0	1	1	1	0	0	1	1	1	1	0	0	0	0	0	0	1	1	0	0	1	1	0	0	1	1	1	1	1	1	1	1	1	1	1	1
	2	1	1	1	1	1	1	0	0	1	0	0	0	0	1	1	1	0	0	1	1	1	1	0	0	0	0	0	0	1	1	0	0	1	1	0	0	1	1	1	1	1	1	1	1	1	1	1	1
	3	1	1	1	1	1	0	0	1	1	0	0	0	0	1	1	1	0	0	1	1	1	1	0	0	0	0	0	0	1	1	0	0	1	1	0	0	1	3	3	3	1	1	1	1	1	1	1	1
	3	1	1	1	1	1	0	1	0	1	0	0	0	0	1	1	1	0	0	1	1	1	1	0	0	0	0	0	0	1	1	0	0	1	1	0	0	1	3	3	3	1	1	1	1	1	1	1	1
	3	1	1	1	1	1	1	0	0	1	0	0	0	0	1	1	1	0	0	1	1	1	1	0	0	0	0	0	0	1	1	0	0	1	1	0	0	1	3	3	3	1	1	1	1	1	1	1	1
Second fate RAL
Second fate Biv
Second fate Biv and RAL
Third fate
	0	1	1	1	1	1	0	0	0	0	0	0	0	0	1	1	1	0	0	1	1	1	1	0	0	0	0	0	0	1	1	0	0	1	1	0	0	1	0	0	0	1	1	1	1	1	1	1	1
	1	1	1	1	1	1	0	0	0	0	0	0	0	0	1	1	1	0	0	1	1	1	1	0	0	0	0	0	0	1	1	0	0	1	1	0	0	1	1	1	1	1	1	1	1	1	1	1	1
	2	1	1	1	1	1	0	0	0	0	0	0	0	0	1	1	1	0	0	1	1	1	1	0	0	0	0	0	0	1	1	0	0	1	1	0	0	1	2	2	2	1	1	1	1	1	1	1	1
	3	1	1	1	1	1	0	0	0	0	0	0	0	0	1	1	1	0	0	1	1	1	1	0	0	0	0	0	0	1	1	0	0	1	1	0	0	1	3	3	3	1	1	1	1	1	1	1	1
Fusion fate
let-60(1)
	LIN-3 *	EGL-20 *	CWN-1 *	CWN-2 *	LIN-44 *	MOM-2 *	DSL-1 *	APX-1 *	LAG-2 *	LS	EGL-17	EFF-1	EGL-18	ELT-6	LAG-2	LIN-39a	HCO	MAB-5	CEH-13	CEH-20	UNC-62	REF-2	LIN-39	DSL-1	APX-1	MC	LIN-25	SUR-2	PJW-5	LIN-31	LIN-1	MPK-1	MEK-2	KSR-2	KSR-1	LIN-45	LET-60	GAP-1	SOS-1	SEM-5	LET-23	LET-23ML	LIN-10	LIN-7	LIN-2	POP-1b	BAR-1	SYS-1	POP-1
First fate
Second fate
	0	1	1	1	1	1	0	0	1	1	0	0	0	0	1	1	1	0	0	1	1	1	1	0	0	0	0	0	0	1	1	0	1	1	1	1	1	1	0	0	0	1	1	1	1	1	1	1	1
	0	1	1	1	1	1	0	1	0	1	0	0	0	0	1	1	1	0	0	1	1	1	1	0	0	0	0	0	0	1	1	0	1	1	1	1	1	1	0	0	0	1	1	1	1	1	1	1	1
	0	1	1	1	1	1	1	0	0	1	0	0	0	0	1	1	1	0	0	1	1	1	1	0	0	0	0	0	0	1	1	0	1	1	1	1	1	1	0	0	0	1	1	1	1	1	1	1	1
	1	1	1	1	1	1	0	0	1	1	0	0	0	0	1	1	1	0	0	1	1	1	1	0	0	0	0	0	0	1	1	0	1	1	1	1	1	1	1	1	1	1	1	1	1	1	1	1	1
	1	1	1	1	1	1	0	1	0	1	0	0	0	0	1	1	1	0	0	1	1	1	1	0	0	0	0	0	0	1	1	0	1	1	1	1	1	1	1	1	1	1	1	1	1	1	1	1	1
	1	1	1	1	1	1	1	0	0	1	0	0	0	0	1	1	1	0	0	1	1	1	1	0	0	0	0	0	0	1	1	0	1	1	1	1	1	1	1	1	1	1	1	1	1	1	1	1	1
	2	1	1	1	1	1	0	0	1	1	0	0	0	0	1	1	1	0	0	1	1	1	1	0	0	0	0	0	0	1	1	0	1	1	1	1	1	1	1	1	1	1	1	1	1	1	1	1	1
	2	1	1	1	1	1	0	1	0	1	0	0	0	0	1	1	1	0	0	1	1	1	1	0	0	0	0	0	0	1	1	0	1	1	1	1	1	1	1	1	1	1	1	1	1	1	1	1	1
	2	1	1	1	1	1	1	0	0	1	0	0	0	0	1	1	1	0	0	1	1	1	1	0	0	0	0	0	0	1	1	0	1	1	1	1	1	1	1	1	1	1	1	1	1	1	1	1	1
	3	1	1	1	1	1	0	0	1	1	0	0	0	0	1	1	1	0	0	1	1	1	1	0	0	0	0	0	0	1	1	0	1	1	1	1	1	1	3	3	3	1	1	1	1	1	1	1	1
	3	1	1	1	1	1	0	1	0	1	0	0	0	0	1	1	1	0	0	1	1	1	1	0	0	0	0	0	0	1	1	0	1	1	1	1	1	1	3	3	3	1	1	1	1	1	1	1	1
	3	1	1	1	1	1	1	0	0	1	0	0	0	0	1	1	1	0	0	1	1	1	1	0	0	0	0	0	0	1	1	0	1	1	1	1	1	1	3	3	3	1	1	1	1	1	1	1	1
Second fate RAL
	0	1	1	1	1	1	0	0	0	0	0	0	0	0	1	1	1	0	0	1	1	1	1	0	0	0	0	0	0	1	1	0	1	1	1	1	1	1	0	0	0	1	1	1	1	1	1	1	1
	1	1	1	1	1	1	0	0	0	0	0	0	0	0	1	1	1	0	0	1	1	1	1	0	0	0	0	0	0	1	1	0	1	1	1	1	1	1	1	1	1	1	1	1	1	1	1	1	1
	2	1	1	1	1	1	0	0	0	0	0	0	0	0	1	1	1	0	0	1	1	1	1	0	0	0	0	0	0	1	1	0	1	1	1	1	1	1	1	1	1	1	1	1	1	1	1	1	1
	3	1	1	1	1	1	0	0	0	0	0	0	0	0	1	1	1	0	0	1	1	1	1	0	0	0	0	0	0	1	1	0	1	1	1	1	1	1	3	3	3	1	1	1	1	1	1	1	1
Second fate Biv
Second fate Biv and RAL
Third fate
Fusion fate
let-60(2)
	LIN-3 *	EGL-20 *	CWN-1 *	CWN-2 *	LIN-44 *	MOM-2 *	DSL-1 *	APX-1 *	LAG-2 *	LS	EGL-17	EFF-1	EGL-18	ELT-6	LAG-2	LIN-39a	HCO	MAB-5	CEH-13	CEH-20	UNC-62	REF-2	LIN-39	DSL-1	APX-1	MC	LIN-25	SUR-2	PJW-5	LIN-31	LIN-1	MPK-1	MEK-2	KSR-2	KSR-1	LIN-45	LET-60	GAP-1	SOS-1	SEM-5	LET-23	LET-23ML	LIN-10	LIN-7	LIN-2	POP-1b	BAR-1	SYS-1	POP-1
First fate
	0	1	1	1	1	1	0	0	0	0	1	0	1	1	1	2	1	0	0	1	1	1	2	1	1	1	1	1	2	1	1	2	2	1	1	2	2	1	0	0	0	1	1	1	1	1	1	1	1
	0	1	1	1	1	1	0	0	1	1	1	0	1	1	1	2	1	0	0	1	1	1	2	1	1	1	1	1	2	1	1	2	2	1	1	2	2	1	0	0	0	1	1	1	1	1	1	1	1
	0	1	1	1	1	1	0	1	0	1	1	0	1	1	1	2	1	0	0	1	1	1	2	1	1	1	1	1	2	1	1	2	2	1	1	2	2	1	0	0	0	1	1	1	1	1	1	1	1
	0	1	1	1	1	1	1	0	0	1	1	0	1	1	1	2	1	0	0	1	1	1	2	1	1	1	1	1	2	1	1	2	2	1	1	2	2	1	0	0	0	1	1	1	1	1	1	1	1
	1	1	1	1	1	1	0	0	0	0	1	0	1	1	1	2	1	0	0	1	1	1	2	1	1	1	1	1	2	1	1	2	2	1	1	2	2	1	1	1	1	1	1	1	1	1	1	1	1
	1	1	1	1	1	1	0	0	1	1	1	0	1	1	1	2	1	0	0	1	1	1	2	1	1	1	1	1	2	1	1	2	2	1	1	2	2	1	1	1	1	1	1	1	1	1	1	1	1
	1	1	1	1	1	1	0	1	0	1	1	0	1	1	1	2	1	0	0	1	1	1	2	1	1	1	1	1	2	1	1	2	2	1	1	2	2	1	1	1	1	1	1	1	1	1	1	1	1
	1	1	1	1	1	1	1	0	0	1	1	0	1	1	1	2	1	0	0	1	1	1	2	1	1	1	1	1	2	1	1	2	2	1	1	2	2	1	1	1	1	1	1	1	1	1	1	1	1
	2	1	1	1	1	1	0	0	0	0	1	0	1	1	1	2	1	0	0	1	1	1	2	1	1	1	1	1	2	1	1	2	2	1	1	2	2	1	2	2	2	1	1	1	1	1	1	1	1
	2	1	1	1	1	1	0	0	1	1	1	0	1	1	1	2	1	0	0	1	1	1	2	1	1	1	1	1	2	1	1	2	2	1	1	2	2	1	2	2	2	1	1	1	1	1	1	1	1
	2	1	1	1	1	1	0	1	0	1	1	0	1	1	1	2	1	0	0	1	1	1	2	1	1	1	1	1	2	1	1	2	2	1	1	2	2	1	2	2	2	1	1	1	1	1	1	1	1
	2	1	1	1	1	1	1	0	0	1	1	0	1	1	1	2	1	0	0	1	1	1	2	1	1	1	1	1	2	1	1	2	2	1	1	2	2	1	2	2	2	1	1	1	1	1	1	1	1
	3	1	1	1	1	1	0	0	0	0	1	0	1	1	1	2	1	0	0	1	1	1	2	1	1	1	1	1	2	1	1	2	2	1	1	2	2	1	3	3	3	1	1	1	1	1	1	1	1
	3	1	1	1	1	1	0	0	1	1	1	0	1	1	1	2	1	0	0	1	1	1	2	1	1	1	1	1	2	1	1	2	2	1	1	2	2	1	3	3	3	1	1	1	1	1	1	1	1
	3	1	1	1	1	1	0	1	0	1	1	0	1	1	1	2	1	0	0	1	1	1	2	1	1	1	1	1	2	1	1	2	2	1	1	2	2	1	3	3	3	1	1	1	1	1	1	1	1
	3	1	1	1	1	1	1	0	0	1	1	0	1	1	1	2	1	0	0	1	1	1	2	1	1	1	1	1	2	1	1	2	2	1	1	2	2	1	3	3	3	1	1	1	1	1	1	1	1
Second fate
	0	1	1	1	1	1	0	0	1	1	0	0	0	0	1	1	1	0	0	1	1	1	1	0	0	0	0	0	2	1	1	1	2	1	1	2	2	1	0	0	0	1	1	1	1	1	1	1	1
	0	1	1	1	1	1	0	1	0	1	0	0	0	0	1	1	1	0	0	1	1	1	1	0	0	0	0	0	2	1	1	1	2	1	1	2	2	1	0	0	0	1	1	1	1	1	1	1	1
	0	1	1	1	1	1	1	0	0	1	0	0	0	0	1	1	1	0	0	1	1	1	1	0	0	0	0	0	2	1	1	1	2	1	1	2	2	1	0	0	0	1	1	1	1	1	1	1	1
	1	1	1	1	1	1	0	0	1	1	0	0	0	0	1	1	1	0	0	1	1	1	1	0	0	0	0	0	2	1	1	1	2	1	1	2	2	1	1	1	1	1	1	1	1	1	1	1	1
	1	1	1	1	1	1	0	1	0	1	0	0	0	0	1	1	1	0	0	1	1	1	1	0	0	0	0	0	2	1	1	1	2	1	1	2	2	1	1	1	1	1	1	1	1	1	1	1	1
	1	1	1	1	1	1	1	0	0	1	0	0	0	0	1	1	1	0	0	1	1	1	1	0	0	0	0	0	2	1	1	1	2	1	1	2	2	1	1	1	1	1	1	1	1	1	1	1	1
	2	1	1	1	1	1	0	0	1	1	0	0	0	0	1	1	1	0	0	1	1	1	1	0	0	0	0	0	2	1	1	1	2	1	1	2	2	1	1	1	1	1	1	1	1	1	1	1	1
	2	1	1	1	1	1	0	1	0	1	0	0	0	0	1	1	1	0	0	1	1	1	1	0	0	0	0	0	2	1	1	1	2	1	1	2	2	1	1	1	1	1	1	1	1	1	1	1	1
	2	1	1	1	1	1	1	0	0	1	0	0	0	0	1	1	1	0	0	1	1	1	1	0	0	0	0	0	2	1	1	1	2	1	1	2	2	1	1	1	1	1	1	1	1	1	1	1	1
	3	1	1	1	1	1	0	0	1	1	0	0	0	0	1	1	1	0	0	1	1	1	1	0	0	0	0	0	2	1	1	1	2	1	1	2	2	1	3	3	3	1	1	1	1	1	1	1	1
	3	1	1	1	1	1	0	1	0	1	0	0	0	0	1	1	1	0	0	1	1	1	1	0	0	0	0	0	2	1	1	1	2	1	1	2	2	1	3	3	3	1	1	1	1	1	1	1	1
	3	1	1	1	1	1	1	0	0	1	0	0	0	0	1	1	1	0	0	1	1	1	1	0	0	0	0	0	2	1	1	1	2	1	1	2	2	1	3	3	3	1	1	1	1	1	1	1	1
Second fate RAL
Second fate Biv
Second fate Biv and RAL
Third fate
Fusion fate
let-60(3)
	LIN-3 *	EGL-20 *	CWN-1 *	CWN-2 *	LIN-44 *	MOM-2 *	DSL-1 *	APX-1 *	LAG-2 *	LS	EGL-17	EFF-1	EGL-18	ELT-6	LAG-2	LIN-39a	HCO	MAB-5	CEH-13	CEH-20	UNC-62	REF-2	LIN-39	DSL-1	APX-1	MC	LIN-25	SUR-2	PJW-5	LIN-31	LIN-1	MPK-1	MEK-2	KSR-2	KSR-1	LIN-45	LET-60	GAP-1	SOS-1	SEM-5	LET-23	LET-23ML	LIN-10	LIN-7	LIN-2	POP-1b	BAR-1	SYS-1	POP-1
First fate
	0	1	1	1	1	1	0	0	0	0	1	0	1	1	1	2	1	0	0	1	1	1	2	1	1	1	1	1	2	1	1	2	3	1	1	3	3	1	0	0	0	1	1	1	1	1	1	1	1
	0	1	1	1	1	1	0	0	1	1	1	0	1	1	1	2	1	0	0	1	1	1	2	1	1	1	1	1	2	1	1	2	3	1	1	3	3	1	0	0	0	1	1	1	1	1	1	1	1
	0	1	1	1	1	1	0	1	0	1	1	0	1	1	1	2	1	0	0	1	1	1	2	1	1	1	1	1	2	1	1	2	3	1	1	3	3	1	0	0	0	1	1	1	1	1	1	1	1
	0	1	1	1	1	1	1	0	0	1	1	0	1	1	1	2	1	0	0	1	1	1	2	1	1	1	1	1	2	1	1	2	3	1	1	3	3	1	0	0	0	1	1	1	1	1	1	1	1
	1	1	1	1	1	1	0	0	0	0	1	0	1	1	1	2	1	0	0	1	1	1	2	1	1	1	1	1	2	1	1	2	3	1	1	3	3	1	1	1	1	1	1	1	1	1	1	1	1
	1	1	1	1	1	1	0	0	1	1	1	0	1	1	1	2	1	0	0	1	1	1	2	1	1	1	1	1	2	1	1	2	3	1	1	3	3	1	1	1	1	1	1	1	1	1	1	1	1
	1	1	1	1	1	1	0	1	0	1	1	0	1	1	1	2	1	0	0	1	1	1	2	1	1	1	1	1	2	1	1	2	3	1	1	3	3	1	1	1	1	1	1	1	1	1	1	1	1
	1	1	1	1	1	1	1	0	0	1	1	0	1	1	1	2	1	0	0	1	1	1	2	1	1	1	1	1	2	1	1	2	3	1	1	3	3	1	1	1	1	1	1	1	1	1	1	1	1
	2	1	1	1	1	1	0	0	0	0	1	0	1	1	1	2	1	0	0	1	1	1	2	1	1	1	1	1	2	1	1	2	3	1	1	3	3	1	2	2	2	1	1	1	1	1	1	1	1
	2	1	1	1	1	1	0	0	1	1	1	0	1	1	1	2	1	0	0	1	1	1	2	1	1	1	1	1	2	1	1	2	3	1	1	3	3	1	2	2	2	1	1	1	1	1	1	1	1
	2	1	1	1	1	1	0	1	0	1	1	0	1	1	1	2	1	0	0	1	1	1	2	1	1	1	1	1	2	1	1	2	3	1	1	3	3	1	2	2	2	1	1	1	1	1	1	1	1
	2	1	1	1	1	1	1	0	0	1	1	0	1	1	1	2	1	0	0	1	1	1	2	1	1	1	1	1	2	1	1	2	3	1	1	3	3	1	2	2	2	1	1	1	1	1	1	1	1
	3	1	1	1	1	1	0	0	0	0	1	0	1	1	1	2	1	0	0	1	1	1	2	1	1	1	1	1	2	1	1	2	3	1	1	3	3	1	3	3	3	1	1	1	1	1	1	1	1
	3	1	1	1	1	1	0	0	1	1	1	0	1	1	1	2	1	0	0	1	1	1	2	1	1	1	1	1	2	1	1	2	3	1	1	3	3	1	3	3	3	1	1	1	1	1	1	1	1
	3	1	1	1	1	1	0	1	0	1	1	0	1	1	1	2	1	0	0	1	1	1	2	1	1	1	1	1	2	1	1	2	3	1	1	3	3	1	3	3	3	1	1	1	1	1	1	1	1
	3	1	1	1	1	1	1	0	0	1	1	0	1	1	1	2	1	0	0	1	1	1	2	1	1	1	1	1	2	1	1	2	3	1	1	3	3	1	3	3	3	1	1	1	1	1	1	1	1
Second fate
Second fate RAL
Second fate Biv
Second fate Biv and RAL
Third fate
Fusion fate
lin-1(0)
	LIN-3 *	EGL-20 *	CWN-1 *	CWN-2 *	LIN-44 *	MOM-2 *	DSL-1 *	APX-1 *	LAG-2 *	LS	EGL-17	EFF-1	EGL-18	ELT-6	LAG-2	LIN-39a	HCO	MAB-5	CEH-13	CEH-20	UNC-62	REF-2	LIN-39	DSL-1	APX-1	MC	LIN-25	SUR-2	PJW-5	LIN-31	LIN-1	MPK-1	MEK-2	KSR-2	KSR-1	LIN-45	LET-60	GAP-1	SOS-1	SEM-5	LET-23	LET-23ML	LIN-10	LIN-7	LIN-2	POP-1b	BAR-1	SYS-1	POP-1
First fate
Second fate
	0	1	1	1	1	1	0	0	1	1	0	0	0	0	1	1	1	0	0	1	1	1	1	0	0	0	0	0	1	1	0	0	0	1	1	0	0	1	0	0	0	1	1	1	1	1	1	1	1
	0	1	1	1	1	1	0	1	0	1	0	0	0	0	1	1	1	0	0	1	1	1	1	0	0	0	0	0	1	1	0	0	0	1	1	0	0	1	0	0	0	1	1	1	1	1	1	1	1
	0	1	1	1	1	1	1	0	0	1	0	0	0	0	1	1	1	0	0	1	1	1	1	0	0	0	0	0	1	1	0	0	0	1	1	0	0	1	0	0	0	1	1	1	1	1	1	1	1
	1	1	1	1	1	1	0	0	1	1	0	0	0	0	1	1	1	0	0	1	1	1	1	0	0	0	0	0	1	1	0	0	0	1	1	0	1	1	1	1	1	1	1	1	1	1	1	1	1
	1	1	1	1	1	1	0	1	0	1	0	0	0	0	1	1	1	0	0	1	1	1	1	0	0	0	0	0	1	1	0	0	0	1	1	0	1	1	1	1	1	1	1	1	1	1	1	1	1
	1	1	1	1	1	1	1	0	0	1	0	0	0	0	1	1	1	0	0	1	1	1	1	0	0	0	0	0	1	1	0	0	0	1	1	0	1	1	1	1	1	1	1	1	1	1	1	1	1
	2	1	1	1	1	1	0	0	1	1	0	0	0	0	1	1	1	0	0	1	1	1	1	0	0	0	0	0	1	1	0	0	0	1	1	0	1	1	1	1	1	1	1	1	1	1	1	1	1
	2	1	1	1	1	1	0	1	0	1	0	0	0	0	1	1	1	0	0	1	1	1	1	0	0	0	0	0	1	1	0	0	0	1	1	0	1	1	1	1	1	1	1	1	1	1	1	1	1
	2	1	1	1	1	1	1	0	0	1	0	0	0	0	1	1	1	0	0	1	1	1	1	0	0	0	0	0	1	1	0	0	0	1	1	0	1	1	1	1	1	1	1	1	1	1	1	1	1
Second fate RAL
	1	1	1	1	1	1	0	0	0	0	0	0	0	0	1	1	1	0	0	1	1	1	1	0	0	0	0	0	1	1	0	0	0	1	1	0	1	1	1	1	1	1	1	1	1	1	1	1	1
	2	1	1	1	1	1	0	0	0	0	0	0	0	0	1	1	1	0	0	1	1	1	1	0	0	0	0	0	1	1	0	0	0	1	1	0	1	1	1	1	1	1	1	1	1	1	1	1	1
Second fate Biv
Second fate Biv and RAL
Third fate
	0	1	1	1	1	1	0	0	0	0	0	0	0	0	1	1	1	0	0	1	1	1	1	0	0	0	0	0	1	1	0	0	0	1	1	0	0	1	0	0	0	1	1	1	1	1	1	1	1
	2	1	1	1	1	1	0	0	0	0	0	0	0	0	1	1	1	0	0	1	1	1	1	1	1	1	1	1	1	1	0	2	2	1	1	2	2	1	2	2	2	1	1	1	1	1	1	1	1
	2	1	1	1	1	1	0	0	1	1	0	0	0	0	1	1	1	0	0	1	1	1	1	1	1	1	1	1	1	1	0	2	2	1	1	2	2	1	2	2	2	1	1	1	1	1	1	1	1
	2	1	1	1	1	1	0	1	0	1	0	0	0	0	1	1	1	0	0	1	1	1	1	1	1	1	1	1	1	1	0	2	2	1	1	2	2	1	2	2	2	1	1	1	1	1	1	1	1
	2	1	1	1	1	1	1	0	0	1	0	0	0	0	1	1	1	0	0	1	1	1	1	1	1	1	1	1	1	1	0	2	2	1	1	2	2	1	2	2	2	1	1	1	1	1	1	1	1
	3	1	1	1	1	1	0	0	0	0	0	0	0	0	1	1	1	0	0	1	1	1	1	1	1	1	1	1	1	1	0	2	3	1	1	3	3	1	3	3	3	1	1	1	1	1	1	1	1
	3	1	1	1	1	1	0	0	1	1	0	0	0	0	1	1	1	0	0	1	1	1	1	1	1	1	1	1	1	1	0	2	3	1	1	3	3	1	3	3	3	1	1	1	1	1	1	1	1
	3	1	1	1	1	1	0	1	0	1	0	0	0	0	1	1	1	0	0	1	1	1	1	1	1	1	1	1	1	1	0	2	3	1	1	3	3	1	3	3	3	1	1	1	1	1	1	1	1
	3	1	1	1	1	1	1	0	0	1	0	0	0	0	1	1	1	0	0	1	1	1	1	1	1	1	1	1	1	1	0	2	3	1	1	3	3	1	3	3	3	1	1	1	1	1	1	1	1
Fusion fate
lin-10(0)
	LIN-3 *	EGL-20 *	CWN-1 *	CWN-2 *	LIN-44 *	MOM-2 *	DSL-1 *	APX-1 *	LAG-2 *	LS	EGL-17	EFF-1	EGL-18	ELT-6	LAG-2	LIN-39a	HCO	MAB-5	CEH-13	CEH-20	UNC-62	REF-2	LIN-39	DSL-1	APX-1	MC	LIN-25	SUR-2	PJW-5	LIN-31	LIN-1	MPK-1	MEK-2	KSR-2	KSR-1	LIN-45	LET-60	GAP-1	SOS-1	SEM-5	LET-23	LET-23ML	LIN-10	LIN-7	LIN-2	POP-1b	BAR-1	SYS-1	POP-1
First fate
Second fate
	0	1	1	1	1	1	0	0	1	1	0	0	0	0	1	1	1	0	0	1	1	1	1	0	0	0	0	0	0	1	1	0	0	1	1	0	0	1	0	0	0	0	0	1	1	1	1	1	1
	0	1	1	1	1	1	0	1	0	1	0	0	0	0	1	1	1	0	0	1	1	1	1	0	0	0	0	0	0	1	1	0	0	1	1	0	0	1	0	0	0	0	0	1	1	1	1	1	1
	0	1	1	1	1	1	1	0	0	1	0	0	0	0	1	1	1	0	0	1	1	1	1	0	0	0	0	0	0	1	1	0	0	1	1	0	0	1	0	0	0	0	0	1	1	1	1	1	1
Second fate RAL
Second fate Biv
Second fate Biv and RAL
Third fate
	0	1	1	1	1	1	0	0	0	0	0	0	0	0	1	1	1	0	0	1	1	1	1	0	0	0	0	0	0	1	1	0	0	1	1	0	0	1	0	0	0	0	0	1	1	1	1	1	1
Fusion fate
lin-11(0)
	LIN-3 *	EGL-20 *	CWN-1 *	CWN-2 *	LIN-44 *	MOM-2 *	DSL-1 *	APX-1 *	LAG-2 *	LS	EGL-17	EFF-1	EGL-18	ELT-6	LAG-2	LIN-39a	HCO	MAB-5	CEH-13	CEH-20	UNC-62	REF-2	LIN-39	DSL-1	APX-1	MC	LIN-25	SUR-2	PJW-5	LIN-31	LIN-1	MPK-1	MEK-2	KSR-2	KSR-1	LIN-45	LET-60	GAP-1	SOS-1	SEM-5	LET-23	LET-23ML	LIN-10	LIN-7	LIN-2	POP-1b	BAR-1	SYS-1	POP-1
First fate
	2	1	1	1	1	1	0	0	0	0	1	0	1	1	1	2	1	0	0	1	1	1	2	1	1	1	1	1	2	1	1	2	2	1	1	2	2	1	2	2	2	1	1	1	1	1	1	1	1
	2	1	1	1	1	1	0	0	1	1	1	0	1	1	1	2	1	0	0	1	1	1	2	1	1	1	1	1	2	1	1	2	2	1	1	2	2	1	2	2	2	1	1	1	1	1	1	1	1
	2	1	1	1	1	1	0	1	0	1	1	0	1	1	1	2	1	0	0	1	1	1	2	1	1	1	1	1	2	1	1	2	2	1	1	2	2	1	2	2	2	1	1	1	1	1	1	1	1
	2	1	1	1	1	1	1	0	0	1	1	0	1	1	1	2	1	0	0	1	1	1	2	1	1	1	1	1	2	1	1	2	2	1	1	2	2	1	2	2	2	1	1	1	1	1	1	1	1
	3	1	1	1	1	1	0	0	0	0	1	0	1	1	1	2	1	0	0	1	1	1	2	1	1	1	1	1	2	1	1	2	3	1	1	3	3	1	3	3	3	1	1	1	1	1	1	1	1
	3	1	1	1	1	1	0	0	1	1	1	0	1	1	1	2	1	0	0	1	1	1	2	1	1	1	1	1	2	1	1	2	3	1	1	3	3	1	3	3	3	1	1	1	1	1	1	1	1
	3	1	1	1	1	1	0	1	0	1	1	0	1	1	1	2	1	0	0	1	1	1	2	1	1	1	1	1	2	1	1	2	3	1	1	3	3	1	3	3	3	1	1	1	1	1	1	1	1
	3	1	1	1	1	1	1	0	0	1	1	0	1	1	1	2	1	0	0	1	1	1	2	1	1	1	1	1	2	1	1	2	3	1	1	3	3	1	3	3	3	1	1	1	1	1	1	1	1
Second fate
Second fate RAL
Second fate Biv
Second fate Biv and RAL
Third fate
	0	1	1	1	1	1	0	0	0	0	0	0	0	0	1	1	1	0	0	1	1	1	1	0	0	0	0	0	0	1	1	0	0	1	1	0	0	1	0	0	0	1	1	1	1	1	1	1	1
	0	1	1	1	1	1	0	0	1	1	0	0	0	0	1	1	1	0	0	1	1	1	1	0	0	0	0	0	0	1	1	0	0	1	1	0	0	1	0	0	0	1	1	1	1	1	1	1	1
	0	1	1	1	1	1	0	1	0	1	0	0	0	0	1	1	1	0	0	1	1	1	1	0	0	0	0	0	0	1	1	0	0	1	1	0	0	1	0	0	0	1	1	1	1	1	1	1	1
	0	1	1	1	1	1	1	0	0	1	0	0	0	0	1	1	1	0	0	1	1	1	1	0	0	0	0	0	0	1	1	0	0	1	1	0	0	1	0	0	0	1	1	1	1	1	1	1	1
	1	1	1	1	1	1	0	0	0	0	0	0	0	0	1	1	1	0	0	1	1	1	1	0	0	0	0	0	0	1	1	0	0	1	1	0	1	1	1	1	1	1	1	1	1	1	1	1	1
	1	1	1	1	1	1	0	0	1	1	0	0	0	0	1	1	1	0	0	1	1	1	1	0	0	0	0	0	0	1	1	0	0	1	1	0	1	1	1	1	1	1	1	1	1	1	1	1	1
	1	1	1	1	1	1	0	1	0	1	0	0	0	0	1	1	1	0	0	1	1	1	1	0	0	0	0	0	0	1	1	0	0	1	1	0	1	1	1	1	1	1	1	1	1	1	1	1	1
	1	1	1	1	1	1	1	0	0	1	0	0	0	0	1	1	1	0	0	1	1	1	1	0	0	0	0	0	0	1	1	0	0	1	1	0	1	1	1	1	1	1	1	1	1	1	1	1	1
	2	1	1	1	1	1	0	0	0	0	0	0	0	0	1	1	1	0	0	1	1	1	1	0	0	0	0	0	0	1	1	0	0	1	1	0	1	1	1	1	1	1	1	1	1	1	1	1	1
	2	1	1	1	1	1	0	0	1	1	0	0	0	0	1	1	1	0	0	1	1	1	1	0	0	0	0	0	0	1	1	0	0	1	1	0	1	1	1	1	1	1	1	1	1	1	1	1	1
	2	1	1	1	1	1	0	1	0	1	0	0	0	0	1	1	1	0	0	1	1	1	1	0	0	0	0	0	0	1	1	0	0	1	1	0	1	1	1	1	1	1	1	1	1	1	1	1	1
	2	1	1	1	1	1	1	0	0	1	0	0	0	0	1	1	1	0	0	1	1	1	1	0	0	0	0	0	0	1	1	0	0	1	1	0	1	1	1	1	1	1	1	1	1	1	1	1	1
Fusion fate
lin-11(1)
	LIN-3 *	EGL-20 *	CWN-1 *	CWN-2 *	LIN-44 *	MOM-2 *	DSL-1 *	APX-1 *	LAG-2 *	LS	EGL-17	EFF-1	EGL-18	ELT-6	LAG-2	LIN-39a	HCO	MAB-5	CEH-13	CEH-20	UNC-62	REF-2	LIN-39	DSL-1	APX-1	MC	LIN-25	SUR-2	PJW-5	LIN-31	LIN-1	MPK-1	MEK-2	KSR-2	KSR-1	LIN-45	LET-60	GAP-1	SOS-1	SEM-5	LET-23	LET-23ML	LIN-10	LIN-7	LIN-2	POP-1b	BAR-1	SYS-1	POP-1
First fate
	2	1	1	1	1	1	0	0	0	0	1	0	1	1	1	2	1	0	0	1	1	1	2	1	1	1	1	1	2	1	1	2	2	1	1	2	2	1	2	2	2	1	1	1	1	1	1	1	1
	2	1	1	1	1	1	0	0	1	1	1	0	1	1	1	2	1	0	0	1	1	1	2	1	1	1	1	1	2	1	1	2	2	1	1	2	2	1	2	2	2	1	1	1	1	1	1	1	1
	2	1	1	1	1	1	0	1	0	1	1	0	1	1	1	2	1	0	0	1	1	1	2	1	1	1	1	1	2	1	1	2	2	1	1	2	2	1	2	2	2	1	1	1	1	1	1	1	1
	2	1	1	1	1	1	1	0	0	1	1	0	1	1	1	2	1	0	0	1	1	1	2	1	1	1	1	1	2	1	1	2	2	1	1	2	2	1	2	2	2	1	1	1	1	1	1	1	1
	3	1	1	1	1	1	0	0	0	0	1	0	1	1	1	2	1	0	0	1	1	1	2	1	1	1	1	1	2	1	1	2	3	1	1	3	3	1	3	3	3	1	1	1	1	1	1	1	1
	3	1	1	1	1	1	0	0	1	1	1	0	1	1	1	2	1	0	0	1	1	1	2	1	1	1	1	1	2	1	1	2	3	1	1	3	3	1	3	3	3	1	1	1	1	1	1	1	1
	3	1	1	1	1	1	0	1	0	1	1	0	1	1	1	2	1	0	0	1	1	1	2	1	1	1	1	1	2	1	1	2	3	1	1	3	3	1	3	3	3	1	1	1	1	1	1	1	1
	3	1	1	1	1	1	1	0	0	1	1	0	1	1	1	2	1	0	0	1	1	1	2	1	1	1	1	1	2	1	1	2	3	1	1	3	3	1	3	3	3	1	1	1	1	1	1	1	1
Second fate
	0	1	1	1	1	1	0	0	1	1	0	0	0	0	1	1	1	0	0	1	1	1	1	0	0	0	0	0	0	1	1	0	0	1	1	0	0	1	0	0	0	1	1	1	1	1	1	1	1
	0	1	1	1	1	1	0	1	0	1	0	0	0	0	1	1	1	0	0	1	1	1	1	0	0	0	0	0	0	1	1	0	0	1	1	0	0	1	0	0	0	1	1	1	1	1	1	1	1
	0	1	1	1	1	1	1	0	0	1	0	0	0	0	1	1	1	0	0	1	1	1	1	0	0	0	0	0	0	1	1	0	0	1	1	0	0	1	0	0	0	1	1	1	1	1	1	1	1
	1	1	1	1	1	1	0	0	1	1	0	0	0	0	1	1	1	0	0	1	1	1	1	0	0	0	0	0	0	1	1	0	0	1	1	0	1	1	1	1	1	1	1	1	1	1	1	1	1
	1	1	1	1	1	1	0	1	0	1	0	0	0	0	1	1	1	0	0	1	1	1	1	0	0	0	0	0	0	1	1	0	0	1	1	0	1	1	1	1	1	1	1	1	1	1	1	1	1
	1	1	1	1	1	1	1	0	0	1	0	0	0	0	1	1	1	0	0	1	1	1	1	0	0	0	0	0	0	1	1	0	0	1	1	0	1	1	1	1	1	1	1	1	1	1	1	1	1
	2	1	1	1	1	1	0	0	1	1	0	0	0	0	1	1	1	0	0	1	1	1	1	0	0	0	0	0	0	1	1	0	0	1	1	0	1	1	1	1	1	1	1	1	1	1	1	1	1
	2	1	1	1	1	1	0	1	0	1	0	0	0	0	1	1	1	0	0	1	1	1	1	0	0	0	0	0	0	1	1	0	0	1	1	0	1	1	1	1	1	1	1	1	1	1	1	1	1
	2	1	1	1	1	1	1	0	0	1	0	0	0	0	1	1	1	0	0	1	1	1	1	0	0	0	0	0	0	1	1	0	0	1	1	0	1	1	1	1	1	1	1	1	1	1	1	1	1
Second fate RAL
	1	1	1	1	1	1	0	0	0	0	0	0	0	0	1	1	1	0	0	1	1	1	1	0	0	0	0	0	0	1	1	0	0	1	1	0	1	1	1	1	1	1	1	1	1	1	1	1	1
	2	1	1	1	1	1	0	0	0	0	0	0	0	0	1	1	1	0	0	1	1	1	1	0	0	0	0	0	0	1	1	0	0	1	1	0	1	1	1	1	1	1	1	1	1	1	1	1	1
Second fate Biv
Second fate Biv and RAL
Third fate
	0	1	1	1	1	1	0	0	0	0	0	0	0	0	1	1	1	0	0	1	1	1	1	0	0	0	0	0	0	1	1	0	0	1	1	0	0	1	0	0	0	1	1	1	1	1	1	1	1
Fusion fate
lin-12(0)
	LIN-3 *	EGL-20 *	CWN-1 *	CWN-2 *	LIN-44 *	MOM-2 *	DSL-1 *	APX-1 *	LAG-2 *	LS	EGL-17	EFF-1	EGL-18	ELT-6	LAG-2	LIN-39a	HCO	MAB-5	CEH-13	CEH-20	UNC-62	REF-2	LIN-39	DSL-1	APX-1	MC	LIN-25	SUR-2	PJW-5	LIN-31	LIN-1	MPK-1	MEK-2	KSR-2	KSR-1	LIN-45	LET-60	GAP-1	SOS-1	SEM-5	LET-23	LET-23ML	LIN-10	LIN-7	LIN-2	POP-1b	BAR-1	SYS-1	POP-1
First fate
	2	1	1	1	1	1	0	0	0	0	1	0	1	1	1	2	1	0	0	1	1	1	2	1	1	1	1	1	2	1	1	2	2	1	1	2	2	1	2	2	2	1	1	1	1	1	1	1	1
	2	1	1	1	1	1	0	0	1	1	1	0	1	1	1	2	1	0	0	1	1	1	2	1	1	1	1	1	2	1	1	2	2	1	1	2	2	1	2	2	2	1	1	1	1	1	1	1	1
	2	1	1	1	1	1	0	1	0	1	1	0	1	1	1	2	1	0	0	1	1	1	2	1	1	1	1	1	2	1	1	2	2	1	1	2	2	1	2	2	2	1	1	1	1	1	1	1	1
	2	1	1	1	1	1	1	0	0	1	1	0	1	1	1	2	1	0	0	1	1	1	2	1	1	1	1	1	2	1	1	2	2	1	1	2	2	1	2	2	2	1	1	1	1	1	1	1	1
	3	1	1	1	1	1	0	0	0	0	1	0	1	1	1	2	1	0	0	1	1	1	2	1	1	1	1	1	2	1	1	2	3	1	1	3	3	1	3	3	3	1	1	1	1	1	1	1	1
	3	1	1	1	1	1	0	0	1	1	1	0	1	1	1	2	1	0	0	1	1	1	2	1	1	1	1	1	2	1	1	2	3	1	1	3	3	1	3	3	3	1	1	1	1	1	1	1	1
	3	1	1	1	1	1	0	1	0	1	1	0	1	1	1	2	1	0	0	1	1	1	2	1	1	1	1	1	2	1	1	2	3	1	1	3	3	1	3	3	3	1	1	1	1	1	1	1	1
	3	1	1	1	1	1	1	0	0	1	1	0	1	1	1	2	1	0	0	1	1	1	2	1	1	1	1	1	2	1	1	2	3	1	1	3	3	1	3	3	3	1	1	1	1	1	1	1	1
Second fate
Second fate RAL
	1	1	1	1	1	1	0	0	0	0	0	0	0	0	1	1	1	0	0	1	1	1	1	0	0	0	0	0	0	1	1	0	0	1	1	0	1	1	1	1	1	1	1	1	1	1	1	1	1
	1	1	1	1	1	1	0	0	1	1	0	0	0	0	1	1	1	0	0	1	1	1	1	0	0	0	0	0	0	1	1	0	0	1	1	0	1	1	1	1	1	1	1	1	1	1	1	1	1
	1	1	1	1	1	1	0	1	0	1	0	0	0	0	1	1	1	0	0	1	1	1	1	0	0	0	0	0	0	1	1	0	0	1	1	0	1	1	1	1	1	1	1	1	1	1	1	1	1
	1	1	1	1	1	1	1	0	0	1	0	0	0	0	1	1	1	0	0	1	1	1	1	0	0	0	0	0	0	1	1	0	0	1	1	0	1	1	1	1	1	1	1	1	1	1	1	1	1
	2	1	1	1	1	1	0	0	0	0	0	0	0	0	1	1	1	0	0	1	1	1	1	0	0	0	0	0	0	1	1	0	0	1	1	0	1	1	1	1	1	1	1	1	1	1	1	1	1
	2	1	1	1	1	1	0	0	1	1	0	0	0	0	1	1	1	0	0	1	1	1	1	0	0	0	0	0	0	1	1	0	0	1	1	0	1	1	1	1	1	1	1	1	1	1	1	1	1
	2	1	1	1	1	1	0	1	0	1	0	0	0	0	1	1	1	0	0	1	1	1	1	0	0	0	0	0	0	1	1	0	0	1	1	0	1	1	1	1	1	1	1	1	1	1	1	1	1
	2	1	1	1	1	1	1	0	0	1	0	0	0	0	1	1	1	0	0	1	1	1	1	0	0	0	0	0	0	1	1	0	0	1	1	0	1	1	1	1	1	1	1	1	1	1	1	1	1
Second fate Biv
Second fate Biv and RAL
Third fate
	0	1	1	1	1	1	0	0	0	0	0	0	0	0	1	1	1	0	0	1	1	1	1	0	0	0	0	0	0	1	1	0	0	1	1	0	0	1	0	0	0	1	1	1	1	1	1	1	1
	0	1	1	1	1	1	0	0	1	1	0	0	0	0	1	1	1	0	0	1	1	1	1	0	0	0	0	0	0	1	1	0	0	1	1	0	0	1	0	0	0	1	1	1	1	1	1	1	1
	0	1	1	1	1	1	0	1	0	1	0	0	0	0	1	1	1	0	0	1	1	1	1	0	0	0	0	0	0	1	1	0	0	1	1	0	0	1	0	0	0	1	1	1	1	1	1	1	1
	0	1	1	1	1	1	1	0	0	1	0	0	0	0	1	1	1	0	0	1	1	1	1	0	0	0	0	0	0	1	1	0	0	1	1	0	0	1	0	0	0	1	1	1	1	1	1	1	1
Fusion fate
lin-12(1)
	LIN-3 *	EGL-20 *	CWN-1 *	CWN-2 *	LIN-44 *	MOM-2 *	DSL-1 *	APX-1 *	LAG-2 *	LS	EGL-17	EFF-1	EGL-18	ELT-6	LAG-2	LIN-39a	HCO	MAB-5	CEH-13	CEH-20	UNC-62	REF-2	LIN-39	DSL-1	APX-1	MC	LIN-25	SUR-2	PJW-5	LIN-31	LIN-1	MPK-1	MEK-2	KSR-2	KSR-1	LIN-45	LET-60	GAP-1	SOS-1	SEM-5	LET-23	LET-23ML	LIN-10	LIN-7	LIN-2	POP-1b	BAR-1	SYS-1	POP-1
First fate
	2	1	1	1	1	1	0	0	0	0	1	0	1	1	1	2	1	0	0	1	1	1	2	1	1	1	1	1	2	1	1	2	2	1	1	2	2	1	2	2	2	1	1	1	1	1	1	1	1
	2	1	1	1	1	1	0	0	1	1	1	0	1	1	1	2	1	0	0	1	1	1	2	1	1	1	1	1	2	1	1	2	2	1	1	2	2	1	2	2	2	1	1	1	1	1	1	1	1
	2	1	1	1	1	1	0	1	0	1	1	0	1	1	1	2	1	0	0	1	1	1	2	1	1	1	1	1	2	1	1	2	2	1	1	2	2	1	2	2	2	1	1	1	1	1	1	1	1
	2	1	1	1	1	1	1	0	0	1	1	0	1	1	1	2	1	0	0	1	1	1	2	1	1	1	1	1	2	1	1	2	2	1	1	2	2	1	2	2	2	1	1	1	1	1	1	1	1
	3	1	1	1	1	1	0	0	0	0	1	0	1	1	1	2	1	0	0	1	1	1	2	1	1	1	1	1	2	1	1	2	3	1	1	3	3	1	3	3	3	1	1	1	1	1	1	1	1
	3	1	1	1	1	1	0	0	1	1	1	0	1	1	1	2	1	0	0	1	1	1	2	1	1	1	1	1	2	1	1	2	3	1	1	3	3	1	3	3	3	1	1	1	1	1	1	1	1
	3	1	1	1	1	1	0	1	0	1	1	0	1	1	1	2	1	0	0	1	1	1	2	1	1	1	1	1	2	1	1	2	3	1	1	3	3	1	3	3	3	1	1	1	1	1	1	1	1
	3	1	1	1	1	1	1	0	0	1	1	0	1	1	1	2	1	0	0	1	1	1	2	1	1	1	1	1	2	1	1	2	3	1	1	3	3	1	3	3	3	1	1	1	1	1	1	1	1
Second fate
	0	1	1	1	1	1	0	0	1	1	0	0	0	0	1	1	1	0	0	1	1	1	1	0	0	0	0	0	0	1	1	0	0	1	1	0	0	1	0	0	0	1	1	1	1	1	1	1	1
	0	1	1	1	1	1	0	1	0	1	0	0	0	0	1	1	1	0	0	1	1	1	1	0	0	0	0	0	0	1	1	0	0	1	1	0	0	1	0	0	0	1	1	1	1	1	1	1	1
	0	1	1	1	1	1	1	0	0	1	0	0	0	0	1	1	1	0	0	1	1	1	1	0	0	0	0	0	0	1	1	0	0	1	1	0	0	1	0	0	0	1	1	1	1	1	1	1	1
	1	1	1	1	1	1	0	0	1	1	0	0	0	0	1	1	1	0	0	1	1	1	1	0	0	0	0	0	0	1	1	0	0	1	1	0	1	1	1	1	1	1	1	1	1	1	1	1	1
	1	1	1	1	1	1	0	1	0	1	0	0	0	0	1	1	1	0	0	1	1	1	1	0	0	0	0	0	0	1	1	0	0	1	1	0	1	1	1	1	1	1	1	1	1	1	1	1	1
	1	1	1	1	1	1	1	0	0	1	0	0	0	0	1	1	1	0	0	1	1	1	1	0	0	0	0	0	0	1	1	0	0	1	1	0	1	1	1	1	1	1	1	1	1	1	1	1	1
	2	1	1	1	1	1	0	0	1	1	0	0	0	0	1	1	1	0	0	1	1	1	1	0	0	0	0	0	0	1	1	0	0	1	1	0	1	1	1	1	1	1	1	1	1	1	1	1	1
	2	1	1	1	1	1	0	1	0	1	0	0	0	0	1	1	1	0	0	1	1	1	1	0	0	0	0	0	0	1	1	0	0	1	1	0	1	1	1	1	1	1	1	1	1	1	1	1	1
	2	1	1	1	1	1	1	0	0	1	0	0	0	0	1	1	1	0	0	1	1	1	1	0	0	0	0	0	0	1	1	0	0	1	1	0	1	1	1	1	1	1	1	1	1	1	1	1	1
Second fate RAL
	1	1	1	1	1	1	0	0	0	0	0	0	0	0	1	1	1	0	0	1	1	1	1	0	0	0	0	0	0	1	1	0	0	1	1	0	1	1	1	1	1	1	1	1	1	1	1	1	1
	2	1	1	1	1	1	0	0	0	0	0	0	0	0	1	1	1	0	0	1	1	1	1	0	0	0	0	0	0	1	1	0	0	1	1	0	1	1	1	1	1	1	1	1	1	1	1	1	1
Second fate Biv
Second fate Biv and RAL
Third fate
	0	1	1	1	1	1	0	0	0	0	0	0	0	0	1	1	1	0	0	1	1	1	1	0	0	0	0	0	0	1	1	0	0	1	1	0	0	1	0	0	0	1	1	1	1	1	1	1	1
	0	1	1	1	1	1	0	0	1	1	0	0	0	0	1	1	1	0	0	1	1	1	1	0	0	0	0	0	0	1	1	0	0	1	1	0	0	1	0	0	0	1	1	1	1	1	1	1	1
	0	1	1	1	1	1	0	1	0	1	0	0	0	0	1	1	1	0	0	1	1	1	1	0	0	0	0	0	0	1	1	0	0	1	1	0	0	1	0	0	0	1	1	1	1	1	1	1	1
	0	1	1	1	1	1	1	0	0	1	0	0	0	0	1	1	1	0	0	1	1	1	1	0	0	0	0	0	0	1	1	0	0	1	1	0	0	1	0	0	0	1	1	1	1	1	1	1	1
Fusion fate
lin-12-1(0)
	LIN-3 *	EGL-20 *	CWN-1 *	CWN-2 *	LIN-44 *	MOM-2 *	DSL-1 *	APX-1 *	LAG-2 *	LS	EGL-17	EFF-1	EGL-18	ELT-6	LAG-2	LIN-39a	HCO	MAB-5	CEH-13	CEH-20	UNC-62	REF-2	LIN-39	DSL-1	APX-1	MC	LIN-25	SUR-2	PJW-5	LIN-31	LIN-1	MPK-1	MEK-2	KSR-2	KSR-1	LIN-45	LET-60	GAP-1	SOS-1	SEM-5	LET-23	LET-23ML	LIN-10	LIN-7	LIN-2	POP-1b	BAR-1	SYS-1	POP-1
First fate
	2	1	1	1	1	1	0	0	0	0	1	0	1	1	1	2	1	0	0	1	1	1	2	1	1	1	1	1	2	1	1	2	2	1	1	2	2	1	2	2	2	1	1	1	1	1	1	1	1
	2	1	1	1	1	1	0	0	1	1	1	0	1	1	1	2	1	0	0	1	1	1	2	1	1	1	1	1	2	1	1	2	2	1	1	2	2	1	2	2	2	1	1	1	1	1	1	1	1
	2	1	1	1	1	1	0	1	0	1	1	0	1	1	1	2	1	0	0	1	1	1	2	1	1	1	1	1	2	1	1	2	2	1	1	2	2	1	2	2	2	1	1	1	1	1	1	1	1
	2	1	1	1	1	1	1	0	0	1	1	0	1	1	1	2	1	0	0	1	1	1	2	1	1	1	1	1	2	1	1	2	2	1	1	2	2	1	2	2	2	1	1	1	1	1	1	1	1
	3	1	1	1	1	1	0	0	0	0	1	0	1	1	1	2	1	0	0	1	1	1	2	1	1	1	1	1	2	1	1	2	3	1	1	3	3	1	3	3	3	1	1	1	1	1	1	1	1
	3	1	1	1	1	1	0	0	1	1	1	0	1	1	1	2	1	0	0	1	1	1	2	1	1	1	1	1	2	1	1	2	3	1	1	3	3	1	3	3	3	1	1	1	1	1	1	1	1
	3	1	1	1	1	1	0	1	0	1	1	0	1	1	1	2	1	0	0	1	1	1	2	1	1	1	1	1	2	1	1	2	3	1	1	3	3	1	3	3	3	1	1	1	1	1	1	1	1
	3	1	1	1	1	1	1	0	0	1	1	0	1	1	1	2	1	0	0	1	1	1	2	1	1	1	1	1	2	1	1	2	3	1	1	3	3	1	3	3	3	1	1	1	1	1	1	1	1
Second fate
Second fate RAL
	1	1	1	1	1	1	0	0	0	0	0	0	0	0	1	1	1	0	0	1	1	1	1	0	0	0	0	0	0	1	1	0	0	1	1	0	1	1	1	1	1	1	1	1	1	1	1	1	1
	1	1	1	1	1	1	0	0	1	1	0	0	0	0	1	1	1	0	0	1	1	1	1	0	0	0	0	0	0	1	1	0	0	1	1	0	1	1	1	1	1	1	1	1	1	1	1	1	1
	1	1	1	1	1	1	0	1	0	1	0	0	0	0	1	1	1	0	0	1	1	1	1	0	0	0	0	0	0	1	1	0	0	1	1	0	1	1	1	1	1	1	1	1	1	1	1	1	1
	1	1	1	1	1	1	1	0	0	1	0	0	0	0	1	1	1	0	0	1	1	1	1	0	0	0	0	0	0	1	1	0	0	1	1	0	1	1	1	1	1	1	1	1	1	1	1	1	1
	2	1	1	1	1	1	0	0	0	0	0	0	0	0	1	1	1	0	0	1	1	1	1	0	0	0	0	0	0	1	1	0	0	1	1	0	1	1	1	1	1	1	1	1	1	1	1	1	1
	2	1	1	1	1	1	0	0	1	1	0	0	0	0	1	1	1	0	0	1	1	1	1	0	0	0	0	0	0	1	1	0	0	1	1	0	1	1	1	1	1	1	1	1	1	1	1	1	1
	2	1	1	1	1	1	0	1	0	1	0	0	0	0	1	1	1	0	0	1	1	1	1	0	0	0	0	0	0	1	1	0	0	1	1	0	1	1	1	1	1	1	1	1	1	1	1	1	1
	2	1	1	1	1	1	1	0	0	1	0	0	0	0	1	1	1	0	0	1	1	1	1	0	0	0	0	0	0	1	1	0	0	1	1	0	1	1	1	1	1	1	1	1	1	1	1	1	1
Second fate Biv
Second fate Biv and RAL
Third fate
	0	1	1	1	1	1	0	0	0	0	0	0	0	0	1	1	1	0	0	1	1	1	1	0	0	0	0	0	0	1	1	0	0	1	1	0	0	1	0	0	0	1	1	1	1	1	1	1	1
	0	1	1	1	1	1	0	0	1	1	0	0	0	0	1	1	1	0	0	1	1	1	1	0	0	0	0	0	0	1	1	0	0	1	1	0	0	1	0	0	0	1	1	1	1	1	1	1	1
	0	1	1	1	1	1	0	1	0	1	0	0	0	0	1	1	1	0	0	1	1	1	1	0	0	0	0	0	0	1	1	0	0	1	1	0	0	1	0	0	0	1	1	1	1	1	1	1	1
	0	1	1	1	1	1	1	0	0	1	0	0	0	0	1	1	1	0	0	1	1	1	1	0	0	0	0	0	0	1	1	0	0	1	1	0	0	1	0	0	0	1	1	1	1	1	1	1	1
Fusion fate
lin-12-1(1)
	LIN-3 *	EGL-20 *	CWN-1 *	CWN-2 *	LIN-44 *	MOM-2 *	DSL-1 *	APX-1 *	LAG-2 *	LS	EGL-17	EFF-1	EGL-18	ELT-6	LAG-2	LIN-39a	HCO	MAB-5	CEH-13	CEH-20	UNC-62	REF-2	LIN-39	DSL-1	APX-1	MC	LIN-25	SUR-2	PJW-5	LIN-31	LIN-1	MPK-1	MEK-2	KSR-2	KSR-1	LIN-45	LET-60	GAP-1	SOS-1	SEM-5	LET-23	LET-23ML	LIN-10	LIN-7	LIN-2	POP-1b	BAR-1	SYS-1	POP-1
First fate
	2	1	1	1	1	1	0	0	0	0	1	0	1	1	1	2	1	0	0	1	1	1	2	1	1	1	1	1	2	1	1	2	2	1	1	2	2	1	2	2	2	1	1	1	1	1	1	1	1
	3	1	1	1	1	1	0	0	0	0	1	0	1	1	1	2	1	0	0	1	1	1	2	1	1	1	1	1	2	1	1	2	3	1	1	3	3	1	3	3	3	1	1	1	1	1	1	1	1
	3	1	1	1	1	1	0	0	1	1	1	0	1	1	1	2	1	0	0	1	1	1	2	1	1	1	1	1	2	1	1	2	3	1	1	3	3	1	3	3	3	1	1	1	1	1	1	1	1
	3	1	1	1	1	1	0	1	0	1	1	0	1	1	1	2	1	0	0	1	1	1	2	1	1	1	1	1	2	1	1	2	3	1	1	3	3	1	3	3	3	1	1	1	1	1	1	1	1
	3	1	1	1	1	1	1	0	0	1	1	0	1	1	1	2	1	0	0	1	1	1	2	1	1	1	1	1	2	1	1	2	3	1	1	3	3	1	3	3	3	1	1	1	1	1	1	1	1
Second fate
	0	1	1	1	1	1	0	0	1	1	0	0	0	0	1	1	1	0	0	1	1	1	1	0	0	0	0	0	0	1	1	0	0	1	1	0	0	1	0	0	0	1	1	1	1	1	1	1	1
	0	1	1	1	1	1	0	1	0	1	0	0	0	0	1	1	1	0	0	1	1	1	1	0	0	0	0	0	0	1	1	0	0	1	1	0	0	1	0	0	0	1	1	1	1	1	1	1	1
	0	1	1	1	1	1	1	0	0	1	0	0	0	0	1	1	1	0	0	1	1	1	1	0	0	0	0	0	0	1	1	0	0	1	1	0	0	1	0	0	0	1	1	1	1	1	1	1	1
	1	1	1	1	1	1	0	0	1	1	0	0	0	0	1	1	1	0	0	1	1	1	1	0	0	0	0	0	0	1	1	0	0	1	1	0	1	1	1	1	1	1	1	1	1	1	1	1	1
	1	1	1	1	1	1	0	1	0	1	0	0	0	0	1	1	1	0	0	1	1	1	1	0	0	0	0	0	0	1	1	0	0	1	1	0	1	1	1	1	1	1	1	1	1	1	1	1	1
	1	1	1	1	1	1	1	0	0	1	0	0	0	0	1	1	1	0	0	1	1	1	1	0	0	0	0	0	0	1	1	0	0	1	1	0	1	1	1	1	1	1	1	1	1	1	1	1	1
	2	1	1	1	1	1	0	0	1	1	0	0	0	0	1	1	1	0	0	1	1	1	1	0	0	0	0	0	0	1	1	0	0	1	1	0	1	1	1	1	1	1	1	1	1	1	1	1	1
	2	1	1	1	1	1	0	1	0	1	0	0	0	0	1	1	1	0	0	1	1	1	1	0	0	0	0	0	0	1	1	0	0	1	1	0	1	1	1	1	1	1	1	1	1	1	1	1	1
	2	1	1	1	1	1	1	0	0	1	0	0	0	0	1	1	1	0	0	1	1	1	1	0	0	0	0	0	0	1	1	0	0	1	1	0	1	1	1	1	1	1	1	1	1	1	1	1	1
Second fate RAL
	1	1	1	1	1	1	0	0	0	0	0	0	0	0	1	1	1	0	0	1	1	1	1	0	0	0	0	0	0	1	1	0	0	1	1	0	1	1	1	1	1	1	1	1	1	1	1	1	1
	2	1	1	1	1	1	0	0	0	0	0	0	0	0	1	1	1	0	0	1	1	1	1	0	0	0	0	0	0	1	1	0	0	1	1	0	1	1	1	1	1	1	1	1	1	1	1	1	1
Second fate Biv
Second fate Biv and RAL
Third fate
	0	1	1	1	1	1	0	0	0	0	0	0	0	0	1	1	1	0	0	1	1	1	1	0	0	0	0	0	0	1	1	0	0	1	1	0	0	1	0	0	0	1	1	1	1	1	1	1	1
Fusion fate
lin-12-2(0)
	LIN-3 *	EGL-20 *	CWN-1 *	CWN-2 *	LIN-44 *	MOM-2 *	DSL-1 *	APX-1 *	LAG-2 *	LS	EGL-17	EFF-1	EGL-18	ELT-6	LAG-2	LIN-39a	HCO	MAB-5	CEH-13	CEH-20	UNC-62	REF-2	LIN-39	DSL-1	APX-1	MC	LIN-25	SUR-2	PJW-5	LIN-31	LIN-1	MPK-1	MEK-2	KSR-2	KSR-1	LIN-45	LET-60	GAP-1	SOS-1	SEM-5	LET-23	LET-23ML	LIN-10	LIN-7	LIN-2	POP-1b	BAR-1	SYS-1	POP-1
First fate
	2	1	1	1	1	1	0	0	0	0	1	0	1	1	1	2	1	0	0	1	1	1	2	1	1	1	1	1	2	1	1	2	2	1	1	2	2	1	2	2	2	1	1	1	1	1	1	1	1
	2	1	1	1	1	1	0	0	1	1	1	0	1	1	1	2	1	0	0	1	1	1	2	1	1	1	1	1	2	1	1	2	2	1	1	2	2	1	2	2	2	1	1	1	1	1	1	1	1
	2	1	1	1	1	1	0	1	0	1	1	0	1	1	1	2	1	0	0	1	1	1	2	1	1	1	1	1	2	1	1	2	2	1	1	2	2	1	2	2	2	1	1	1	1	1	1	1	1
	2	1	1	1	1	1	1	0	0	1	1	0	1	1	1	2	1	0	0	1	1	1	2	1	1	1	1	1	2	1	1	2	2	1	1	2	2	1	2	2	2	1	1	1	1	1	1	1	1
	3	1	1	1	1	1	0	0	0	0	1	0	1	1	1	2	1	0	0	1	1	1	2	1	1	1	1	1	2	1	1	2	3	1	1	3	3	1	3	3	3	1	1	1	1	1	1	1	1
	3	1	1	1	1	1	0	0	1	1	1	0	1	1	1	2	1	0	0	1	1	1	2	1	1	1	1	1	2	1	1	2	3	1	1	3	3	1	3	3	3	1	1	1	1	1	1	1	1
	3	1	1	1	1	1	0	1	0	1	1	0	1	1	1	2	1	0	0	1	1	1	2	1	1	1	1	1	2	1	1	2	3	1	1	3	3	1	3	3	3	1	1	1	1	1	1	1	1
	3	1	1	1	1	1	1	0	0	1	1	0	1	1	1	2	1	0	0	1	1	1	2	1	1	1	1	1	2	1	1	2	3	1	1	3	3	1	3	3	3	1	1	1	1	1	1	1	1
Second fate
Second fate RAL
	1	1	1	1	1	1	0	0	0	0	0	0	0	0	1	1	1	0	0	1	1	1	1	0	0	0	0	0	0	1	1	0	0	1	1	0	1	1	1	1	1	1	1	1	1	1	1	1	1
	1	1	1	1	1	1	0	0	1	1	0	0	0	0	1	1	1	0	0	1	1	1	1	0	0	0	0	0	0	1	1	0	0	1	1	0	1	1	1	1	1	1	1	1	1	1	1	1	1
	1	1	1	1	1	1	0	1	0	1	0	0	0	0	1	1	1	0	0	1	1	1	1	0	0	0	0	0	0	1	1	0	0	1	1	0	1	1	1	1	1	1	1	1	1	1	1	1	1
	1	1	1	1	1	1	1	0	0	1	0	0	0	0	1	1	1	0	0	1	1	1	1	0	0	0	0	0	0	1	1	0	0	1	1	0	1	1	1	1	1	1	1	1	1	1	1	1	1
	2	1	1	1	1	1	0	0	0	0	0	0	0	0	1	1	1	0	0	1	1	1	1	0	0	0	0	0	0	1	1	0	0	1	1	0	1	1	1	1	1	1	1	1	1	1	1	1	1
	2	1	1	1	1	1	0	0	1	1	0	0	0	0	1	1	1	0	0	1	1	1	1	0	0	0	0	0	0	1	1	0	0	1	1	0	1	1	1	1	1	1	1	1	1	1	1	1	1
	2	1	1	1	1	1	0	1	0	1	0	0	0	0	1	1	1	0	0	1	1	1	1	0	0	0	0	0	0	1	1	0	0	1	1	0	1	1	1	1	1	1	1	1	1	1	1	1	1
	2	1	1	1	1	1	1	0	0	1	0	0	0	0	1	1	1	0	0	1	1	1	1	0	0	0	0	0	0	1	1	0	0	1	1	0	1	1	1	1	1	1	1	1	1	1	1	1	1
Second fate Biv
Second fate Biv and RAL
Third fate
	0	1	1	1	1	1	0	0	0	0	0	0	0	0	1	1	1	0	0	1	1	1	1	0	0	0	0	0	0	1	1	0	0	1	1	0	0	1	0	0	0	1	1	1	1	1	1	1	1
	0	1	1	1	1	1	0	0	1	1	0	0	0	0	1	1	1	0	0	1	1	1	1	0	0	0	0	0	0	1	1	0	0	1	1	0	0	1	0	0	0	1	1	1	1	1	1	1	1
	0	1	1	1	1	1	0	1	0	1	0	0	0	0	1	1	1	0	0	1	1	1	1	0	0	0	0	0	0	1	1	0	0	1	1	0	0	1	0	0	0	1	1	1	1	1	1	1	1
	0	1	1	1	1	1	1	0	0	1	0	0	0	0	1	1	1	0	0	1	1	1	1	0	0	0	0	0	0	1	1	0	0	1	1	0	0	1	0	0	0	1	1	1	1	1	1	1	1
Fusion fate
lin-12-2(1)
	LIN-3 *	EGL-20 *	CWN-1 *	CWN-2 *	LIN-44 *	MOM-2 *	DSL-1 *	APX-1 *	LAG-2 *	LS	EGL-17	EFF-1	EGL-18	ELT-6	LAG-2	LIN-39a	HCO	MAB-5	CEH-13	CEH-20	UNC-62	REF-2	LIN-39	DSL-1	APX-1	MC	LIN-25	SUR-2	PJW-5	LIN-31	LIN-1	MPK-1	MEK-2	KSR-2	KSR-1	LIN-45	LET-60	GAP-1	SOS-1	SEM-5	LET-23	LET-23ML	LIN-10	LIN-7	LIN-2	POP-1b	BAR-1	SYS-1	POP-1
First fate
	3	1	1	1	1	1	0	0	0	0	1	0	1	1	1	2	1	0	0	1	1	1	2	1	1	1	1	1	2	1	1	2	3	1	1	3	3	1	3	3	3	1	1	1	1	1	1	1	1
	3	1	1	1	1	1	0	0	1	1	1	0	1	1	1	2	1	0	0	1	1	1	2	1	1	1	1	1	2	1	1	2	3	1	1	3	3	1	3	3	3	1	1	1	1	1	1	1	1
	3	1	1	1	1	1	0	1	0	1	1	0	1	1	1	2	1	0	0	1	1	1	2	1	1	1	1	1	2	1	1	2	3	1	1	3	3	1	3	3	3	1	1	1	1	1	1	1	1
	3	1	1	1	1	1	1	0	0	1	1	0	1	1	1	2	1	0	0	1	1	1	2	1	1	1	1	1	2	1	1	2	3	1	1	3	3	1	3	3	3	1	1	1	1	1	1	1	1
Second fate
	0	1	1	1	1	1	0	0	0	0	0	0	0	0	1	1	1	0	0	1	1	1	1	0	0	0	0	0	0	1	1	0	0	1	1	0	0	1	0	0	0	1	1	1	1	1	1	1	1
	0	1	1	1	1	1	0	0	1	1	0	0	0	0	1	1	1	0	0	1	1	1	1	0	0	0	0	0	0	1	1	0	0	1	1	0	0	1	0	0	0	1	1	1	1	1	1	1	1
	0	1	1	1	1	1	0	1	0	1	0	0	0	0	1	1	1	0	0	1	1	1	1	0	0	0	0	0	0	1	1	0	0	1	1	0	0	1	0	0	0	1	1	1	1	1	1	1	1
	0	1	1	1	1	1	1	0	0	1	0	0	0	0	1	1	1	0	0	1	1	1	1	0	0	0	0	0	0	1	1	0	0	1	1	0	0	1	0	0	0	1	1	1	1	1	1	1	1
	1	1	1	1	1	1	0	0	0	0	0	0	0	0	1	1	1	0	0	1	1	1	1	0	0	0	0	0	0	1	1	0	0	1	1	0	1	1	1	1	1	1	1	1	1	1	1	1	1
	1	1	1	1	1	1	0	0	1	1	0	0	0	0	1	1	1	0	0	1	1	1	1	0	0	0	0	0	0	1	1	0	0	1	1	0	1	1	1	1	1	1	1	1	1	1	1	1	1
	1	1	1	1	1	1	0	1	0	1	0	0	0	0	1	1	1	0	0	1	1	1	1	0	0	0	0	0	0	1	1	0	0	1	1	0	1	1	1	1	1	1	1	1	1	1	1	1	1
	1	1	1	1	1	1	1	0	0	1	0	0	0	0	1	1	1	0	0	1	1	1	1	0	0	0	0	0	0	1	1	0	0	1	1	0	1	1	1	1	1	1	1	1	1	1	1	1	1
	2	1	1	1	1	1	0	0	0	0	0	0	0	0	1	1	1	0	0	1	1	1	1	0	0	0	0	0	0	1	1	0	0	1	1	0	1	1	1	1	1	1	1	1	1	1	1	1	1
	2	1	1	1	1	1	0	0	1	1	0	0	0	0	1	1	1	0	0	1	1	1	1	0	0	0	0	0	0	1	1	0	0	1	1	0	1	1	1	1	1	1	1	1	1	1	1	1	1
	2	1	1	1	1	1	0	1	0	1	0	0	0	0	1	1	1	0	0	1	1	1	1	0	0	0	0	0	0	1	1	0	0	1	1	0	1	1	1	1	1	1	1	1	1	1	1	1	1
	2	1	1	1	1	1	1	0	0	1	0	0	0	0	1	1	1	0	0	1	1	1	1	0	0	0	0	0	0	1	1	0	0	1	1	0	1	1	1	1	1	1	1	1	1	1	1	1	1
Second fate RAL
Second fate Biv
Second fate Biv and RAL
Third fate
Fusion fate
lin-12-3(0)
	LIN-3 *	EGL-20 *	CWN-1 *	CWN-2 *	LIN-44 *	MOM-2 *	DSL-1 *	APX-1 *	LAG-2 *	LS	EGL-17	EFF-1	EGL-18	ELT-6	LAG-2	LIN-39a	HCO	MAB-5	CEH-13	CEH-20	UNC-62	REF-2	LIN-39	DSL-1	APX-1	MC	LIN-25	SUR-2	PJW-5	LIN-31	LIN-1	MPK-1	MEK-2	KSR-2	KSR-1	LIN-45	LET-60	GAP-1	SOS-1	SEM-5	LET-23	LET-23ML	LIN-10	LIN-7	LIN-2	POP-1b	BAR-1	SYS-1	POP-1
First fate
	2	1	1	1	1	1	0	0	0	0	1	0	1	1	1	2	1	0	0	1	1	1	2	1	1	1	1	1	2	1	1	2	2	1	1	2	2	1	2	2	2	1	1	1	1	1	1	1	1
	2	1	1	1	1	1	0	0	1	1	1	0	1	1	1	2	1	0	0	1	1	1	2	1	1	1	1	1	2	1	1	2	2	1	1	2	2	1	2	2	2	1	1	1	1	1	1	1	1
	2	1	1	1	1	1	0	1	0	1	1	0	1	1	1	2	1	0	0	1	1	1	2	1	1	1	1	1	2	1	1	2	2	1	1	2	2	1	2	2	2	1	1	1	1	1	1	1	1
	2	1	1	1	1	1	1	0	0	1	1	0	1	1	1	2	1	0	0	1	1	1	2	1	1	1	1	1	2	1	1	2	2	1	1	2	2	1	2	2	2	1	1	1	1	1	1	1	1
	3	1	1	1	1	1	0	0	0	0	1	0	1	1	1	2	1	0	0	1	1	1	2	1	1	1	1	1	2	1	1	2	3	1	1	3	3	1	3	3	3	1	1	1	1	1	1	1	1
	3	1	1	1	1	1	0	0	1	1	1	0	1	1	1	2	1	0	0	1	1	1	2	1	1	1	1	1	2	1	1	2	3	1	1	3	3	1	3	3	3	1	1	1	1	1	1	1	1
	3	1	1	1	1	1	0	1	0	1	1	0	1	1	1	2	1	0	0	1	1	1	2	1	1	1	1	1	2	1	1	2	3	1	1	3	3	1	3	3	3	1	1	1	1	1	1	1	1
	3	1	1	1	1	1	1	0	0	1	1	0	1	1	1	2	1	0	0	1	1	1	2	1	1	1	1	1	2	1	1	2	3	1	1	3	3	1	3	3	3	1	1	1	1	1	1	1	1
Second fate
Second fate RAL
	1	1	1	1	1	1	0	0	0	0	0	0	0	0	1	1	1	0	0	1	1	1	1	0	0	0	0	0	0	1	1	0	0	1	1	0	1	1	1	1	1	1	1	1	1	1	1	1	1
	1	1	1	1	1	1	0	0	1	1	0	0	0	0	1	1	1	0	0	1	1	1	1	0	0	0	0	0	0	1	1	0	0	1	1	0	1	1	1	1	1	1	1	1	1	1	1	1	1
	1	1	1	1	1	1	0	1	0	1	0	0	0	0	1	1	1	0	0	1	1	1	1	0	0	0	0	0	0	1	1	0	0	1	1	0	1	1	1	1	1	1	1	1	1	1	1	1	1
	1	1	1	1	1	1	1	0	0	1	0	0	0	0	1	1	1	0	0	1	1	1	1	0	0	0	0	0	0	1	1	0	0	1	1	0	1	1	1	1	1	1	1	1	1	1	1	1	1
	2	1	1	1	1	1	0	0	0	0	0	0	0	0	1	1	1	0	0	1	1	1	1	0	0	0	0	0	0	1	1	0	0	1	1	0	1	1	1	1	1	1	1	1	1	1	1	1	1
	2	1	1	1	1	1	0	0	1	1	0	0	0	0	1	1	1	0	0	1	1	1	1	0	0	0	0	0	0	1	1	0	0	1	1	0	1	1	1	1	1	1	1	1	1	1	1	1	1
	2	1	1	1	1	1	0	1	0	1	0	0	0	0	1	1	1	0	0	1	1	1	1	0	0	0	0	0	0	1	1	0	0	1	1	0	1	1	1	1	1	1	1	1	1	1	1	1	1
	2	1	1	1	1	1	1	0	0	1	0	0	0	0	1	1	1	0	0	1	1	1	1	0	0	0	0	0	0	1	1	0	0	1	1	0	1	1	1	1	1	1	1	1	1	1	1	1	1
Second fate Biv
Second fate Biv and RAL
Third fate
	0	1	1	1	1	1	0	0	0	0	0	0	0	0	1	1	1	0	0	1	1	1	1	0	0	0	0	0	0	1	1	0	0	1	1	0	0	1	0	0	0	1	1	1	1	1	1	1	1
	0	1	1	1	1	1	0	0	1	1	0	0	0	0	1	1	1	0	0	1	1	1	1	0	0	0	0	0	0	1	1	0	0	1	1	0	0	1	0	0	0	1	1	1	1	1	1	1	1
	0	1	1	1	1	1	0	1	0	1	0	0	0	0	1	1	1	0	0	1	1	1	1	0	0	0	0	0	0	1	1	0	0	1	1	0	0	1	0	0	0	1	1	1	1	1	1	1	1
	0	1	1	1	1	1	1	0	0	1	0	0	0	0	1	1	1	0	0	1	1	1	1	0	0	0	0	0	0	1	1	0	0	1	1	0	0	1	0	0	0	1	1	1	1	1	1	1	1
Fusion fate
lin-12-3(1)
	LIN-3 *	EGL-20 *	CWN-1 *	CWN-2 *	LIN-44 *	MOM-2 *	DSL-1 *	APX-1 *	LAG-2 *	LS	EGL-17	EFF-1	EGL-18	ELT-6	LAG-2	LIN-39a	HCO	MAB-5	CEH-13	CEH-20	UNC-62	REF-2	LIN-39	DSL-1	APX-1	MC	LIN-25	SUR-2	PJW-5	LIN-31	LIN-1	MPK-1	MEK-2	KSR-2	KSR-1	LIN-45	LET-60	GAP-1	SOS-1	SEM-5	LET-23	LET-23ML	LIN-10	LIN-7	LIN-2	POP-1b	BAR-1	SYS-1	POP-1
First fate
	3	1	1	1	1	1	0	0	0	0	1	0	1	1	1	2	1	0	0	1	1	1	2	1	1	1	1	1	2	1	1	2	3	1	1	3	3	1	3	3	3	1	1	1	1	1	1	1	1
	3	1	1	1	1	1	0	0	1	1	1	0	1	1	1	2	1	0	0	1	1	1	2	1	1	1	1	1	2	1	1	2	3	1	1	3	3	1	3	3	3	1	1	1	1	1	1	1	1
	3	1	1	1	1	1	0	1	0	1	1	0	1	1	1	2	1	0	0	1	1	1	2	1	1	1	1	1	2	1	1	2	3	1	1	3	3	1	3	3	3	1	1	1	1	1	1	1	1
	3	1	1	1	1	1	1	0	0	1	1	0	1	1	1	2	1	0	0	1	1	1	2	1	1	1	1	1	2	1	1	2	3	1	1	3	3	1	3	3	3	1	1	1	1	1	1	1	1
[truncated: 2,610 more rows]
[truncated: 39 more columns]
