# Supplementary material for: A network model for the specification of vulval precursor cells and cell fusion control in Caenorhabditis elegans
Source: Front Genet. 2013 Jun 14;4:112. doi: 10.3389/fgene.2013.00112 (PMC3682179; doi:10.3389/fgene.2013.00112)
Supplement: Supplementary file 1 [file DataSheet1.ZIP › vpc.py]

import math
import os
import AtractorReader

# Set the indexes
ALIN3 = 0
AEGL20 = 1
ACWN1 = 2
ACWN2 = 3
ALIN44 = 4
AMOM2 = 5
ADSL1 = 6
AAPX1 = 7
ALAG2 = 8
LS = 9
EGL17 = 10
EFF1 = 11
EGL18 = 12
ELT6 = 13
LAG2 = 14
LIN39a = 15
HCO = 16
MAB5 = 17
CEH13 = 18
CEH20 = 19
UNC62 = 20
REF2 = 21
LIN39 = 22
DSL1 = 23
APX1 = 24
MC = 25
LIN25 = 26
SUR2 = 27
PJW5 = 28
LIN31 = 29
LIN1 = 30
MPK1 = 31
MEK2 = 32
KSR2 = 33
KSR1 = 34
LIN45 = 35
LET60 = 36
GAP1 = 37
SOS1 = 38
SEM5 = 39
LET23 = 40
LET23ML = 41
LIN10 = 42
LIN7 = 43
LIN2 = 44
POP1b = 45
BAR1 = 46
SYS1 = 47
POP1 = 48
WRM1 = 49
LIT1 = 50
GSK3 = 51
PRY1 = 52
KIN19 = 53
APR1 = 54
MIG5 = 55
LIN18 = 56
MIG1 = 57
LIN17 = 58
MOM5 = 59
CAM1 = 60
VANG1 = 61
LIP1 = 62
LST1 = 63
LST2 = 64
LST3 = 65
LST4 = 66
LIN11 = 67
DPY23 = 68
ARK1 = 69
mir61 = 70
CSL = 71
RAL1 = 72
RGL1 = 73
LAG1 = 74
SEL8 = 75
LIN12_3 = 76
SEL12 = 77
APH2 = 78
PEN2 = 79
APH1 = 80
LIN12_2 = 81
SUP17 = 82
VAV1 = 83
LIN12_1 = 84
LIN12 = 85
LIN14 = 86
lin4 = 87

# The update rules
def next_state(state):
    nstate = state[:]
    #APR-1(t + 1) = NOT (MIG-5(t))
    if (not state[MIG5]):
        nstate[APR1] = 1
    else:
        nstate[APR1] = 0
    #APX-1(t + 1) = MC(t)
    if (state[MC]):
        nstate[APX1] = 1
    else:
        nstate[APX1] = 0
    #ARK-1(t + 1) = CSL(t) AND SEM-5(t) > 0
    if (state[CSL] and state[SEM5] > 0):
        nstate[ARK1] = 1
    else:
        nstate[ARK1] = 0
    #BAR-1(t + 1) = NOT (GSK-3(t))
    if (not state[GSK3]):
        nstate[BAR1] = 1
    else:
        nstate[BAR1] = 0
    #CAM-1(t + 1) = EGL-20(t) AND VANG-1(t)
    if ((state[AEGL20] > 0) and state[VANG1]):
        nstate[CAM1] = 1
    else:
        nstate[CAM1] = 0
    #CSL(t + 1) = {1 IF (LIN-12-3(t) AND SEL-8(t) AND LAG-1(t)) OR RAL-1(t) ELSE 0}
    if ((state[LIN12_3] and state[SEL8] > 0 and state[LAG1]) or state[RAL1]):
        nstate[CSL] = 1
    else:
        nstate[CSL] = 0
    #DPY-23(t + 1) = CSL(t)
    if (state[CSL]):
        nstate[DPY23] = 1
    else:
        nstate[DPY23] = 0
    #DSL-1(t + 1) = MC(t)
    if (state[MC]):
        nstate[DSL1] = 1
    else:
        nstate[DSL1] = 0
    #EFF-1(t + 1) = { 0 IF REF-2(t) OR EGL-18(t) OR ELT-6(t) OR CSL(t) ELSE 1}
    if (state[CSL] or state[REF2] or state[EGL18] or state[ELT6]):
        nstate[EFF1] = 0
    else:
        nstate[EFF1] = 1
    #EGL-17(t + 1) = { 1 IF LIN-39a(t) == 2, ELSE 0}
    if (state[LIN39a] == 2):
        nstate[EGL17] = 1
    else:
        nstate[EGL17] = 0
    #EGL-18(t + 1) = { 1 IF (LIN-39a(t) >= 1) ELSE 0}
    if (state[LIN39a] == 2):
        nstate[EGL18] = 1
    else:
        nstate[EGL18] = 0
    #ELT-6(t + 1) = { 1 IF (LIN-39a(t) >= 1) ELSE 0}
    if (state[LIN39a] == 2):
        nstate[ELT6] = 1
    else:
        nstate[ELT6] = 0
    #GSK-3(t + 1) = KIN-19(t) AND APR-1(t) AND PRY-1(t)
    if (state[KIN19] and state[APR1] and state[PRY1]):
        nstate[GSK3] = 1
    else:
        nstate[GSK3] = 0
    #HCO(t + 1) = { 1 IF CEH-20(t) AND UNC-62(t) AND (NOT(CEH-13(t)  OR MAB5(t)) OR LIN-39(t) == 2), ELSE 0}
    if ((state[CEH20] and state[UNC62] and (not (state[MAB5] or state[CEH13]))) or state[LIN39] == 2):
        nstate[HCO] = 1
    else:
        nstate[HCO] = 0
    #KIN-19(t + 1) = APR-1(t)
    nstate[KIN19] = state[APR1]
    #LAG-2(t + 1) = { 1 IF MC(t) OR (LIN-39a(t) > 0), ELSE 0}
    if (state[MC] or state[LIN39a] > 0):
        nstate[LAG2] = 1
    else:
        nstate[LAG2] = 0
    #LET-23(t + 1) = {3 IF LET-23ML(t) AND (ALIN-3(t) == 3), 2 IF LET-23ML(t) AND ALIN-3(t) == 2) AND NOT( ARK-1(t)), 1 IF (ARK-1(t) AND LET-23ML(t) AND ALIN-3(t) == 2) OR (LET-23ML(t) AND ALIN-3(t) == 1) ELSE 0}
    if (state[LET23ML] and (state[ALIN3] == 3)):
        nstate[LET23] = 3
    elif (state[LET23ML] and (state[ALIN3] == 2) and (not state[ARK1])):
        nstate[LET23] = 2
    elif (state[LET23ML] and (state[ALIN3] >= 1)):
        nstate[LET23] = 1
    else:
        nstate[LET23] = 0
    #LET-23ML(t + 1) = LIN-2(t) AND LIN-7(t) and LIN-10(t)
    if (state[LIN2] and state[LIN7] and state[LIN10]):
        nstate[LET23ML] = 1
    else:
        nstate[LET23ML] = 0
    #LET-60(t + 1) = SOS-1(t)
    nstate[LET60] = state[SOS1]
    #LIN-11(t + 1) = CSL(t)
    if (state[CSL]):
        nstate[LIN11] = 1
    else:
        nstate[LIN11] = 0
    #LIN-12(t + 1) = { 1 IF (CSL(t) == 1 OR LIN-39a(t) >= 1) ELSE 0}
    if (state[CSL] or (state[LIN39a] >= 1)):
        nstate[LIN12] = 1
    else:
        nstate[LIN12] = 0
    #LIN-12-1(t + 1) = {1 IF (LIN-12(t) == 1 AND LIN-14(t) == 0 AND (MC(t) == 0 OR VAV1(t) == 0)) ELSE 0}
    if (state[LIN12] and (not(state[LIN14])) and ((state[MC] == 0) or (state[VAV1] == 0))):
        nstate[LIN12_1] = 1
    else:
        nstate[LIN12_1] = 0
    #LIN-12-2(t + 1) = {1 IF (LIN-12-1(t) AND SUP-17(t) AND LS(t) ) ELSE 0}
    if (state[LIN12_1] and state[SUP17] and state[LS]):
        nstate[LIN12_2] = 1
    else:
        nstate[LIN12_2] = 0
    #LIN-12-3(t + 1) = {1 IF (LIN-12-2(t) AND SEL-12(t)) ELSE 0}
    if (state[LIN12_2] and state[SEL12]):
        nstate[LIN12_3] = 1
    else:
        nstate[LIN12_3] = 0
    #LIN-14(t + 1) = NOT(lin-4(t))
    if (state[lin4]):
        nstate[LIN14] = 0
    else:
        nstate[LIN14] = 1
    #LIN-17(t + 1) = ACWN-1(t) OR ACWN-2(t) OR ALIN-44(t)
    if (state[ACWN1] or state[ACWN2] or state[ALIN44]):
        nstate[LIN17] = 1
    else:
        nstate[LIN17] = 0
    #LIN-18(t + 1) = MOM-2(t) OR CWN-2(t)
    if (state[AMOM2] or state[ACWN2]):
        nstate[LIN18] = 1
    else:
        nstate[LIN18] = 0
    #LIN-25(t + 1) = {1 IF MPK-1(t) == 2, ELSE 0}
    if (state[MPK1] == 2):
        nstate[LIN25] = 1
    else:
        nstate[LIN25] = 0
    # LIN-39(t + 1) = {2 IF (PJW5(t) == 2) AND (POP-1b(t) == 1) AND (LIN-39a(t) >= 1) AND (MC(t) == 1),
    # 1 IF ((POP-1b(t) == 1 OR PJW5(t) >= 1 OR (LIN39a(t) == 2 AND MC(t))) AND NOT ((PJW5(t) == 2) AND (POP-1b(t) == 1) AND (LIN-39a(t) >= 1) AND (MC(t) == 1)), ELSE 0}
    if (state[PJW5] == 2 and state[POP1b] and (state[LIN39a] >= 1) and state[MC]):
        nstate[LIN39] = 2
    elif (state[POP1b] or (state[PJW5] >= 1) or (state[LIN39a] == 2 and state[MC])):
        nstate[LIN39] = 1
    else:
        nstate[LIN39] = 0
    #LIN-39a(t + 1) = {2 IF MPK-1(t) >= 1 AND LIN-39(t) == 2 AND HCO(t), 1 IF NOT (MPK-1(t) >= 1 AND LIN-39(t) == 2 AND HCO(t)) AND (LIN39(t) >= 1 AND HCO(t)) , ELSE 0}
    if (state[MPK1] >= 1 and (state[LIN39] == 2) and state[HCO]):
        nstate[LIN39a] = 2
    elif (state[LIN39] >= 1 and state[HCO]):
        nstate[LIN39a] = 1
    else:
        nstate[LIN39a] = 0
    #LIN-45(t + 1) = LET-60(t) 
    nstate[LIN45] = state[LET60]
    #LIP-1(t + 1) = CSL(t)
    if (state[CSL]):
        nstate[LIP1] = 1
    else:
        nstate[LIP1] = 0
    #LS(t+1) = AAPX-1(t) OR ADSL-1(t) OR ALAG-2(t)
    if (state[AAPX1] or state[ADSL1] or state[ALAG2]):
        nstate[LS] = 1
    else:
        nstate[LS] = 0
    #LST-1(t + 1) = CSL(t)
    if (state[CSL]):
        nstate[LST1] = 1
    else:
        nstate[LST1] = 0
    #LST-2(t + 1) = CSL(t)
    if (state[CSL]):
        nstate[LST2] = 1
    else:
        nstate[LST2] = 0
    #LST-3(t + 1) = CSL(t)
    if (state[CSL]):
        nstate[LST3] = 1
    else:
        nstate[LST3] = 0
    #LST-4(t + 1) = CSL(t)
    if (state[CSL]):
        nstate[LST4] = 1
    else:
        nstate[LST4] = 0
    #MAB-5(t + 1) = { 1 IF EGL-20 == 2, ELSE 0}
    if (state[AEGL20] == 2):
        nstate[MAB5] = 1
    else:
        nstate[MAB5] = 0
    #MC(t + 1) = LIN-25(t) AND SUR-2(t)
    if (state[LIN25] and state[SUR2]):
        nstate[MC] = 1
    else:
        nstate[MC] = 0
    # MEK-2(t + 1) = { 3 IF (KSR-1(t) OR KSR-2(t)) and (LIN-45(t) == 3), 2 IF (NOT (KSR-1(t) OR KSR-2(t)) AND (LIN-45(t) == 3)) OR (KSR-1(t) OR KSR-2(t)) AND (LIN-45(t) == 2),
    # 1 IF (NOT (KSR-1(t) OR KSR-2(t)) AND (LIN-45(t) == 2)) OR (KSR-1(t) OR KSR-2(t)) AND (LIN-45(t) == 1), ELSE 0}
    if ((state[KSR1] or state[KSR2])and (state[LIN45] == 3)):
        nstate[MEK2] = 3
    elif (state[LIN45] == 3 or ((state[KSR1] or state[KSR2])and (state[LIN45] == 2))):
        nstate[MEK2] = 2
    elif (state[LIN45] == 2 or ((state[KSR1] or state[KSR2])and (state[LIN45] == 1))):
        nstate[MEK2] = 1
    else:
        nstate[MEK2] = 0
    #MIG-1(t + 1) = { 1 IF (ALIN-44(t) == 1 OR AMOM-2(t) == 1) ELSE 0}
    if (state[ALIN44] or state[AMOM2]):
        nstate[MIG1] = 1
    else:
        nstate[MIG1] = 0
    #MIG-5(t + 1) = LIN-17(t) OR MOM-5(t)
    if (state[LIN17] or state[MOM5]):
        nstate[MIG5] = 1
    else:
        nstate[MIG5] = 0
    #mir61(t + 1) = CSL(t)
    if (state[CSL]):
        nstate[mir61] = 1
    else:
        nstate[mir61] = 0
    #MOM-5(t + 1) = ACWN-1(t) OR (AEGL-20(t) > 0)
    if (state[ACWN1] or (state[AEGL20] > 0)):
        nstate[MOM5] = 1
    else:
        nstate[MOM5] = 0
    #MPK-1(t + 1) = {2 IF (MEK-2(t) == 3 OR (MEK-2(t) == 2 AND LIP-1(t) == 0)), 1   IF((MEK-2(t) == 2 AND LIP-1(t) == 1) OR (MEK-2 == 1 AND LIP-1(t) == 0)), ELSE  0}
    if (state[MEK2] == 3 or ((state[MEK2] == 2) and (state[LIP1] == 0))):
        nstate[MPK1] = 2
    elif ((state[MEK2] == 2) or ((state[MEK2] == 1) and (state[LIP1] == 0))):
        nstate[MPK1] = 1
    else:
        nstate[MPK1] = 0
    #PJW5(t + 1) = { 2 IF (LIN-31(t) == 1 AND LIN-1(t) == 1 AND MPK-1(t) >= 1), 1 IF LIN-1(t) == 0 AND MPK1(t)  >= 1, ELSE 0}
    if (state[LIN31] and state[LIN1]  and (state[MPK1] >= 1)):
        nstate[PJW5] = 2
    elif ((state[LIN1] == 0) and (state[MPK1] >= 1)):
        nstate[PJW5] = 1
    else:
        nstate[PJW5] = 0
    #POP-1(t + 1) = WRM-1(t) AND LIT-1(t)
    if (state[WRM1] and state[LIT1]):
        nstate[POP1] = 1
    else:
        nstate[POP1] = 0
    #POP-1b(t + 1) = POP-1(t) AND (SYS-1(t) OR BAR-1(t))
    if (state[POP1] and (state[SYS1] or state[BAR1])):
        nstate[POP1b] = 1
    else:
        nstate[POP1b] = 0
    #PRY-1(t + 1) = APR-1(t)
    nstate[PRY1] = state[APR1]
    #RAL-1(t + 1) = RGL-1(t)
    nstate[RAL1] = state[RGL1]
    #REF-2(t + 1) = {1 IF (LIN-39 >= 1), ELSE 0}
    if (state[LIN39] >= 1):
        nstate[REF2] = 1
    else:
        nstate[REF2] = 0
    #RGL-1(t + 1) = { 1 IF (LET-60(t) == 1), ELSE  0}
    if (state[LET60] == 1):
        nstate[RGL1] = 1
    else:
        nstate[RGL1] = 0
    #SEL-12(t + 1) = APH-1(t) AND APH-2(t) AND PEN-2(t)
    if (state[APH1] and state[APH2] and state[PEN2]):
        nstate[SEL12] = 1
    else:
        nstate[SEL12] = 0
    #SEM-5(t + 1) = LET-23(t)
    nstate[SEM5] = state[LET23]
    #SOS-1(t + 1) = SEM-5(t)
    nstate[SOS1] = state[SEM5]
    #SUR-2(t +1) = { 1 IF (MPK-1(t) == 2) ELSE  0}
    if (state[MPK1] == 2):
        nstate[SUR2] = 1
    else:
        nstate[SUR2] = 0
    #SYS-1(t +1) = NOT (GSK-3(t))
    if (not(state[GSK3])):
        nstate[SYS1] = 1
    else:
        nstate[SYS1] = 0
    #VAV-1(t + 1) = NOT( mir-61(t))
    if (not(state[mir61])):
        nstate[VAV1] = 1
    else:
        nstate[VAV1] = 0
    #WRM-1(t + 1) = (NOT GSK-3(t)) AND (LIN-17(t) OR LIN-18(t) OR CAM-1(t)
    if ((not(state[GSK3])) and (state[LIN17] or state[LIN18] or state[CAM1])):
        nstate[WRM1] = 1
    else:
        nstate[WRM1] = 0
    return nstate

def check_atractors(atractor_list_list):
    for al in atractor_list_list:
        if len(al) > 0:
            for atr in al:
                if (atr == next_state(atr)):
                    print('Yes', atr)
                else:
                    print('No')
                    print(atr)
                    print(next_state(atr))

def simulate_cell(initial_state, max_steps):
    t = 0
    state = initial_state[:]
    print(state)
    while t < max_steps:
        nstate = next_state(state)
        print(nstate)
        if state == nstate:
            print('Fixed point atractor reached')
            return
        else:
            state = nstate[:]
            t = t + 1
    print('Fixed point atractor not reached')

def simulate_transirtions():
    vpcwt = [0,1,1,1,1,1,0,0,0,0,0,0,0,0,1,1,1,0,0,1,1,1,1,0,0,0,0,0,0,1,1,0,0,1,1,0,0,1,0,0,0,1,1,1,1,1,1,1,1,1,1,0,0,0,0,1,1,1,1,1,1,1,0,0,0,0,0,0,0,0,0,0,0,0,1,1,0,1,1,1,1,0,1,1,0,1,0,1]
    vpcfusion = [0,0,0,0,0,0,0,0,0,0,0,0,0,0,1,1,1,0,0,1,1,1,1,0,0,0,0,0,0,1,1,0,0,1,1,0,0,1,0,0,0,1,1,1,1,1,1,1,1,1,1,0,0,0,0,1,1,1,1,1,1,1,0,0,0,0,0,0,0,0,0,0,0,0,1,1,0,1,1,1,1,0,1,1,0,1,0,1]
    vpcf = [2,1,1,1,1,1,0,0,0,0,0,0,0,0,1,1,1,0,0,1,1,1,1,0,0,0,0,0,0,1,1,0,0,1,1,0,0,1,0,0,0,1,1,1,1,1,1,1,1,1,1,0,0,0,0,1,1,1,1,1,1,1,0,0,0,0,0,0,0,0,0,0,0,0,1,1,0,1,1,1,1,0,1,1,0,1,0,1]
    first = [2, 1, 1, 1, 1, 1, 0, 0, 0, 0, 1, 0, 1, 1, 1, 2, 1, 0, 0, 1, 1, 1, 2, 1, 1, 1, 1, 1, 2, 1, 1, 2, 2, 1, 1, 2, 2, 1, 2, 2, 2, 1, 1, 1, 1, 1, 1, 1, 1, 1, 1, 0, 0, 0, 0, 1, 1, 1, 1, 1, 1, 1, 0, 0, 0, 0, 0, 0, 0, 0, 0, 0, 0, 0, 1, 1, 0, 1, 1, 1, 1, 0, 1, 1, 0, 1, 0, 1]
    fvpc = [0, 1, 1, 1, 1, 1, 0, 0, 0, 0, 1, 0, 1, 1, 1, 2, 1, 0, 0, 1, 1, 1, 2, 1, 1, 1, 1, 1, 2, 1, 1, 2, 2, 1, 1, 2, 2, 1, 2, 2, 2, 1, 1, 1, 1, 1, 1, 1, 1, 1, 1, 0, 0, 0, 0, 1, 1, 1, 1, 1, 1, 1, 0, 0, 0, 0, 0, 0, 0, 0, 0, 0, 0, 0, 1, 1, 0, 1, 1, 1, 1, 0, 1, 1, 0, 1, 0, 1]
    vpcls = [0,1,1,1,1,1,1,1,1,0,0,0,0,0,1,1,1,0,0,1,1,1,1,0,0,0,0,0,0,1,1,0,0,1,1,0,0,1,0,0,0,1,1,1,1,1,1,1,1,1,1,0,0,0,0,1,1,1,1,1,1,1,0,0,0,0,0,0,0,0,0,0,0,0,1,1,0,1,1,1,1,0,1,1,0,1,0,1]
    vpclsis = [1,1,1,1,1,1,1,1,1,0,0,0,0,0,1,1,1,0,0,1,1,1,1,0,0,0,0,0,0,1,1,0,0,1,1,0,0,1,0,0,0,1,1,1,1,1,1,1,1,1,1,0,0,0,0,1,1,1,1,1,1,1,0,0,0,0,0,0,0,0,0,0,0,0,1,1,0,1,1,1,1,0,1,1,0,1,0,1]
    vpcs = [1,1,1,1,1,1,0,0,0,0,0,0,0,0,1,1,1,0,0,1,1,1,1,0,0,0,0,0,0,1,1,0,0,1,1,0,0,1,0,0,0,1,1,1,1,1,1,1,1,1,1,0,0,0,0,1,1,1,1,1,1,1,0,0,0,0,0,0,0,0,0,0,0,0,1,1,0,1,1,1,1,0,1,0,0,1,0,1]
    svpc = [0, 1, 1, 1, 1, 1, 0, 0, 0, 1, 0, 0, 0, 0, 1, 1, 1, 0, 0, 1, 1, 1, 1, 0, 0, 0, 0, 0, 0, 1, 1, 0, 1, 1, 1, 1, 1, 1, 1, 1, 1, 1, 1, 1, 1, 1, 1, 1, 1, 1, 1, 0, 0, 0, 0, 1, 1, 1, 1, 1, 1, 1, 1, 1, 1, 1, 1, 1, 1, 1, 1, 1, 1, 1, 1, 1, 1, 1, 1, 1, 1, 1, 1, 0, 1, 1, 0, 1]
    sf = [3, 1, 1, 1, 1, 1, 1, 1, 1, 1, 0, 0, 0, 0, 1, 1, 1, 0, 0, 1, 1, 1, 1, 0, 0, 0, 0, 0, 0, 1, 1, 0, 1, 1, 1, 1, 1, 1, 1, 1, 1, 1, 1, 1, 1, 1, 1, 1, 1, 1, 1, 0, 0, 0, 0, 1, 1, 1, 1, 1, 1, 1, 1, 1, 1, 1, 1, 1, 1, 1, 1, 1, 1, 1, 1, 1, 1, 1, 1, 1, 1, 1, 1, 0, 1, 1, 0, 1]
    fs = [0, 1, 1, 1, 1, 1, 1, 1, 1, 0, 1, 0, 1, 1, 1, 2, 1, 0, 0, 1, 1, 1, 2, 1, 1, 1, 1, 1, 2, 1, 1, 2, 2, 1, 1, 2, 2, 1, 2, 2, 2, 1, 1, 1, 1, 1, 1, 1, 1, 1, 1, 0, 0, 0, 0, 1, 1, 1, 1, 1, 1, 1, 0, 0, 0, 0, 0, 0, 0, 0, 0, 0, 0, 0, 1, 1, 0, 1, 1, 1, 1, 0, 1, 1, 0, 1, 0, 1]
    print('VPC to F')
    simulate_cell(vpcfusion , 100)
    print('VPC to First')
    simulate_cell(vpcf , 100)
    print('First to VPC')
    simulate_cell(fvpc , 100)
    print('VPC + LS')
    simulate_cell(vpcls , 100)
    print('VPC + LS + LIN-3(1)')
    simulate_cell(vpclsis , 100)
    print('VPC to Second RAL-1')
    simulate_cell(vpcs , 100)
    print('Second to VPC')
    simulate_cell(svpc , 100)
    print('Second to First')
    simulate_cell(sf , 100)
    print('First to Second')
    simulate_cell(fs , 100)

def simulate_ls_perturbations():
    t1 = [2, 1, 1, 1, 1, 1, 1, 1, 1, 0, 0, 0, 0, 0, 1, 1, 1, 0, 0, 1, 1, 1, 1, 0, 0, 0, 0, 0, 0, 1, 1, 0, 0, 1, 1, 0, 0, 1, 0, 0, 0, 1, 1, 1, 1, 1, 1, 1, 1, 1, 1, 0, 0, 0, 0, 1, 1, 1, 1, 1, 1, 1, 0, 0, 0, 0, 0, 0, 0, 0, 0, 0, 0, 0, 1, 1, 0, 1, 1, 1, 1, 0, 1, 1, 0, 1, 0, 1]
    t2 = [2, 1, 1, 1, 1, 1, 1, 1, 1, 0, 0, 0, 0, 0, 1, 1, 1, 0, 0, 1, 1, 1, 1, 0, 0, 0, 0, 0, 0, 1, 1, 0, 0, 1, 1, 0, 0, 1, 0, 0, 2, 1, 1, 1, 1, 1, 1, 1, 1, 1, 1, 0, 0, 0, 0, 1, 1, 1, 1, 1, 1, 1, 0, 0, 0, 0, 0, 0, 0, 0, 0, 0, 0, 0, 1, 1, 0, 1, 1, 1, 1, 0, 1, 1, 1, 1, 0, 1]
    t3 = [2, 1, 1, 1, 1, 1, 1, 1, 1, 0, 0, 0, 0, 0, 1, 1, 1, 0, 0, 1, 1, 1, 1, 0, 0, 0, 0, 0, 0, 1, 1, 0, 0, 1, 1, 0, 0, 1, 0, 2, 2, 1, 1, 1, 1, 1, 1, 1, 1, 1, 1, 0, 0, 0, 0, 1, 1, 1, 1, 1, 1, 1, 0, 0, 0, 0, 0, 0, 0, 0, 0, 0, 0, 0, 1, 1, 0, 1, 1, 1, 1, 0, 1, 1, 1, 1, 0, 1]
    t4 = [2, 1, 1, 1, 1, 1, 1, 1, 1, 0, 0, 0, 0, 0, 1, 1, 1, 0, 0, 1, 1, 1, 1, 0, 0, 0, 0, 0, 0, 1, 1, 0, 0, 1, 1, 0, 0, 1, 2, 2, 2, 1, 1, 1, 1, 1, 1, 1, 1, 1, 1, 0, 0, 0, 0, 1, 1, 1, 1, 1, 1, 1, 0, 0, 0, 0, 0, 0, 0, 0, 0, 0, 0, 0, 1, 1, 0, 1, 1, 1, 1, 0, 1, 1, 1, 1, 0, 1]
    t5 = [2, 1, 1, 1, 1, 1, 1, 1, 1, 0, 0, 0, 0, 0, 1, 1, 1, 0, 0, 1, 1, 1, 1, 0, 0, 0, 0, 0, 0, 1, 1, 0, 0, 1, 1, 0, 2, 1, 2, 2, 2, 1, 1, 1, 1, 1, 1, 1, 1, 1, 1, 0, 0, 0, 0, 1, 1, 1, 1, 1, 1, 1, 0, 0, 0, 0, 0, 0, 0, 0, 0, 0, 0, 0, 1, 1, 0, 1, 1, 1, 1, 0, 1, 1, 1, 1, 0, 1]
    t6 = [2, 1, 1, 1, 1, 1, 1, 1, 1, 0, 0, 0, 0, 0, 1, 1, 1, 0, 0, 1, 1, 1, 1, 0, 0, 0, 0, 0, 0, 1, 1, 0, 0, 1, 1, 2, 2, 1, 2, 2, 2, 1, 1, 1, 1, 1, 1, 1, 1, 1, 1, 0, 0, 0, 0, 1, 1, 1, 1, 1, 1, 1, 0, 0, 0, 0, 0, 0, 0, 0, 0, 0, 0, 0, 1, 1, 0, 1, 1, 1, 1, 0, 1, 1, 1, 1, 0, 1]
    t7 = [2, 1, 1, 1, 1, 1, 1, 1, 1, 0, 0, 0, 0, 0, 1, 1, 1, 0, 0, 1, 1, 1, 1, 0, 0, 0, 0, 0, 0, 1, 1, 0, 2, 1, 1, 2, 2, 1, 2, 2, 2, 1, 1, 1, 1, 1, 1, 1, 1, 1, 1, 0, 0, 0, 0, 1, 1, 1, 1, 1, 1, 1, 0, 0, 0, 0, 0, 0, 0, 0, 0, 0, 0, 0, 1, 1, 0, 1, 1, 1, 1, 0, 1, 1, 1, 1, 0, 1]
    t8 = [2, 1, 1, 1, 1, 1, 1, 1, 1, 0, 0, 0, 0, 0, 1, 1, 1, 0, 0, 1, 1, 1, 1, 0, 0, 0, 0, 0, 0, 1, 1, 2, 2, 1, 1, 2, 2, 1, 2, 2, 2, 1, 1, 1, 1, 1, 1, 1, 1, 1, 1, 0, 0, 0, 0, 1, 1, 1, 1, 1, 1, 1, 0, 0, 0, 0, 0, 0, 0, 0, 0, 0, 0, 0, 1, 1, 0, 1, 1, 1, 1, 0, 1, 1, 1, 1, 0, 1]
    t9 = [2, 1, 1, 1, 1, 1, 1, 1, 1, 0, 0, 0, 0, 0, 1, 1, 1, 0, 0, 1, 1, 1, 1, 0, 0, 0, 1, 1, 2, 1, 1, 2, 2, 1, 1, 2, 2, 1, 2, 2, 2, 1, 1, 1, 1, 1, 1, 1, 1, 1, 1, 0, 0, 0, 0, 1, 1, 1, 1, 1, 1, 1, 0, 0, 0, 0, 0, 0, 0, 0, 0, 0, 0, 0, 1, 1, 0, 1, 1, 1, 1, 0, 1, 1, 1, 1, 0, 1]
    t10 = [2, 1, 1, 1, 1, 1, 1, 1, 1, 0, 0, 0, 0, 0, 1, 1, 1, 0, 0, 1, 1, 1, 1, 0, 0, 1, 1, 1, 2, 1, 1, 2, 2, 1, 1, 2, 2, 1, 2, 2, 2, 1, 1, 1, 1, 1, 1, 1, 1, 1, 1, 0, 0, 0, 0, 1, 1, 1, 1, 1, 1, 1, 0, 0, 0, 0, 0, 0, 0, 0, 0, 0, 0, 0, 1, 1, 0, 1, 1, 1, 1, 0, 1, 1, 1, 1, 0, 1]
    t11 = [2, 1, 1, 1, 1, 1, 1, 1, 1, 0, 0, 0, 0, 0, 1, 1, 1, 0, 0, 1, 1, 1, 2, 1, 1, 1, 1, 1, 2, 1, 1, 2, 2, 1, 1, 2, 2, 1, 2, 2, 2, 1, 1, 1, 1, 1, 1, 1, 1, 1, 1, 0, 0, 0, 0, 1, 1, 1, 1, 1, 1, 1, 0, 0, 0, 0, 0, 0, 0, 0, 0, 0, 0, 0, 1, 1, 0, 1, 1, 1, 1, 0, 1, 1, 0, 1, 0, 1]
    t12 = [2, 1, 1, 1, 1, 1, 1, 1, 1, 0, 0, 0, 0, 0, 1, 2, 1, 0, 0, 1, 1, 1, 2, 1, 1, 1, 1, 1, 2, 1, 1, 2, 2, 1, 1, 2, 2, 1, 2, 2, 2, 1, 1, 1, 1, 1, 1, 1, 1, 1, 1, 0, 0, 0, 0, 1, 1, 1, 1, 1, 1, 1, 0, 0, 0, 0, 0, 0, 0, 0, 0, 0, 0, 0, 1, 1, 0, 1, 1, 1, 1, 0, 1, 1, 0, 1, 0, 1]
    t13 = [2, 1, 1, 1, 1, 1, 1, 1, 1, 0, 1, 0, 1, 1, 1, 2, 1, 0, 0, 1, 1, 1, 2, 1, 1, 1, 1, 1, 2, 1, 1, 2, 2, 1, 1, 2, 2, 1, 2, 2, 2, 1, 1, 1, 1, 1, 1, 1, 1, 1, 1, 0, 0, 0, 0, 1, 1, 1, 1, 1, 1, 1, 0, 0, 0, 0, 0, 0, 0, 0, 0, 0, 0, 0, 1, 1, 0, 1, 1, 1, 1, 0, 1, 1, 0, 1, 0, 1]
    t14 = [2, 1, 1, 1, 1, 1, 1, 1, 0, 0, 1, 0, 1, 1, 1, 2, 1, 0, 0, 1, 1, 1, 2, 1, 1, 1, 1, 1, 2, 1, 1, 2, 2, 1, 1, 2, 2, 1, 2, 2, 2, 1, 1, 1, 1, 1, 1, 1, 1, 1, 1, 0, 0, 0, 0, 1, 1, 1, 1, 1, 1, 1, 0, 0, 0, 0, 0, 0, 0, 0, 0, 0, 0, 0, 1, 1, 0, 1, 1, 1, 1, 0, 1, 1, 0, 1, 0, 1]
    print('First fate determination perturbed by lateral signaling')
    print('t1')
    simulate_cell(t1 , 100)
    print('t2')
    simulate_cell(t2 , 100)
    print('t3')
    simulate_cell(t3 , 100)
    print('t4')
    simulate_cell(t4 , 100)
    print('t5')
    simulate_cell(t5 , 100)
    print('t6')
    simulate_cell(t6 , 100)
    print('t7')
    simulate_cell(t7 , 100)
    print('t8')
    simulate_cell(t8 , 100)
    print('t9')
    simulate_cell(t9 , 100)
    print('t10')
    simulate_cell(t10 , 100)
    print('t11')
    simulate_cell(t11 , 100)
    print('t12')
    simulate_cell(t12 , 100)
    print('t13')
    simulate_cell(t13 , 100)
    print('t14')
    simulate_cell(t14 , 100)


    
atractors = AtractorReader.read_atractors('/Users/nathanweinstein/Desktop/rVPCwt23h.txt', AtractorReader.nodes)
#vpc.check_atractors(vpc.atractors)#
