# Supplementary material for: A network model for the specification of vulval precursor cells and cell fusion control in Caenorhabditis elegans
Source: Front Genet. 2013 Jun 14;4:112. doi: 10.3389/fgene.2013.00112 (PMC3682179; doi:10.3389/fgene.2013.00112)
Supplement: Supplementary file 1 [file DataSheet1.ZIP › vpcwt23h.ginml]

<?xml version="1.0" encoding="UTF-8"?>
<!DOCTYPE gxl SYSTEM "http://gin.univ-mrs.fr/GINsim/GINML_2_1.dtd">
<gxl xmlns:xlink="http://www.w3.org/1999/xlink">
	<graph id="default_name" class="regulatory" nodeorder="ALIN3 AEGL20 ACWN1 ACWN2 ALIN44 AMOM2 ADSL1 AAPX1 ALAG2 LS EGL17 EFF1 EGL18 ELT6 LAG2 LIN39a HCO MAB5 CEH13 CEH20 UNC62 REF2 LIN39 DSL1 APX1 MC LIN25 SUR2 PJW5 LIN31 LIN1 MPK1 MEK2 KSR2 KSR1 LIN45 LET60 GAP1 SOS1 SEM5 LET23 LET23ML LIN10 LIN7 LIN2 POP1b BAR1 SYS1 POP1 WRM1 LIT1 GSK3 PRY1 KIN19 APR1 MIG5 LIN18 MIG1 LIN17 MOM5 CAM1 VANG1 LIP1 LST1 LST2 LST3 LST4 LIN11 DPY23 ARK1 mir61 CSL RAL1 RGL1 LAG1 SEL8 LIN12_3 SEL12 APH2 PEN2 APH1 LIN12_2 SUP17 VAV1 LIN12_1 LIN12 LIN14 lin4">
<node id="SEM5" name="SEM5" basevalue="0" maxvalue="3">
  <parameter idActiveInteractions="LET23_SEM5_0" val="1"/>
  <parameter idActiveInteractions="LET23_SEM5_1" val="2"/>
  <parameter idActiveInteractions="LET23_SEM5_2" val="3"/>

			<nodevisualsetting>
				<rect x="428" y="200" width="60" height="25" backgroundColor="#3300CC" foregroundColor="#FFFFFF"/>
			</nodevisualsetting>
</node>
<node id="LS" name="LS" basevalue="0" maxvalue="1">
  <parameter idActiveInteractions="AAPX1_LS_0" val="1"/>
  <parameter idActiveInteractions="ADSL1_LS_0" val="1"/>
  <parameter idActiveInteractions="ALAG2_LS_0" val="1"/>
  <parameter idActiveInteractions="AAPX1_LS_0 ADSL1_LS_0" val="1"/>
  <parameter idActiveInteractions="ADSL1_LS_0 ALAG2_LS_0" val="1"/>
  <parameter idActiveInteractions="AAPX1_LS_0 ALAG2_LS_0" val="1"/>
  <parameter idActiveInteractions="AAPX1_LS_0 ADSL1_LS_0 ALAG2_LS_0" val="1"/>

			<nodevisualsetting>
				<rect x="915" y="708" width="60" height="25" backgroundColor="#3300CC" foregroundColor="#FFFFFF"/>
			</nodevisualsetting>
</node>
<node id="LIN12" name="LIN12" basevalue="0" maxvalue="1">
  <parameter idActiveInteractions="LIN39a_LIN12_0" val="1"/>
  <parameter idActiveInteractions="CSL_LIN12_0" val="1"/>
  <parameter idActiveInteractions="LIN39a_LIN12_0 CSL_LIN12_0" val="1"/>

			<nodevisualsetting>
				<rect x="738" y="626" width="60" height="25" backgroundColor="#3300CC" foregroundColor="#FFFFFF"/>
			</nodevisualsetting>
</node>
<node id="POP1b" name="POP1b" basevalue="0" maxvalue="1">
  <parameter idActiveInteractions="BAR1_POP1b_0" val="0"/>
  <parameter idActiveInteractions="POP1_POP1b_0" val="0"/>
  <parameter idActiveInteractions="SYS1_POP1b_0" val="0"/>
  <parameter idActiveInteractions="BAR1_POP1b_0 SYS1_POP1b_0" val="0"/>
  <parameter idActiveInteractions="BAR1_POP1b_0 POP1_POP1b_0" val="1"/>
  <parameter idActiveInteractions="POP1_POP1b_0 SYS1_POP1b_0" val="1"/>
  <parameter idActiveInteractions="BAR1_POP1b_0 POP1_POP1b_0 SYS1_POP1b_0" val="1"/>

			<nodevisualsetting>
				<rect x="631" y="400" width="60" height="25" backgroundColor="#3300CC" foregroundColor="#FFFFFF"/>
			</nodevisualsetting>
</node>
<node id="KSR1" name="KSR1" basevalue="1" maxvalue="1">
			<nodevisualsetting>
				<rect x="248" y="423" width="60" height="25" backgroundColor="#3300CC" foregroundColor="#FFFFFF"/>
			</nodevisualsetting>
</node>
<node id="SEL12" name="SEL12" basevalue="0" maxvalue="1">
  <parameter idActiveInteractions="APH1_SEL12_0" val="0"/>
  <parameter idActiveInteractions="PEN2_SEL12_0" val="0"/>
  <parameter idActiveInteractions="APH2_SEL12_0" val="0"/>
  <parameter idActiveInteractions="APH1_SEL12_0 APH2_SEL12_0" val="0"/>
  <parameter idActiveInteractions="APH1_SEL12_0 PEN2_SEL12_0" val="0"/>
  <parameter idActiveInteractions="PEN2_SEL12_0 APH2_SEL12_0" val="0"/>
  <parameter idActiveInteractions="APH1_SEL12_0 PEN2_SEL12_0 APH2_SEL12_0" val="1"/>

			<nodevisualsetting>
				<rect x="846" y="821" width="60" height="25" backgroundColor="#3300CC" foregroundColor="#FFFFFF"/>
			</nodevisualsetting>
</node>
<node id="AEGL20" name="AEGL20" basevalue="1" maxvalue="2">
			<nodevisualsetting>
				<rect x="919" y="33" width="60" height="25" backgroundColor="#3300CC" foregroundColor="#FFFFFF"/>
			</nodevisualsetting>
</node>
<node id="LIN14" name="LIN14" basevalue="1" maxvalue="1">
  <parameter idActiveInteractions="lin4_LIN14_0" val="0"/>

			<nodevisualsetting>
				<rect x="827" y="624" width="60" height="25" backgroundColor="#3300CC" foregroundColor="#FFFFFF"/>
			</nodevisualsetting>
</node>
<node id="LET23" name="LET23" basevalue="0" maxvalue="3">
  <parameter idActiveInteractions="ALIN3_LET23_0" val="0"/>
  <parameter idActiveInteractions="ALIN3_LET23_1" val="0"/>
  <parameter idActiveInteractions="ALIN3_LET23_2" val="0"/>
  <parameter idActiveInteractions="ARK1_LET23_0" val="0"/>
  <parameter idActiveInteractions="LET23ML_LET23_0" val="0"/>
  <parameter idActiveInteractions="ALIN3_LET23_0 ARK1_LET23_0" val="0"/>
  <parameter idActiveInteractions="ALIN3_LET23_1 ARK1_LET23_0" val="0"/>
  <parameter idActiveInteractions="ALIN3_LET23_2 ARK1_LET23_0" val="0"/>
  <parameter idActiveInteractions="ALIN3_LET23_0 LET23ML_LET23_0" val="1"/>
  <parameter idActiveInteractions="ALIN3_LET23_1 LET23ML_LET23_0" val="2"/>
  <parameter idActiveInteractions="LET23ML_LET23_0 ALIN3_LET23_2" val="3"/>
  <parameter idActiveInteractions="ARK1_LET23_0 LET23ML_LET23_0" val="0"/>
  <parameter idActiveInteractions="ALIN3_LET23_0 ARK1_LET23_0 LET23ML_LET23_0" val="1"/>
  <parameter idActiveInteractions="ALIN3_LET23_1 ARK1_LET23_0 LET23ML_LET23_0" val="1"/>
  <parameter idActiveInteractions="LET23ML_LET23_0 ALIN3_LET23_2 ARK1_LET23_0" val="3"/>

			<nodevisualsetting>
				<rect x="428" y="138" width="60" height="25" backgroundColor="#3300CC" foregroundColor="#FFFFFF"/>
			</nodevisualsetting>
</node>
<node id="DSL1" name="DSL1" basevalue="0" maxvalue="1">
  <parameter idActiveInteractions="MC_DSL1_0" val="1"/>

			<nodevisualsetting>
				<rect x="354" y="616" width="60" height="25" backgroundColor="#3300CC" foregroundColor="#FFFFFF"/>
			</nodevisualsetting>
</node>
<node id="AMOM2" name="AMOM2" basevalue="1" maxvalue="1">
			<nodevisualsetting>
				<rect x="553" y="40" width="60" height="25" backgroundColor="#3300CC" foregroundColor="#FFFFFF"/>
			</nodevisualsetting>
</node>
<node id="GSK3" name="GSK3" basevalue="0" maxvalue="1">
  <parameter idActiveInteractions="APR1_GSK3_0 PRY1_GSK3_0 KIN19_GSK3_0" val="1"/>
  <parameter idActiveInteractions="APR1_GSK3_0 KIN19_GSK3_0" val="1"/>
  <parameter idActiveInteractions="KIN19_GSK3_0 PRY1_GSK3_0" val="0"/>
  <parameter idActiveInteractions="APR1_GSK3_0 PRY1_GSK3_0" val="1"/>
  <parameter idActiveInteractions="APR1_GSK3_0" val="0"/>
  <parameter idActiveInteractions="KIN19_GSK3_0" val="0"/>
  <parameter idActiveInteractions="PRY1_GSK3_0" val="0"/>

			<nodevisualsetting>
				<rect x="737" y="297" width="60" height="25" backgroundColor="#3300CC" foregroundColor="#FFFFFF"/>
			</nodevisualsetting>
</node>
<node id="LIN2" name="LIN2" basevalue="1" maxvalue="1">
			<nodevisualsetting>
				<rect x="182" y="147" width="60" height="25" backgroundColor="#3300CC" foregroundColor="#FFFFFF"/>
			</nodevisualsetting>
</node>
<node id="SOS1" name="SOS1" basevalue="0" maxvalue="3">
  <parameter idActiveInteractions="SEM5_SOS1_0" val="1"/>
  <parameter idActiveInteractions="SEM5_SOS1_1" val="2"/>
  <parameter idActiveInteractions="SEM5_SOS1_2" val="3"/>

			<nodevisualsetting>
				<rect x="430" y="264" width="60" height="25" backgroundColor="#3300CC" foregroundColor="#FFFFFF"/>
			</nodevisualsetting>
</node>
<node id="PEN2" name="PEN2" basevalue="1" maxvalue="1">
			<nodevisualsetting>
				<rect x="979" y="822" width="60" height="25" backgroundColor="#3300CC" foregroundColor="#FFFFFF"/>
			</nodevisualsetting>
</node>
<node id="GAP1" name="GAP1" basevalue="1" maxvalue="1">
			<nodevisualsetting>
				<rect x="250" y="312" width="60" height="25" backgroundColor="#3300CC" foregroundColor="#FFFFFF"/>
			</nodevisualsetting>
</node>
<node id="LIN10" name="LIN10" basevalue="1" maxvalue="1">
			<nodevisualsetting>
				<rect x="185" y="100" width="60" height="20" backgroundColor="#3300CC" foregroundColor="#FFFFFF"/>
			</nodevisualsetting>
</node>
<node id="LAG2" name="LAG2" basevalue="0" maxvalue="1">
  <parameter idActiveInteractions="MC_LAG2_0 LIN39a_LAG2_0" val="1"/>
  <parameter idActiveInteractions="MC_LAG2_0" val="1"/>
  <parameter idActiveInteractions="LIN39a_LAG2_0" val="1"/>

			<nodevisualsetting>
				<rect x="599" y="604" width="60" height="25" backgroundColor="#3300CC" foregroundColor="#FFFFFF"/>
			</nodevisualsetting>
</node>
<node id="HCO" name="HCO" basevalue="0" maxvalue="1">
  <parameter idActiveInteractions="MAB5_HCO_0" val="0"/>
  <parameter idActiveInteractions="CEH13_HCO_0" val="0"/>
  <parameter idActiveInteractions="CEH20_HCO_0" val="0"/>
  <parameter idActiveInteractions="UNC62_HCO_0" val="0"/>
  <parameter idActiveInteractions="MAB5_HCO_0 CEH13_HCO_0" val="0"/>
  <parameter idActiveInteractions="MAB5_HCO_0 CEH20_HCO_0" val="0"/>
  <parameter idActiveInteractions="MAB5_HCO_0 UNC62_HCO_0" val="0"/>
  <parameter idActiveInteractions="CEH13_HCO_0 CEH20_HCO_0" val="0"/>
  <parameter idActiveInteractions="CEH13_HCO_0 UNC62_HCO_0" val="0"/>
  <parameter idActiveInteractions="CEH20_HCO_0 UNC62_HCO_0" val="1"/>
  <parameter idActiveInteractions="CEH13_HCO_0 CEH20_HCO_0 UNC62_HCO_0" val="0"/>
  <parameter idActiveInteractions="MAB5_HCO_0 CEH20_HCO_0 UNC62_HCO_0" val="0"/>
  <parameter idActiveInteractions="MAB5_HCO_0 CEH13_HCO_0 UNC62_HCO_0" val="0"/>
  <parameter idActiveInteractions="MAB5_HCO_0 CEH13_HCO_0 CEH20_HCO_0" val="0"/>
  <parameter idActiveInteractions="MAB5_HCO_0 CEH13_HCO_0 CEH20_HCO_0 UNC62_HCO_0" val="0"/>

			<nodevisualsetting>
				<rect x="928" y="451" width="60" height="25" backgroundColor="#3300CC" foregroundColor="#FFFFFF"/>
			</nodevisualsetting>
</node>
<node id="LIN12_2" name="LIN12 2" basevalue="0" maxvalue="1">
  <parameter idActiveInteractions="LIN12_1_LIN12_2_0" val="0"/>
  <parameter idActiveInteractions="SUP17_LIN12_2_0" val="0"/>
  <parameter idActiveInteractions="LS_LIN12_2_0" val="0"/>
  <parameter idActiveInteractions="LIN12_1_LIN12_2_0 SUP17_LIN12_2_0" val="0"/>
  <parameter idActiveInteractions="LIN12_1_LIN12_2_0 LS_LIN12_2_0" val="0"/>
  <parameter idActiveInteractions="SUP17_LIN12_2_0 LS_LIN12_2_0" val="0"/>
  <parameter idActiveInteractions="LIN12_1_LIN12_2_0 SUP17_LIN12_2_0 LS_LIN12_2_0" val="1"/>

			<nodevisualsetting>
				<rect x="738" y="757" width="60" height="25" backgroundColor="#3300CC" foregroundColor="#FFFFFF"/>
			</nodevisualsetting>
</node>
<node id="EFF1" name="EFF1" basevalue="1" maxvalue="1">
  <parameter idActiveInteractions="EGL18_EFF1_0" val="0"/>
  <parameter idActiveInteractions="ELT6_EFF1_0" val="0"/>
  <parameter idActiveInteractions="CSL_EFF1_0" val="0"/>
  <parameter idActiveInteractions="EGL18_EFF1_0 ELT6_EFF1_0" val="0"/>
  <parameter idActiveInteractions="EGL18_EFF1_0 CSL_EFF1_0" val="0"/>
  <parameter idActiveInteractions="ELT6_EFF1_0 CSL_EFF1_0" val="0"/>
  <parameter idActiveInteractions="EGL18_EFF1_0 ELT6_EFF1_0 CSL_EFF1_0" val="0"/>
  <parameter idActiveInteractions="REF2_EFF1_0" val="0"/>
  <parameter idActiveInteractions="CSL_EFF1_0 REF2_EFF1_0" val="0"/>
  <parameter idActiveInteractions="EGL18_EFF1_0 REF2_EFF1_0" val="0"/>
  <parameter idActiveInteractions="ELT6_EFF1_0 REF2_EFF1_0" val="0"/>
  <parameter idActiveInteractions="ELT6_EFF1_0 EGL18_EFF1_0 REF2_EFF1_0" val="0"/>
  <parameter idActiveInteractions="EGL18_EFF1_0 CSL_EFF1_0 REF2_EFF1_0" val="0"/>
  <parameter idActiveInteractions="ELT6_EFF1_0 CSL_EFF1_0 REF2_EFF1_0" val="0"/>
  <parameter idActiveInteractions="ELT6_EFF1_0 EGL18_EFF1_0 CSL_EFF1_0 REF2_EFF1_0" val="0"/>

			<nodevisualsetting>
				<rect x="1127" y="507" width="60" height="25" backgroundColor="#3300CC" foregroundColor="#FFFFFF"/>
			</nodevisualsetting>
</node>
<node id="DPY23" name="DPY23" basevalue="0" maxvalue="1">
  <parameter idActiveInteractions="CSL_DPY23_0" val="1"/>

			<nodevisualsetting>
				<rect x="424" y="861" width="60" height="25" backgroundColor="#3300CC" foregroundColor="#FFFFFF"/>
			</nodevisualsetting>
</node>
<node id="CEH13" name="CEH13" basevalue="0" maxvalue="1">
			<nodevisualsetting>
				<rect x="992" y="253" width="60" height="25" backgroundColor="#3300CC" foregroundColor="#FFFFFF"/>
			</nodevisualsetting>
</node>
<node id="LIN1" name="LIN1" basevalue="1" maxvalue="1">
			<nodevisualsetting>
				<rect x="441" y="401" width="58" height="25" backgroundColor="#3300CC" foregroundColor="#FFFFFF"/>
			</nodevisualsetting>
</node>
<node id="POP1" name="POP1" basevalue="0" maxvalue="1">
  <parameter idActiveInteractions="WRM1_POP1_0" val="0"/>
  <parameter idActiveInteractions="LIT1_POP1_0" val="0"/>
  <parameter idActiveInteractions="WRM1_POP1_0 LIT1_POP1_0" val="1"/>

			<nodevisualsetting>
				<rect x="628" y="337" width="60" height="25" backgroundColor="#3300CC" foregroundColor="#FFFFFF"/>
			</nodevisualsetting>
</node>
<node id="RGL1" name="RGL1" basevalue="0" maxvalue="1">
  <parameter idActiveInteractions="LET60_RGL1_0" val="1"/>

			<nodevisualsetting>
				<rect x="170" y="263" width="60" height="25" backgroundColor="#3300CC" foregroundColor="#FFFFFF"/>
			</nodevisualsetting>
</node>
<node id="BAR1" name="BAR1" basevalue="1" maxvalue="1">
  <parameter idActiveInteractions="GSK3_BAR1_0" val="0"/>

			<nodevisualsetting>
				<rect x="831" y="396" width="60" height="25" backgroundColor="#3300CC" foregroundColor="#FFFFFF"/>
			</nodevisualsetting>
</node>
<node id="LIN11" name="LIN11" basevalue="0" maxvalue="1">
  <parameter idActiveInteractions="CSL_LIN11_0" val="1"/>

			<nodevisualsetting>
				<rect x="519" y="875" width="60" height="25" backgroundColor="#3300CC" foregroundColor="#FFFFFF"/>
			</nodevisualsetting>
</node>
<node id="lin4" name="lin4" basevalue="1" maxvalue="1">
			<nodevisualsetting>
				<rect x="913" y="624" width="60" height="25" backgroundColor="#3300CC" foregroundColor="#FFFFFF"/>
			</nodevisualsetting>
</node>
<node id="LST3" name="LST3" basevalue="0" maxvalue="1">
  <parameter idActiveInteractions="CSL_LST3_0" val="1"/>

			<nodevisualsetting>
				<rect x="414" y="805" width="60" height="25" backgroundColor="#3300CC" foregroundColor="#FFFFFF"/>
			</nodevisualsetting>
</node>
<node id="LIN12_1" name="LIN12 1" basevalue="0" maxvalue="1">
  <parameter idActiveInteractions="LIN12_LIN12_1_0" val="1"/>
  <parameter idActiveInteractions="MC_LIN12_1_0" val="0"/>
  <parameter idActiveInteractions="LIN14_LIN12_1_0" val="0"/>
  <parameter idActiveInteractions="VAV1_LIN12_1_0" val="0"/>
  <parameter idActiveInteractions="LIN12_LIN12_1_0 MC_LIN12_1_0" val="0"/>
  <parameter idActiveInteractions="LIN12_LIN12_1_0 LIN14_LIN12_1_0" val="0"/>
  <parameter idActiveInteractions="LIN12_LIN12_1_0 VAV1_LIN12_1_0" val="0"/>
  <parameter idActiveInteractions="MC_LIN12_1_0 LIN14_LIN12_1_0" val="0"/>
  <parameter idActiveInteractions="MC_LIN12_1_0 VAV1_LIN12_1_0" val="0"/>
  <parameter idActiveInteractions="LIN14_LIN12_1_0 VAV1_LIN12_1_0" val="0"/>
  <parameter idActiveInteractions="LIN12_LIN12_1_0 MC_LIN12_1_0 LIN14_LIN12_1_0" val="0"/>
  <parameter idActiveInteractions="LIN12_LIN12_1_0 LIN14_LIN12_1_0 VAV1_LIN12_1_0" val="0"/>
  <parameter idActiveInteractions="LIN12_LIN12_1_0 MC_LIN12_1_0 VAV1_LIN12_1_0" val="0"/>
  <parameter idActiveInteractions="MC_LIN12_1_0 LIN14_LIN12_1_0 VAV1_LIN12_1_0" val="0"/>
  <parameter idActiveInteractions="LIN12_LIN12_1_0 MC_LIN12_1_0 LIN14_LIN12_1_0 VAV1_LIN12_1_0" val="0"/>

			<nodevisualsetting>
				<rect x="737" y="708" width="60" height="25" backgroundColor="#3300CC" foregroundColor="#FFFFFF"/>
			</nodevisualsetting>
</node>
<node id="SEL8" name="SEL8" basevalue="1" maxvalue="1">
			<nodevisualsetting>
				<rect x="642" y="771" width="60" height="25" backgroundColor="#3300CC" foregroundColor="#FFFFFF"/>
			</nodevisualsetting>
</node>
<node id="PJW5" name="PJW5" basevalue="2" maxvalue="2">
  <parameter idActiveInteractions="LIN31_PJW5_0" val="1"/>
  <parameter idActiveInteractions="LIN1_PJW5_0" val="0"/>
  <parameter idActiveInteractions="MPK1_PJW5_0" val="1"/>
  <parameter idActiveInteractions="LIN31_PJW5_0 LIN1_PJW5_0" val="0"/>
  <parameter idActiveInteractions="LIN31_PJW5_0 MPK1_PJW5_0" val="1"/>
  <parameter idActiveInteractions="LIN1_PJW5_0 MPK1_PJW5_0" val="2"/>
  <parameter idActiveInteractions="LIN31_PJW5_0 LIN1_PJW5_0 MPK1_PJW5_0" val="2"/>

			<nodevisualsetting>
				<rect x="537" y="413" width="60" height="25" backgroundColor="#3300CC" foregroundColor="#FFFFFF"/>
			</nodevisualsetting>
</node>
<node id="LET60" name="LET60" basevalue="0" maxvalue="3">
  <parameter idActiveInteractions="SOS1_LET60_2" val="3"/>
  <parameter idActiveInteractions="SOS1_LET60_1" val="2"/>
  <parameter idActiveInteractions="SOS1_LET60_0" val="1"/>
  <parameter idActiveInteractions="GAP1_LET60_0 SOS1_LET60_2" val="3"/>
  <parameter idActiveInteractions="SOS1_LET60_1 GAP1_LET60_0" val="2"/>
  <parameter idActiveInteractions="SOS1_LET60_0 GAP1_LET60_0" val="1"/>

			<nodevisualsetting>
				<rect x="340" y="259" width="60" height="25" backgroundColor="#3300CC" foregroundColor="#FFFFFF"/>
			</nodevisualsetting>
</node>
<node id="LIN31" name="LIN31" basevalue="1" maxvalue="1">
			<nodevisualsetting>
				<rect x="434" y="332" width="60" height="25" backgroundColor="#3300CC" foregroundColor="#FFFFFF"/>
			</nodevisualsetting>
</node>
<node id="VAV1" name="VAV1" basevalue="1" maxvalue="1">
  <parameter idActiveInteractions="mir61_VAV1_0" val="0"/>

			<nodevisualsetting>
				<rect x="515" y="711" width="60" height="25" backgroundColor="#3300CC" foregroundColor="#FFFFFF"/>
			</nodevisualsetting>
</node>
<node id="MEK2" name="MEK2" basevalue="0" maxvalue="3">
  <parameter idActiveInteractions="LIN45_MEK2_0" val="0"/>
  <parameter idActiveInteractions="LIN45_MEK2_1" val="1"/>
  <parameter idActiveInteractions="LIN45_MEK2_2" val="2"/>
  <parameter idActiveInteractions="KSR1_MEK2_0" val="0"/>
  <parameter idActiveInteractions="KSR2_MEK2_0" val="0"/>
  <parameter idActiveInteractions="KSR1_MEK2_0 KSR2_MEK2_0" val="0"/>
  <parameter idActiveInteractions="LIN45_MEK2_0 KSR1_MEK2_0" val="1"/>
  <parameter idActiveInteractions="LIN45_MEK2_1 KSR1_MEK2_0" val="2"/>
  <parameter idActiveInteractions="LIN45_MEK2_0 KSR2_MEK2_0" val="1"/>
  <parameter idActiveInteractions="LIN45_MEK2_1 KSR2_MEK2_0" val="2"/>
  <parameter idActiveInteractions="LIN45_MEK2_0 KSR1_MEK2_0 KSR2_MEK2_0" val="1"/>
  <parameter idActiveInteractions="LIN45_MEK2_1 KSR1_MEK2_0 KSR2_MEK2_0" val="2"/>
  <parameter idActiveInteractions="KSR2_MEK2_0 LIN45_MEK2_2" val="3"/>
  <parameter idActiveInteractions="KSR1_MEK2_0 LIN45_MEK2_2" val="3"/>
  <parameter idActiveInteractions="KSR1_MEK2_0 KSR2_MEK2_0 LIN45_MEK2_2" val="3"/>

			<nodevisualsetting>
				<rect x="342" y="398" width="60" height="25" backgroundColor="#3300CC" foregroundColor="#FFFFFF"/>
			</nodevisualsetting>
</node>
<node id="LAG1" name="LAG1" basevalue="1" maxvalue="1">
			<nodevisualsetting>
				<rect x="672" y="843" width="60" height="25" backgroundColor="#3300CC" foregroundColor="#FFFFFF"/>
			</nodevisualsetting>
</node>
<node id="CAM1" name="CAM1" basevalue="0" maxvalue="1">
  <parameter idActiveInteractions="AEGL20_CAM1_0 VANG1_CAM1_0" val="1"/>
  <parameter idActiveInteractions="AEGL20_CAM1_0" val="0"/>
  <parameter idActiveInteractions="VANG1_CAM1_0" val="0"/>

			<nodevisualsetting>
				<rect x="929" y="133" width="60" height="25" backgroundColor="#3300CC" foregroundColor="#FFFFFF"/>
			</nodevisualsetting>
</node>
<node id="AAPX1" name="AAPX1" basevalue="0" maxvalue="1">
  <parameter idActiveInteractions="AAPX1_AAPX1_0" val="1"/>

			<nodevisualsetting>
				<rect x="1024" y="628" width="60" height="25" backgroundColor="#3300CC" foregroundColor="#FFFFFF"/>
			</nodevisualsetting>
</node>
<node id="EGL18" name="EGL18" basevalue="0" maxvalue="1">
  <parameter idActiveInteractions="LIN39a_EGL18_0" val="1"/>

			<nodevisualsetting>
				<rect x="1025" y="517" width="60" height="25" backgroundColor="#3300CC" foregroundColor="#FFFFFF"/>
			</nodevisualsetting>
</node>
<node id="MIG5" name="MIG5" basevalue="0" maxvalue="1">
  <parameter idActiveInteractions="MOM5_MIG5_0" val="1"/>
  <parameter idActiveInteractions="LIN17_MIG5_0" val="1"/>
  <parameter idActiveInteractions="LIN17_MIG5_0 MOM5_MIG5_0" val="1"/>

			<nodevisualsetting>
				<rect x="833" y="216" width="60" height="25" backgroundColor="#3300CC" foregroundColor="#FFFFFF"/>
			</nodevisualsetting>
</node>
<node id="MIG1" name="MIG1" basevalue="0" maxvalue="1">
  <parameter idActiveInteractions="ALIN44_MIG1_0 AMOM2_MIG1_0" val="1"/>
  <parameter idActiveInteractions="ALIN44_MIG1_0" val="1"/>
  <parameter idActiveInteractions="AMOM2_MIG1_0" val="1"/>

			<nodevisualsetting>
				<rect x="653" y="136" width="60" height="25" backgroundColor="#3300CC" foregroundColor="#FFFFFF"/>
			</nodevisualsetting>
</node>
<node id="LIN7" name="LIN7" basevalue="1" maxvalue="1">
			<nodevisualsetting>
				<rect x="262" y="59" width="60" height="25" backgroundColor="#3300CC" foregroundColor="#FFFFFF"/>
			</nodevisualsetting>
</node>
<node id="APX1" name="APX1" basevalue="0" maxvalue="1">
  <parameter idActiveInteractions="MC_APX1_0" val="1"/>

			<nodevisualsetting>
				<rect x="440" y="614" width="60" height="25" backgroundColor="#3300CC" foregroundColor="#FFFFFF"/>
			</nodevisualsetting>
</node>
<node id="LIN25" name="LIN25" basevalue="0" maxvalue="1">
  <parameter idActiveInteractions="MPK1_LIN25_0" val="1"/>

			<nodevisualsetting>
				<rect x="417" y="503" width="60" height="25" backgroundColor="#3300CC" foregroundColor="#FFFFFF"/>
			</nodevisualsetting>
</node>
<node id="ADSL1" name="ADSL1" basevalue="0" maxvalue="1">
  <parameter idActiveInteractions="ADSL1_ADSL1_0" val="1"/>

			<nodevisualsetting>
				<rect x="1022" y="712" width="60" height="25" backgroundColor="#3300CC" foregroundColor="#FFFFFF"/>
			</nodevisualsetting>
</node>
<node id="APH2" name="APH2" basevalue="0" maxvalue="1">
  <parameter idActiveInteractions="APH1_APH2_0" val="1"/>

			<nodevisualsetting>
				<rect x="845" y="888" width="60" height="25" backgroundColor="#3300CC" foregroundColor="#FFFFFF"/>
			</nodevisualsetting>
</node>
<node id="RAL1" name="RAL1" basevalue="0" maxvalue="1">
  <parameter idActiveInteractions="RGL1_RAL1_0" val="1"/>

			<nodevisualsetting>
				<rect x="167" y="337" width="60" height="25" backgroundColor="#3300CC" foregroundColor="#FFFFFF"/>
			</nodevisualsetting>
</node>
<node id="MPK1" name="MPK1" basevalue="0" maxvalue="2">
  <parameter idActiveInteractions="LIP1_MPK1_0" val="0"/>
  <parameter idActiveInteractions="MEK2_MPK1_0" val="1"/>
  <parameter idActiveInteractions="MEK2_MPK1_1" val="2"/>
  <parameter idActiveInteractions="MEK2_MPK1_2" val="2"/>
  <parameter idActiveInteractions="MEK2_MPK1_0 LIP1_MPK1_0" val="0"/>
  <parameter idActiveInteractions="MEK2_MPK1_1 LIP1_MPK1_0" val="1"/>
  <parameter idActiveInteractions="LIP1_MPK1_0 MEK2_MPK1_2" val="2"/>

			<nodevisualsetting>
				<rect x="435" y="454" width="60" height="25" backgroundColor="#3300CC" foregroundColor="#FFFFFF"/>
			</nodevisualsetting>
</node>
<node id="ARK1" name="ARK1" basevalue="0" maxvalue="1">
  <parameter idActiveInteractions="CSL_ARK1_0" val="0"/>
  <parameter idActiveInteractions="SEM5_ARK1_0" val="0"/>
  <parameter idActiveInteractions="CSL_ARK1_0 SEM5_ARK1_0" val="1"/>

			<nodevisualsetting>
				<rect x="84" y="202" width="60" height="25" backgroundColor="#3300CC" foregroundColor="#FFFFFF"/>
			</nodevisualsetting>
</node>
<node id="ALIN3" name="ALIN3" basevalue="0" maxvalue="3">
  <parameter idActiveInteractions="ALIN3_ALIN3_0" val="1"/>
  <parameter idActiveInteractions="ALIN3_ALIN3_1" val="2"/>
  <parameter idActiveInteractions="ALIN3_ALIN3_2" val="3"/>

			<nodevisualsetting>
				<rect x="427" y="39" width="60" height="25" backgroundColor="#3300CC" foregroundColor="#FFFFFF"/>
			</nodevisualsetting>
</node>
<node id="LIT1" name="LIT1" basevalue="1" maxvalue="1">
			<nodevisualsetting>
				<rect x="553" y="275" width="60" height="25" backgroundColor="#3300CC" foregroundColor="#FFFFFF"/>
			</nodevisualsetting>
</node>
<node id="SUR2" name="SUR2" basevalue="0" maxvalue="1">
  <parameter idActiveInteractions="MPK1_SUR2_0" val="1"/>

			<nodevisualsetting>
				<rect x="497" y="508" width="60" height="25" backgroundColor="#3300CC" foregroundColor="#FFFFFF"/>
			</nodevisualsetting>
</node>
<node id="ALIN44" name="ALIN44" basevalue="1" maxvalue="1">
			<nodevisualsetting>
				<rect x="742" y="37" width="60" height="25" backgroundColor="#3300CC" foregroundColor="#FFFFFF"/>
			</nodevisualsetting>
</node>
<node id="KIN19" name="KIN19" basevalue="0" maxvalue="1">
  <parameter idActiveInteractions="APR1_KIN19_0" val="1"/>

			<nodevisualsetting>
				<rect x="737" y="228" width="60" height="25" backgroundColor="#3300CC" foregroundColor="#FFFFFF"/>
			</nodevisualsetting>
</node>
<node id="LIP1" name="LIP1" basevalue="0" maxvalue="1">
  <parameter idActiveInteractions="CSL_LIP1_0" val="1"/>

			<nodevisualsetting>
				<rect x="263" y="620" width="60" height="25" backgroundColor="#3300CC" foregroundColor="#FFFFFF"/>
			</nodevisualsetting>
</node>
<node id="SYS1" name="SYS1" basevalue="1" maxvalue="1">
  <parameter idActiveInteractions="GSK3_SYS1_0" val="0"/>

			<nodevisualsetting>
				<rect x="726" y="369" width="60" height="25" backgroundColor="#3300CC" foregroundColor="#FFFFFF"/>
			</nodevisualsetting>
</node>
<node id="LST2" name="LST2" basevalue="0" maxvalue="1">
  <parameter idActiveInteractions="CSL_LST2_0" val="1"/>

			<nodevisualsetting>
				<rect x="441" y="908" width="60" height="25" backgroundColor="#3300CC" foregroundColor="#FFFFFF"/>
			</nodevisualsetting>
</node>
<node id="VANG1" name="VANG1" basevalue="1" maxvalue="1">
			<nodevisualsetting>
				<rect x="1025" y="133" width="60" height="25" backgroundColor="#3300CC" foregroundColor="#FFFFFF"/>
			</nodevisualsetting>
</node>
<node id="ACWN1" name="ACWN1" basevalue="1" maxvalue="1">
			<nodevisualsetting>
				<rect x="831" y="34" width="60" height="25" backgroundColor="#3300CC" foregroundColor="#FFFFFF"/>
			</nodevisualsetting>
</node>
<node id="LST1" name="LST1" basevalue="0" maxvalue="1">
  <parameter idActiveInteractions="CSL_LST1_0" val="1"/>

			<nodevisualsetting>
				<rect x="628" y="904" width="60" height="25" backgroundColor="#3300CC" foregroundColor="#FFFFFF"/>
			</nodevisualsetting>
</node>
<node id="LST4" name="LST4" basevalue="0" maxvalue="1">
  <parameter idActiveInteractions="CSL_LST4_0" val="1"/>

			<nodevisualsetting>
				<rect x="325" y="844" width="60" height="25" backgroundColor="#3300CC" foregroundColor="#FFFFFF"/>
			</nodevisualsetting>
</node>
<node id="CEH20" name="CEH20" basevalue="1" maxvalue="1">
			<nodevisualsetting>
				<rect x="1022" y="302" width="60" height="25" backgroundColor="#3300CC" foregroundColor="#FFFFFF"/>
			</nodevisualsetting>
</node>
<node id="LET23ML" name="LET23ML" basevalue="0" maxvalue="1">
  <parameter idActiveInteractions="LIN7_LET23ML_0" val="0"/>
  <parameter idActiveInteractions="LIN10_LET23ML_0" val="0"/>
  <parameter idActiveInteractions="LIN2_LET23ML_0" val="0"/>
  <parameter idActiveInteractions="LIN7_LET23ML_0 LIN10_LET23ML_0" val="0"/>
  <parameter idActiveInteractions="LIN10_LET23ML_0 LIN2_LET23ML_0" val="0"/>
  <parameter idActiveInteractions="LIN7_LET23ML_0 LIN2_LET23ML_0" val="0"/>
  <parameter idActiveInteractions="LIN7_LET23ML_0 LIN10_LET23ML_0 LIN2_LET23ML_0" val="1"/>

			<nodevisualsetting>
				<rect x="333" y="100" width="60" height="25" backgroundColor="#3300CC" foregroundColor="#FFFFFF"/>
			</nodevisualsetting>
</node>
<node id="mir61" name="mir61" basevalue="0" maxvalue="1">
  <parameter idActiveInteractions="CSL_mir61_0" val="1"/>

			<nodevisualsetting>
				<rect x="514" y="758" width="60" height="25" backgroundColor="#3300CC" foregroundColor="#FFFFFF"/>
			</nodevisualsetting>
</node>
<node id="LIN45" name="LIN45" basevalue="0" maxvalue="3">
  <parameter idActiveInteractions="RAL1_LIN45_0" val="0"/>
  <parameter idActiveInteractions="LET60_LIN45_0" val="1"/>
  <parameter idActiveInteractions="LET60_LIN45_1" val="2"/>
  <parameter idActiveInteractions="LET60_LIN45_2" val="3"/>
  <parameter idActiveInteractions="LET60_LIN45_0 RAL1_LIN45_0" val="0"/>
  <parameter idActiveInteractions="LET60_LIN45_1 RAL1_LIN45_0" val="1"/>
  <parameter idActiveInteractions="RAL1_LIN45_0 LET60_LIN45_2" val="3"/>

			<nodevisualsetting>
				<rect x="343" y="334" width="60" height="25" backgroundColor="#3300CC" foregroundColor="#FFFFFF"/>
			</nodevisualsetting>
</node>
<node id="LIN39" name="LIN39" basevalue="0" maxvalue="2">
  <parameter idActiveInteractions="MC_LIN39_0" val="0"/>
  <parameter idActiveInteractions="LIN39a_LIN39_0" val="0"/>
  <parameter idActiveInteractions="PJW5_LIN39_0" val="1"/>
  <parameter idActiveInteractions="PJW5_LIN39_1" val="1"/>
  <parameter idActiveInteractions="POP1b_LIN39_0" val="1"/>
  <parameter idActiveInteractions="MC_LIN39_0 POP1b_LIN39_0" val="1"/>
  <parameter idActiveInteractions="MC_LIN39_0 PJW5_LIN39_0" val="1"/>
  <parameter idActiveInteractions="MC_LIN39_0 PJW5_LIN39_1" val="1"/>
  <parameter idActiveInteractions="MC_LIN39_0 LIN39a_LIN39_0" val="1"/>
  <parameter idActiveInteractions="POP1b_LIN39_0 PJW5_LIN39_0" val="1"/>
  <parameter idActiveInteractions="POP1b_LIN39_0 PJW5_LIN39_1" val="1"/>
  <parameter idActiveInteractions="PJW5_LIN39_0 LIN39a_LIN39_0" val="1"/>
  <parameter idActiveInteractions="PJW5_LIN39_1 LIN39a_LIN39_0" val="1"/>
  <parameter idActiveInteractions="POP1b_LIN39_0 LIN39a_LIN39_0" val="1"/>
  <parameter idActiveInteractions="MC_LIN39_0 POP1b_LIN39_0 PJW5_LIN39_0" val="1"/>
  <parameter idActiveInteractions="MC_LIN39_0 POP1b_LIN39_0 PJW5_LIN39_1" val="1"/>
  <parameter idActiveInteractions="POP1b_LIN39_0 PJW5_LIN39_0 LIN39a_LIN39_0" val="1"/>
  <parameter idActiveInteractions="POP1b_LIN39_0 PJW5_LIN39_1 LIN39a_LIN39_0" val="1"/>
  <parameter idActiveInteractions="MC_LIN39_0 PJW5_LIN39_1 LIN39a_LIN39_0" val="1"/>
  <parameter idActiveInteractions="MC_LIN39_0 PJW5_LIN39_0 LIN39a_LIN39_0" val="1"/>
  <parameter idActiveInteractions="MC_LIN39_0 POP1b_LIN39_0 LIN39a_LIN39_0" val="1"/>
  <parameter idActiveInteractions="MC_LIN39_0 POP1b_LIN39_0 PJW5_LIN39_0 LIN39a_LIN39_0" val="1"/>
  <parameter idActiveInteractions="MC_LIN39_0 POP1b_LIN39_0 PJW5_LIN39_1 LIN39a_LIN39_0" val="2"/>

			<nodevisualsetting>
				<rect x="618" y="458" width="60" height="25" backgroundColor="#3300CC" foregroundColor="#FFFFFF"/>
			</nodevisualsetting>
</node>
<node id="MAB5" name="MAB5" basevalue="0" maxvalue="1">
  <parameter idActiveInteractions="AEGL20_MAB5_0" val="1"/>

			<nodevisualsetting>
				<rect x="929" y="216" width="60" height="25" backgroundColor="#3300CC" foregroundColor="#FFFFFF"/>
			</nodevisualsetting>
</node>
<node id="ALAG2" name="ALAG2" basevalue="0" maxvalue="1">
  <parameter idActiveInteractions="ALAG2_ALAG2_0" val="1"/>

			<nodevisualsetting>
				<rect x="1022" y="763" width="60" height="25" backgroundColor="#3300CC" foregroundColor="#FFFFFF"/>
			</nodevisualsetting>
</node>
<node id="ELT6" name="ELT6" basevalue="0" maxvalue="1">
  <parameter idActiveInteractions="LIN39a_ELT6_0" val="1"/>

			<nodevisualsetting>
				<rect x="1025" y="561" width="60" height="25" backgroundColor="#3300CC" foregroundColor="#FFFFFF"/>
			</nodevisualsetting>
</node>
<node id="LIN39a" name="LIN39a" basevalue="1" maxvalue="2">
  <parameter idActiveInteractions="LIN39_LIN39a_0" val="0"/>
  <parameter idActiveInteractions="MPK1_LIN39a_0" val="0"/>
  <parameter idActiveInteractions="HCO_LIN39a_0" val="0"/>
  <parameter idActiveInteractions="LIN39_LIN39a_1" val="0"/>
  <parameter idActiveInteractions="MPK1_LIN39a_0 HCO_LIN39a_0" val="0"/>
  <parameter idActiveInteractions="MPK1_LIN39a_1" val="0"/>
  <parameter idActiveInteractions="HCO_LIN39a_0 MPK1_LIN39a_1" val="0"/>
  <parameter idActiveInteractions="LIN39_LIN39a_0 MPK1_LIN39a_0" val="0"/>
  <parameter idActiveInteractions="LIN39_LIN39a_1 MPK1_LIN39a_0" val="0"/>
  <parameter idActiveInteractions="LIN39_LIN39a_0 MPK1_LIN39a_1" val="0"/>
  <parameter idActiveInteractions="LIN39_LIN39a_1 MPK1_LIN39a_1" val="0"/>
  <parameter idActiveInteractions="LIN39_LIN39a_0 HCO_LIN39a_0" val="1"/>
  <parameter idActiveInteractions="HCO_LIN39a_0 LIN39_LIN39a_1" val="1"/>
  <parameter idActiveInteractions="LIN39_LIN39a_0 MPK1_LIN39a_0 HCO_LIN39a_0" val="1"/>
  <parameter idActiveInteractions="LIN39_LIN39a_0 HCO_LIN39a_0 MPK1_LIN39a_1" val="1"/>
  <parameter idActiveInteractions="LIN39_LIN39a_1 HCO_LIN39a_0 MPK1_LIN39a_1" val="2"/>
  <parameter idActiveInteractions="LIN39_LIN39a_1 MPK1_LIN39a_0 HCO_LIN39a_0" val="2"/>

			<nodevisualsetting>
				<rect x="628" y="532" width="60" height="25" backgroundColor="#3300CC" foregroundColor="#FFFFFF"/>
			</nodevisualsetting>
</node>
<node id="UNC62" name="UNC62" basevalue="1" maxvalue="1">
			<nodevisualsetting>
				<rect x="1026" y="393" width="60" height="25" backgroundColor="#3300CC" foregroundColor="#FFFFFF"/>
			</nodevisualsetting>
</node>
<node id="CSL" name="CSL" basevalue="0" maxvalue="1">
  <parameter idActiveInteractions="LIN12_3_CSL_0" val="0"/>
  <parameter idActiveInteractions="SEL8_CSL_0" val="0"/>
  <parameter idActiveInteractions="LAG1_CSL_0" val="0"/>
  <parameter idActiveInteractions="RAL1_CSL_0" val="1"/>
  <parameter idActiveInteractions="LIN12_3_CSL_0 SEL8_CSL_0" val="0"/>
  <parameter idActiveInteractions="LIN12_3_CSL_0 LAG1_CSL_0" val="0"/>
  <parameter idActiveInteractions="SEL8_CSL_0 LAG1_CSL_0" val="0"/>
  <parameter idActiveInteractions="LAG1_CSL_0 RAL1_CSL_0" val="1"/>
  <parameter idActiveInteractions="SEL8_CSL_0 RAL1_CSL_0" val="1"/>
  <parameter idActiveInteractions="LIN12_3_CSL_0 RAL1_CSL_0" val="1"/>
  <parameter idActiveInteractions="LIN12_3_CSL_0 SEL8_CSL_0 LAG1_CSL_0" val="1"/>
  <parameter idActiveInteractions="SEL8_CSL_0 LAG1_CSL_0 RAL1_CSL_0" val="1"/>
  <parameter idActiveInteractions="LIN12_3_CSL_0 LAG1_CSL_0 RAL1_CSL_0" val="1"/>
  <parameter idActiveInteractions="LIN12_3_CSL_0 SEL8_CSL_0 RAL1_CSL_0" val="1"/>
  <parameter idActiveInteractions="LIN12_3_CSL_0 SEL8_CSL_0 LAG1_CSL_0 RAL1_CSL_0" val="1"/>

			<nodevisualsetting>
				<rect x="515" y="810" width="60" height="25" backgroundColor="#3300CC" foregroundColor="#FFFFFF"/>
			</nodevisualsetting>
</node>
<node id="LIN18" name="LIN18" basevalue="0" maxvalue="1">
  <parameter idActiveInteractions="AMOM2_LIN18_0" val="1"/>
  <parameter idActiveInteractions="ACWN2_LIN18_0" val="1"/>
  <parameter idActiveInteractions="AMOM2_LIN18_0 ACWN2_LIN18_0" val="1"/>

			<nodevisualsetting>
				<rect x="557" y="136" width="60" height="25" backgroundColor="#3300CC" foregroundColor="#FFFFFF"/>
			</nodevisualsetting>
</node>
<node id="APR1" name="APR1" basevalue="1" maxvalue="1">
  <parameter idActiveInteractions="MIG5_APR1_0" val="0"/>

			<nodevisualsetting>
				<rect x="833" y="271" width="60" height="25" backgroundColor="#3300CC" foregroundColor="#FFFFFF"/>
			</nodevisualsetting>
</node>
<node id="REF2" name="REF2" basevalue="0" maxvalue="1">
  <parameter idActiveInteractions="LIN39_REF2_0" val="1"/>

			<nodevisualsetting>
				<rect x="927" y="490" width="60" height="25" backgroundColor="#3300CC" foregroundColor="#FFFFFF"/>
			</nodevisualsetting>
</node>
<node id="EGL17" name="EGL17" basevalue="0" maxvalue="1">
  <parameter idActiveInteractions="LIN39a_EGL17_0" val="1"/>

			<nodevisualsetting>
				<rect x="802" y="580" width="60" height="25" backgroundColor="#3300CC" foregroundColor="#FFFFFF"/>
			</nodevisualsetting>
</node>
<node id="SUP17" name="SUP17" basevalue="1" maxvalue="1">
			<nodevisualsetting>
				<rect x="907" y="763" width="60" height="25" backgroundColor="#3300CC" foregroundColor="#FFFFFF"/>
			</nodevisualsetting>
</node>
<node id="ACWN2" name="ACWN2" basevalue="1" maxvalue="1">
			<nodevisualsetting>
				<rect x="647" y="44" width="60" height="25" backgroundColor="#3300CC" foregroundColor="#FFFFFF"/>
			</nodevisualsetting>
</node>
<node id="MOM5" name="MOM5" basevalue="0" maxvalue="1">
  <parameter idActiveInteractions="ACWN1_MOM5_0 AEGL20_MOM5_0" val="1"/>
  <parameter idActiveInteractions="ACWN1_MOM5_0" val="1"/>
  <parameter idActiveInteractions="AEGL20_MOM5_0" val="1"/>

			<nodevisualsetting>
				<rect x="840" y="134" width="60" height="25" backgroundColor="#3300CC" foregroundColor="#FFFFFF"/>
			</nodevisualsetting>
</node>
<node id="WRM1" name="WRM1" basevalue="0" maxvalue="1">
  <parameter idActiveInteractions="GSK3_WRM1_0" val="0"/>
  <parameter idActiveInteractions="CAM1_WRM1_0" val="1"/>
  <parameter idActiveInteractions="LIN18_WRM1_0" val="1"/>
  <parameter idActiveInteractions="LIN17_WRM1_0" val="1"/>
  <parameter idActiveInteractions="GSK3_WRM1_0 CAM1_WRM1_0" val="0"/>
  <parameter idActiveInteractions="GSK3_WRM1_0 LIN17_WRM1_0" val="0"/>
  <parameter idActiveInteractions="GSK3_WRM1_0 LIN18_WRM1_0" val="0"/>
  <parameter idActiveInteractions="LIN18_WRM1_0 LIN17_WRM1_0" val="1"/>
  <parameter idActiveInteractions="CAM1_WRM1_0 LIN18_WRM1_0" val="1"/>
  <parameter idActiveInteractions="CAM1_WRM1_0 LIN17_WRM1_0" val="1"/>
  <parameter idActiveInteractions="GSK3_WRM1_0 CAM1_WRM1_0 LIN18_WRM1_0" val="0"/>
  <parameter idActiveInteractions="GSK3_WRM1_0 LIN18_WRM1_0 LIN17_WRM1_0" val="0"/>
  <parameter idActiveInteractions="GSK3_WRM1_0 CAM1_WRM1_0 LIN17_WRM1_0" val="0"/>
  <parameter idActiveInteractions="CAM1_WRM1_0 LIN18_WRM1_0 LIN17_WRM1_0" val="1"/>
  <parameter idActiveInteractions="GSK3_WRM1_0 CAM1_WRM1_0 LIN18_WRM1_0 LIN17_WRM1_0" val="0"/>

			<nodevisualsetting>
				<rect x="630" y="275" width="60" height="25" backgroundColor="#3300CC" foregroundColor="#FFFFFF"/>
			</nodevisualsetting>
</node>
<node id="MC" name="MC" basevalue="0" maxvalue="1">
  <parameter idActiveInteractions="LIN25_MC_0" val="0"/>
  <parameter idActiveInteractions="SUR2_MC_0" val="0"/>
  <parameter idActiveInteractions="LIN25_MC_0 SUR2_MC_0" val="1"/>

			<nodevisualsetting>
				<rect x="433" y="559" width="60" height="25" backgroundColor="#3300CC" foregroundColor="#FFFFFF"/>
			</nodevisualsetting>
</node>
<node id="KSR2" name="KSR2" basevalue="1" maxvalue="1">
			<nodevisualsetting>
				<rect x="247" y="376" width="60" height="25" backgroundColor="#3300CC" foregroundColor="#FFFFFF"/>
			</nodevisualsetting>
</node>
<node id="PRY1" name="PRY1" basevalue="0" maxvalue="1">
  <parameter idActiveInteractions="APR1_PRY1_0" val="1"/>

			<nodevisualsetting>
				<rect x="833" y="336" width="60" height="25" backgroundColor="#3300CC" foregroundColor="#FFFFFF"/>
			</nodevisualsetting>
</node>
<node id="APH1" name="APH1" basevalue="1" maxvalue="1">
			<nodevisualsetting>
				<rect x="953" y="885" width="60" height="25" backgroundColor="#3300CC" foregroundColor="#FFFFFF"/>
			</nodevisualsetting>
</node>
<node id="LIN12_3" name="LIN12 3" basevalue="0" maxvalue="1">
  <parameter idActiveInteractions="LIN12_2_LIN12_3_0 SEL12_LIN12_3_0" val="1"/>
  <parameter idActiveInteractions="LIN12_2_LIN12_3_0" val="0"/>
  <parameter idActiveInteractions="SEL12_LIN12_3_0" val="0"/>

			<nodevisualsetting>
				<rect x="738" y="808" width="60" height="25" backgroundColor="#3300CC" foregroundColor="#FFFFFF"/>
			</nodevisualsetting>
</node>
<node id="LIN17" name="LIN17" basevalue="0" maxvalue="1">
  <parameter idActiveInteractions="ALIN44_LIN17_0" val="1"/>
  <parameter idActiveInteractions="ACWN1_LIN17_0" val="1"/>
  <parameter idActiveInteractions="ACWN2_LIN17_0" val="1"/>
  <parameter idActiveInteractions="ALIN44_LIN17_0 ACWN1_LIN17_0" val="1"/>
  <parameter idActiveInteractions="ALIN44_LIN17_0 ACWN2_LIN17_0" val="1"/>
  <parameter idActiveInteractions="ACWN1_LIN17_0 ACWN2_LIN17_0" val="1"/>
  <parameter idActiveInteractions="ALIN44_LIN17_0 ACWN1_LIN17_0 ACWN2_LIN17_0" val="1"/>

			<nodevisualsetting>
				<rect x="749" y="135" width="60" height="25" backgroundColor="#3300CC" foregroundColor="#FFFFFF"/>
			</nodevisualsetting>
</node>
		<edge id="SEM5_SOS1_0" from="SEM5" to="SOS1" minvalue="1" maxvalue="1" sign="positive">
			<edgevisualsetting>
				<polyline points="458,212 460,276" line_style="curve" line_color="#FF3300" line_width="2" routage="manual"/>
			</edgevisualsetting>
		</edge>
		<edge id="SEM5_SOS1_1" from="SEM5" to="SOS1" minvalue="2" maxvalue="2" sign="positive">
			<edgevisualsetting>
				<polyline points="458,212 460,276" line_style="curve" line_color="#FF3300" line_width="2" routage="manual"/>
			</edgevisualsetting>
		</edge>
		<edge id="SEM5_SOS1_2" from="SEM5" to="SOS1" minvalue="3" maxvalue="3" sign="positive">
			<edgevisualsetting>
				<polyline points="458,212 460,276" line_style="curve" line_color="#FF3300" line_width="2" routage="manual"/>
			</edgevisualsetting>
		</edge>
		<edge id="SEM5_ARK1_0" from="SEM5" to="ARK1" minvalue="1" sign="positive">
			<edgevisualsetting>
				<polyline points="458,212 114,214" line_style="curve" line_color="#FF3300" line_width="2" routage="manual"/>
			</edgevisualsetting>
		</edge>
		<edge id="LS_LIN12_2_0" from="LS" to="LIN12_2" minvalue="1" sign="positive">
			<edgevisualsetting>
				<polyline points="945,720 768,769" line_style="curve" line_color="#FF3300" line_width="2" routage="manual"/>
			</edgevisualsetting>
		</edge>
		<edge id="LIN12_LIN12_1_0" from="LIN12" to="LIN12_1" minvalue="1" sign="positive">
			<edgevisualsetting>
				<polyline points="768,638 767,720" line_style="curve" line_color="#FF3300" line_width="2" routage="manual"/>
			</edgevisualsetting>
		</edge>
		<edge id="POP1b_LIN39_0" from="POP1b" to="LIN39" minvalue="1" sign="positive">
			<edgevisualsetting>
				<polyline points="661,412 648,470" line_style="curve" line_color="#FF3300" line_width="2" routage="manual"/>
			</edgevisualsetting>
		</edge>
		<edge id="KSR1_MEK2_0" from="KSR1" to="MEK2" minvalue="1" sign="positive">
			<edgevisualsetting>
				<polyline points="278,435 372,410" line_style="curve" line_color="#FF3300" line_width="2" routage="manual"/>
			</edgevisualsetting>
		</edge>
		<edge id="SEL12_LIN12_3_0" from="SEL12" to="LIN12_3" minvalue="1" sign="positive">
			<edgevisualsetting>
				<polyline points="876,833 768,820" line_style="curve" line_color="#FF3300" line_width="2" routage="manual"/>
			</edgevisualsetting>
		</edge>
		<edge id="AEGL20_CAM1_0" from="AEGL20" to="CAM1" minvalue="1" sign="positive">
			<edgevisualsetting>
				<polyline points="949,45 959,145" line_style="curve" line_color="#FF3300" line_width="2" routage="manual"/>
			</edgevisualsetting>
		</edge>
		<edge id="AEGL20_MOM5_0" from="AEGL20" to="MOM5" minvalue="1" sign="positive">
			<edgevisualsetting>
				<polyline points="949,45 870,146" line_style="curve" line_color="#FF3300" line_width="2" routage="manual"/>
			</edgevisualsetting>
		</edge>
		<edge id="AEGL20_MAB5_0" from="AEGL20" to="MAB5" minvalue="2" maxvalue="2" sign="positive">
			<edgevisualsetting>
				<polyline points="949,45 1100,91 1119,150 959,228" line_style="curve" line_color="#FF3300" line_width="2" routage="manual"/>
			</edgevisualsetting>
		</edge>
		<edge id="LIN14_LIN12_1_0" from="LIN14" to="LIN12_1" minvalue="1" sign="negative">
			<edgevisualsetting>
				<polyline points="857,636 767,720" line_style="curve" line_color="#FF3300" line_width="2" routage="manual"/>
			</edgevisualsetting>
		</edge>
		<edge id="LET23_SEM5_0" from="LET23" to="SEM5" minvalue="1" maxvalue="1" sign="positive">
			<edgevisualsetting>
				<polyline points="458,150 458,212" line_style="curve" line_color="#FF3300" line_width="2" routage="manual"/>
			</edgevisualsetting>
		</edge>
		<edge id="LET23_SEM5_1" from="LET23" to="SEM5" minvalue="2" maxvalue="2" sign="positive">
			<edgevisualsetting>
				<polyline points="458,150 458,212" line_style="curve" line_color="#FF3300" line_width="2" routage="manual"/>
			</edgevisualsetting>
		</edge>
		<edge id="LET23_SEM5_2" from="LET23" to="SEM5" minvalue="3" maxvalue="3" sign="positive">
			<edgevisualsetting>
				<polyline points="458,150 458,212" line_style="curve" line_color="#FF3300" line_width="2" routage="manual"/>
			</edgevisualsetting>
		</edge>
		<edge id="AMOM2_MIG1_0" from="AMOM2" to="MIG1" minvalue="1" sign="positive">
			<edgevisualsetting>
				<polyline points="583,52 683,148" line_style="curve" line_color="#FF3300" line_width="2" routage="manual"/>
			</edgevisualsetting>
		</edge>
		<edge id="AMOM2_LIN18_0" from="AMOM2" to="LIN18" minvalue="1" sign="positive">
			<edgevisualsetting>
				<polyline points="583,52 587,148" line_style="curve" line_color="#FF3300" line_width="2" routage="manual"/>
			</edgevisualsetting>
		</edge>
		<edge id="GSK3_BAR1_0" from="GSK3" to="BAR1" minvalue="1" sign="negative">
			<edgevisualsetting>
				<polyline points="767,309 861,408" line_style="curve" line_color="#FF3300" line_width="2" routage="manual"/>
			</edgevisualsetting>
		</edge>
		<edge id="GSK3_SYS1_0" from="GSK3" to="SYS1" minvalue="1" sign="negative">
			<edgevisualsetting>
				<polyline points="767,309 756,381" line_style="curve" line_color="#FF3300" line_width="2" routage="manual"/>
			</edgevisualsetting>
		</edge>
		<edge id="GSK3_WRM1_0" from="GSK3" to="WRM1" minvalue="1" sign="negative">
			<edgevisualsetting>
				<polyline points="767,309 660,287" line_style="curve" line_color="#FF3300" line_width="2" routage="manual"/>
			</edgevisualsetting>
		</edge>
		<edge id="LIN2_LET23ML_0" from="LIN2" to="LET23ML" minvalue="1" sign="positive">
			<edgevisualsetting>
				<polyline points="212,159 363,112" line_style="curve" line_color="#FF3300" line_width="2" routage="manual"/>
			</edgevisualsetting>
		</edge>
		<edge id="SOS1_LET60_0" from="SOS1" to="LET60" minvalue="1" maxvalue="1" sign="positive">
			<edgevisualsetting>
				<polyline points="460,276 370,271" line_style="curve" line_color="#FF3300" line_width="2" routage="manual"/>
			</edgevisualsetting>
		</edge>
		<edge id="SOS1_LET60_1" from="SOS1" to="LET60" minvalue="2" maxvalue="2" sign="positive">
			<edgevisualsetting>
				<polyline points="460,276 370,271" line_style="curve" line_color="#FF3300" line_width="2" routage="manual"/>
			</edgevisualsetting>
		</edge>
		<edge id="SOS1_LET60_2" from="SOS1" to="LET60" minvalue="3" maxvalue="3" sign="positive">
			<edgevisualsetting>
				<polyline points="460,276 370,271" line_style="curve" line_color="#FF3300" line_width="2" routage="manual"/>
			</edgevisualsetting>
		</edge>
		<edge id="PEN2_SEL12_0" from="PEN2" to="SEL12" minvalue="1" sign="positive">
			<edgevisualsetting>
				<polyline points="1009,834 876,833" line_style="curve" line_color="#FF3300" line_width="2" routage="manual"/>
			</edgevisualsetting>
		</edge>
		<edge id="GAP1_LET60_0" from="GAP1" to="LET60" minvalue="1" sign="negative">
			<edgevisualsetting>
				<polyline points="280,324 370,271" line_style="curve" line_color="#FF3300" line_width="2" routage="manual"/>
			</edgevisualsetting>
		</edge>
		<edge id="LIN10_LET23ML_0" from="LIN10" to="LET23ML" minvalue="1" sign="positive">
			<edgevisualsetting>
				<polyline points="215,110 363,112" line_style="curve" line_color="#FF3300" line_width="2" routage="manual"/>
			</edgevisualsetting>
		</edge>
		<edge id="HCO_LIN39a_0" from="HCO" to="LIN39a" minvalue="1" sign="positive">
			<edgevisualsetting>
				<polyline points="958,463 658,544" line_style="curve" line_color="#FF3300" line_width="2" routage="manual"/>
			</edgevisualsetting>
		</edge>
		<edge id="LIN12_2_LIN12_3_0" from="LIN12_2" to="LIN12_3" minvalue="1" sign="positive">
			<edgevisualsetting>
				<polyline points="768,769 768,820" line_style="curve" line_color="#FF3300" line_width="2" routage="manual"/>
			</edgevisualsetting>
		</edge>
		<edge id="CEH13_HCO_0" from="CEH13" to="HCO" minvalue="1" sign="negative">
			<edgevisualsetting>
				<polyline points="1022,265 958,463" line_style="curve" line_color="#FF3300" line_width="2" routage="manual"/>
			</edgevisualsetting>
		</edge>
		<edge id="LIN1_PJW5_0" from="LIN1" to="PJW5" minvalue="1" sign="positive">
			<edgevisualsetting>
				<polyline points="470,413 567,425" line_style="curve" line_color="#FF3300" line_width="2" routage="manual"/>
			</edgevisualsetting>
		</edge>
		<edge id="POP1_POP1b_0" from="POP1" to="POP1b" minvalue="1" sign="positive">
			<edgevisualsetting>
				<polyline points="658,349 661,412" line_style="curve" line_color="#FF3300" line_width="2" routage="manual"/>
			</edgevisualsetting>
		</edge>
		<edge id="RGL1_RAL1_0" from="RGL1" to="RAL1" minvalue="1" sign="positive">
			<edgevisualsetting>
				<polyline points="200,275 197,349" line_style="curve" line_color="#FF3300" line_width="2" routage="manual"/>
			</edgevisualsetting>
		</edge>
		<edge id="BAR1_POP1b_0" from="BAR1" to="POP1b" minvalue="1" sign="positive">
			<edgevisualsetting>
				<polyline points="861,408 661,412" line_style="curve" line_color="#FF3300" line_width="2" routage="manual"/>
			</edgevisualsetting>
		</edge>
		<edge id="lin4_LIN14_0" from="lin4" to="LIN14" minvalue="1" sign="negative">
			<edgevisualsetting>
				<polyline points="943,636 857,636" line_style="curve" line_color="#FF3300" line_width="2" routage="manual"/>
			</edgevisualsetting>
		</edge>
		<edge id="LIN12_1_LIN12_2_0" from="LIN12_1" to="LIN12_2" minvalue="1" sign="positive">
			<edgevisualsetting>
				<polyline points="767,720 768,769" line_style="curve" line_color="#FF3300" line_width="2" routage="manual"/>
			</edgevisualsetting>
		</edge>
		<edge id="SEL8_CSL_0" from="SEL8" to="CSL" minvalue="1" sign="positive">
			<edgevisualsetting>
				<polyline points="672,783 545,822" line_style="curve" line_color="#FF3300" line_width="2" routage="manual"/>
			</edgevisualsetting>
		</edge>
		<edge id="PJW5_LIN39_0" from="PJW5" to="LIN39" minvalue="1" maxvalue="1" sign="positive">
			<edgevisualsetting>
				<polyline points="567,425 648,470" line_style="curve" line_color="#FF3300" line_width="2" routage="manual"/>
			</edgevisualsetting>
		</edge>
		<edge id="PJW5_LIN39_1" from="PJW5" to="LIN39" minvalue="2" maxvalue="2" sign="positive">
			<edgevisualsetting>
				<polyline points="567,425 648,470" line_style="curve" line_color="#FF3300" line_width="2" routage="manual"/>
			</edgevisualsetting>
		</edge>
		<edge id="LET60_LIN45_0" from="LET60" to="LIN45" minvalue="1" maxvalue="1" sign="positive">
			<edgevisualsetting>
				<polyline points="370,271 373,346" line_style="curve" line_color="#FF3300" line_width="2" routage="manual"/>
			</edgevisualsetting>
		</edge>
		<edge id="LET60_LIN45_1" from="LET60" to="LIN45" minvalue="2" maxvalue="2" sign="positive">
			<edgevisualsetting>
				<polyline points="370,271 373,346" line_style="curve" line_color="#FF3300" line_width="2" routage="manual"/>
			</edgevisualsetting>
		</edge>
		<edge id="LET60_LIN45_2" from="LET60" to="LIN45" minvalue="3" maxvalue="3" sign="positive">
			<edgevisualsetting>
				<polyline points="370,271 373,346" line_style="curve" line_color="#FF3300" line_width="2" routage="manual"/>
			</edgevisualsetting>
		</edge>
		<edge id="LET60_RGL1_0" from="LET60" to="RGL1" minvalue="1" maxvalue="1" sign="positive">
			<edgevisualsetting>
				<polyline points="370,271 200,275" line_style="curve" line_color="#FF3300" line_width="2" routage="manual"/>
			</edgevisualsetting>
		</edge>
		<edge id="LIN31_PJW5_0" from="LIN31" to="PJW5" minvalue="1" sign="positive">
			<edgevisualsetting>
				<polyline points="464,344 567,425" line_style="curve" line_color="#FF3300" line_width="2" routage="manual"/>
			</edgevisualsetting>
		</edge>
		<edge id="VAV1_LIN12_1_0" from="VAV1" to="LIN12_1" minvalue="1" sign="negative">
			<edgevisualsetting>
				<polyline points="545,723 767,720" line_style="curve" line_color="#FF3300" line_width="2" routage="manual"/>
			</edgevisualsetting>
		</edge>
		<edge id="MEK2_MPK1_0" from="MEK2" to="MPK1" minvalue="1" maxvalue="1" sign="positive">
			<edgevisualsetting>
				<polyline points="372,410 465,466" line_style="curve" line_color="#FF3300" line_width="2" routage="manual"/>
			</edgevisualsetting>
		</edge>
		<edge id="MEK2_MPK1_1" from="MEK2" to="MPK1" minvalue="2" maxvalue="2" sign="positive">
			<edgevisualsetting>
				<polyline points="372,410 465,466" line_style="curve" line_color="#FF3300" line_width="2" routage="manual"/>
			</edgevisualsetting>
		</edge>
		<edge id="MEK2_MPK1_2" from="MEK2" to="MPK1" minvalue="3" maxvalue="3" sign="positive">
			<edgevisualsetting>
				<polyline points="372,410 465,466" line_style="curve" line_color="#FF3300" line_width="2" routage="manual"/>
			</edgevisualsetting>
		</edge>
		<edge id="LAG1_CSL_0" from="LAG1" to="CSL" minvalue="1" sign="positive">
			<edgevisualsetting>
				<polyline points="702,855 545,822" line_style="curve" line_color="#FF3300" line_width="2" routage="manual"/>
			</edgevisualsetting>
		</edge>
		<edge id="CAM1_WRM1_0" from="CAM1" to="WRM1" minvalue="1" sign="positive">
			<edgevisualsetting>
				<polyline points="959,145 917,176 733,226 660,287" line_style="curve" line_color="#FF3300" line_width="2" routage="manual"/>
			</edgevisualsetting>
		</edge>
		<edge id="AAPX1_LS_0" from="AAPX1" to="LS" minvalue="1" sign="positive">
			<edgevisualsetting>
				<polyline points="1054,640 945,720" line_style="curve" line_color="#FF3300" line_width="2" routage="manual"/>
			</edgevisualsetting>
		</edge>
		<edge id="AAPX1_AAPX1_0" from="AAPX1" to="AAPX1" minvalue="1" sign="positive">
			<edgevisualsetting>
				<polyline points="1054,640 1044,611 1054,607 1064,611 1054,640" line_style="curve" line_color="#FF3300" line_width="2" routage="auto"/>
			</edgevisualsetting>
		</edge>
		<edge id="EGL18_EFF1_0" from="EGL18" to="EFF1" minvalue="1" sign="negative">
			<edgevisualsetting>
				<polyline points="1055,529 1157,519" line_style="curve" line_color="#FF3300" line_width="2" routage="manual"/>
			</edgevisualsetting>
		</edge>
		<edge id="MIG5_APR1_0" from="MIG5" to="APR1" minvalue="1" sign="negative">
			<edgevisualsetting>
				<polyline points="863,228 863,283" line_style="curve" line_color="#FF3300" line_width="2" routage="manual"/>
			</edgevisualsetting>
		</edge>
		<edge id="LIN7_LET23ML_0" from="LIN7" to="LET23ML" minvalue="1" sign="positive">
			<edgevisualsetting>
				<polyline points="292,71 363,112" line_style="curve" line_color="#FF3300" line_width="2" routage="manual"/>
			</edgevisualsetting>
		</edge>
		<edge id="LIN25_MC_0" from="LIN25" to="MC" minvalue="1" sign="positive">
			<edgevisualsetting>
				<polyline points="447,515 463,571" line_style="curve" line_color="#FF3300" line_width="2" routage="manual"/>
			</edgevisualsetting>
		</edge>
		<edge id="ADSL1_LS_0" from="ADSL1" to="LS" minvalue="1" sign="positive">
			<edgevisualsetting>
				<polyline points="1052,724 945,720" line_style="curve" line_color="#FF3300" line_width="2" routage="manual"/>
			</edgevisualsetting>
		</edge>
		<edge id="ADSL1_ADSL1_0" from="ADSL1" to="ADSL1" minvalue="1" sign="positive">
			<edgevisualsetting>
				<polyline points="1052,724 1042,695 1052,691 1062,695 1052,724" line_style="curve" line_color="#FF3300" line_width="2" routage="auto"/>
			</edgevisualsetting>
		</edge>
		<edge id="APH2_SEL12_0" from="APH2" to="SEL12" minvalue="1" sign="positive">
			<edgevisualsetting>
				<polyline points="875,900 876,833" line_style="curve" line_color="#FF3300" line_width="2" routage="manual"/>
			</edgevisualsetting>
		</edge>
		<edge id="RAL1_LIN45_0" from="RAL1" to="LIN45" minvalue="1" sign="negative">
			<edgevisualsetting>
				<polyline points="197,349 373,346" line_style="curve" line_color="#FF3300" line_width="2" routage="manual"/>
			</edgevisualsetting>
		</edge>
		<edge id="RAL1_CSL_0" from="RAL1" to="CSL" minvalue="1" sign="positive">
			<edgevisualsetting>
				<polyline points="197,349 220,620 545,822" line_style="curve" line_color="#FF3300" line_width="2" routage="manual"/>
			</edgevisualsetting>
		</edge>
		<edge id="MPK1_LIN25_0" from="MPK1" to="LIN25" minvalue="2" maxvalue="2" sign="positive">
			<edgevisualsetting>
				<polyline points="465,466 447,515" line_style="curve" line_color="#FF3300" line_width="2" routage="manual"/>
			</edgevisualsetting>
		</edge>
		<edge id="MPK1_SUR2_0" from="MPK1" to="SUR2" minvalue="2" maxvalue="2" sign="positive">
			<edgevisualsetting>
				<polyline points="465,466 527,520" line_style="curve" line_color="#FF3300" line_width="2" routage="manual"/>
			</edgevisualsetting>
		</edge>
		<edge id="MPK1_LIN39a_0" from="MPK1" to="LIN39a" minvalue="1" maxvalue="1" sign="positive">
			<edgevisualsetting>
				<polyline points="465,466 658,544" line_style="curve" line_color="#FF3300" line_width="2" routage="manual"/>
			</edgevisualsetting>
		</edge>
		<edge id="MPK1_LIN39a_1" from="MPK1" to="LIN39a" minvalue="2" maxvalue="2" sign="positive">
			<edgevisualsetting>
				<polyline points="465,466 658,544" line_style="curve" line_color="#FF3300" line_width="2" routage="manual"/>
			</edgevisualsetting>
		</edge>
		<edge id="MPK1_PJW5_0" from="MPK1" to="PJW5" minvalue="1" sign="positive">
			<edgevisualsetting>
				<polyline points="465,466 567,425" line_style="curve" line_color="#FF3300" line_width="2" routage="manual"/>
			</edgevisualsetting>
		</edge>
		<edge id="ARK1_LET23_0" from="ARK1" to="LET23" minvalue="1" sign="negative">
			<edgevisualsetting>
				<polyline points="114,214 458,150" line_style="curve" line_color="#FF3300" line_width="2" routage="manual"/>
			</edgevisualsetting>
		</edge>
		<edge id="ALIN3_ALIN3_0" from="ALIN3" to="ALIN3" minvalue="1" maxvalue="1" sign="positive">
			<edgevisualsetting>
				<polyline points="457,51 447,22 457,18 467,22 457,51" line_style="curve" line_color="#FF3300" line_width="2" routage="manual"/>
			</edgevisualsetting>
		</edge>
		<edge id="ALIN3_ALIN3_1" from="ALIN3" to="ALIN3" minvalue="2" maxvalue="2" sign="positive">
			<edgevisualsetting>
				<polyline points="457,51 447,22 457,18 467,22 457,51" line_style="curve" line_color="#FF3300" line_width="2" routage="manual"/>
			</edgevisualsetting>
		</edge>
		<edge id="ALIN3_ALIN3_2" from="ALIN3" to="ALIN3" minvalue="3" maxvalue="3" sign="positive">
			<edgevisualsetting>
				<polyline points="457,51 447,22 457,18 467,22 457,51" line_style="curve" line_color="#FF3300" line_width="2" routage="manual"/>
			</edgevisualsetting>
		</edge>
		<edge id="ALIN3_LET23_0" from="ALIN3" to="LET23" minvalue="1" maxvalue="1" sign="positive">
			<edgevisualsetting>
				<polyline points="457,51 458,150" line_style="curve" line_color="#FF3300" line_width="2" routage="manual"/>
			</edgevisualsetting>
		</edge>
		<edge id="ALIN3_LET23_1" from="ALIN3" to="LET23" minvalue="2" maxvalue="2" sign="positive">
			<edgevisualsetting>
				<polyline points="457,51 458,150" line_style="curve" line_color="#FF3300" line_width="2" routage="manual"/>
			</edgevisualsetting>
		</edge>
		<edge id="ALIN3_LET23_2" from="ALIN3" to="LET23" minvalue="3" maxvalue="3" sign="positive">
			<edgevisualsetting>
				<polyline points="457,51 458,150" line_style="curve" line_color="#FF3300" line_width="2" routage="manual"/>
			</edgevisualsetting>
		</edge>
		<edge id="LIT1_POP1_0" from="LIT1" to="POP1" minvalue="1" sign="positive">
			<edgevisualsetting>
				<polyline points="583,287 658,349" line_style="curve" line_color="#FF3300" line_width="2" routage="manual"/>
			</edgevisualsetting>
		</edge>
		<edge id="SUR2_MC_0" from="SUR2" to="MC" minvalue="1" sign="positive">
			<edgevisualsetting>
				<polyline points="527,520 463,571" line_style="curve" line_color="#FF3300" line_width="2" routage="manual"/>
			</edgevisualsetting>
		</edge>
		<edge id="ALIN44_LIN17_0" from="ALIN44" to="LIN17" minvalue="1" sign="positive">
			<edgevisualsetting>
				<polyline points="772,49 779,147" line_style="curve" line_color="#FF3300" line_width="2" routage="manual"/>
			</edgevisualsetting>
		</edge>
		<edge id="ALIN44_MIG1_0" from="ALIN44" to="MIG1" minvalue="1" sign="positive">
			<edgevisualsetting>
				<polyline points="772,49 683,148" line_style="curve" line_color="#FF3300" line_width="2" routage="manual"/>
			</edgevisualsetting>
		</edge>
		<edge id="KIN19_GSK3_0" from="KIN19" to="GSK3" minvalue="1" sign="positive">
			<edgevisualsetting>
				<polyline points="767,240 767,309" line_style="curve" line_color="#FF3300" line_width="2" routage="manual"/>
			</edgevisualsetting>
		</edge>
		<edge id="LIP1_MPK1_0" from="LIP1" to="MPK1" minvalue="1" sign="negative">
			<edgevisualsetting>
				<polyline points="293,632 308,513 465,466" line_style="curve" line_color="#FF3300" line_width="2" routage="manual"/>
			</edgevisualsetting>
		</edge>
		<edge id="SYS1_POP1b_0" from="SYS1" to="POP1b" minvalue="1" sign="positive">
			<edgevisualsetting>
				<polyline points="756,381 661,412" line_style="curve" line_color="#FF3300" line_width="2" routage="manual"/>
			</edgevisualsetting>
		</edge>
		<edge id="VANG1_CAM1_0" from="VANG1" to="CAM1" minvalue="1" sign="positive">
			<edgevisualsetting>
				<polyline points="1055,145 959,145" line_style="curve" line_color="#FF3300" line_width="2" routage="manual"/>
			</edgevisualsetting>
		</edge>
		<edge id="ACWN1_LIN17_0" from="ACWN1" to="LIN17" minvalue="1" sign="positive">
			<edgevisualsetting>
				<polyline points="861,46 779,147" line_style="curve" line_color="#FF3300" line_width="2" routage="manual"/>
			</edgevisualsetting>
		</edge>
		<edge id="ACWN1_MOM5_0" from="ACWN1" to="MOM5" minvalue="1" sign="positive">
			<edgevisualsetting>
				<polyline points="861,46 870,146" line_style="curve" line_color="#FF3300" line_width="2" routage="manual"/>
			</edgevisualsetting>
		</edge>
		<edge id="CEH20_HCO_0" from="CEH20" to="HCO" minvalue="1" sign="positive">
			<edgevisualsetting>
				<polyline points="1052,314 958,463" line_style="curve" line_color="#FF3300" line_width="2" routage="manual"/>
			</edgevisualsetting>
		</edge>
		<edge id="LET23ML_LET23_0" from="LET23ML" to="LET23" minvalue="1" sign="positive">
			<edgevisualsetting>
				<polyline points="363,112 458,150" line_style="curve" line_color="#FF3300" line_width="2" routage="manual"/>
			</edgevisualsetting>
		</edge>
		<edge id="mir61_VAV1_0" from="mir61" to="VAV1" minvalue="1" sign="negative">
			<edgevisualsetting>
				<polyline points="544,770 545,723" line_style="curve" line_color="#FF3300" line_width="2" routage="manual"/>
			</edgevisualsetting>
		</edge>
		<edge id="LIN45_MEK2_0" from="LIN45" to="MEK2" minvalue="1" maxvalue="1" sign="positive">
			<edgevisualsetting>
				<polyline points="373,346 372,410" line_style="curve" line_color="#FF3300" line_width="2" routage="manual"/>
			</edgevisualsetting>
		</edge>
		<edge id="LIN45_MEK2_1" from="LIN45" to="MEK2" minvalue="2" maxvalue="2" sign="positive">
			<edgevisualsetting>
				<polyline points="373,346 372,410" line_style="curve" line_color="#FF3300" line_width="2" routage="manual"/>
			</edgevisualsetting>
		</edge>
		<edge id="LIN45_MEK2_2" from="LIN45" to="MEK2" minvalue="3" maxvalue="3" sign="positive">
			<edgevisualsetting>
				<polyline points="373,346 372,410" line_style="curve" line_color="#FF3300" line_width="2" routage="manual"/>
			</edgevisualsetting>
		</edge>
		<edge id="LIN39_LIN39a_0" from="LIN39" to="LIN39a" minvalue="1" maxvalue="1" sign="positive">
			<edgevisualsetting>
				<polyline points="648,470 638,509 658,544" line_style="curve" line_color="#FF3300" line_width="2" routage="auto"/>
			</edgevisualsetting>
		</edge>
		<edge id="LIN39_LIN39a_1" from="LIN39" to="LIN39a" minvalue="2" sign="positive">
			<edgevisualsetting>
				<polyline points="648,470 638,509 658,544" line_style="curve" line_color="#FF3300" line_width="2" routage="auto"/>
			</edgevisualsetting>
		</edge>
		<edge id="LIN39_REF2_0" from="LIN39" to="REF2" minvalue="1" sign="positive">
			<edgevisualsetting>
				<polyline points="648,470 957,502" line_style="curve" line_color="#FF3300" line_width="2" routage="manual"/>
			</edgevisualsetting>
		</edge>
		<edge id="MAB5_HCO_0" from="MAB5" to="HCO" minvalue="1" sign="negative">
			<edgevisualsetting>
				<polyline points="959,228 958,463" line_style="curve" line_color="#FF3300" line_width="2" routage="manual"/>
			</edgevisualsetting>
		</edge>
		<edge id="ALAG2_LS_0" from="ALAG2" to="LS" minvalue="1" sign="positive">
			<edgevisualsetting>
				<polyline points="1052,775 945,720" line_style="curve" line_color="#FF3300" line_width="2" routage="manual"/>
			</edgevisualsetting>
		</edge>
		<edge id="ALAG2_ALAG2_0" from="ALAG2" to="ALAG2" minvalue="1" sign="positive">
			<edgevisualsetting>
				<polyline points="1052,775 1042,746 1052,742 1062,746 1052,775" line_style="curve" line_color="#FF3300" line_width="2" routage="auto"/>
			</edgevisualsetting>
		</edge>
		<edge id="ELT6_EFF1_0" from="ELT6" to="EFF1" minvalue="1" sign="negative">
			<edgevisualsetting>
				<polyline points="1055,573 1157,519" line_style="curve" line_color="#FF3300" line_width="2" routage="manual"/>
			</edgevisualsetting>
		</edge>
		<edge id="LIN39a_LAG2_0" from="LIN39a" to="LAG2" minvalue="1" sign="positive">
			<edgevisualsetting>
				<polyline points="658,544 629,616" line_style="curve" line_color="#FF3300" line_width="2" routage="manual"/>
			</edgevisualsetting>
		</edge>
		<edge id="LIN39a_LIN12_0" from="LIN39a" to="LIN12" minvalue="1" sign="positive">
			<edgevisualsetting>
				<polyline points="658,544 768,638" line_style="curve" line_color="#FF3300" line_width="2" routage="manual"/>
			</edgevisualsetting>
		</edge>
		<edge id="LIN39a_ELT6_0" from="LIN39a" to="ELT6" minvalue="2" maxvalue="2" sign="positive">
			<edgevisualsetting>
				<polyline points="658,544 1055,573" line_style="curve" line_color="#FF3300" line_width="2" routage="manual"/>
			</edgevisualsetting>
		</edge>
		<edge id="LIN39a_EGL18_0" from="LIN39a" to="EGL18" minvalue="2" maxvalue="2" sign="positive">
			<edgevisualsetting>
				<polyline points="658,544 1055,529" line_style="curve" line_color="#FF3300" line_width="2" routage="manual"/>
			</edgevisualsetting>
		</edge>
		<edge id="LIN39a_LIN39_0" from="LIN39a" to="LIN39" minvalue="1" sign="positive">
			<edgevisualsetting>
				<polyline points="658,544 667,505 648,470" line_style="curve" line_color="#FF3300" line_width="2" routage="auto"/>
			</edgevisualsetting>
		</edge>
		<edge id="LIN39a_EGL17_0" from="LIN39a" to="EGL17" minvalue="2" maxvalue="2" sign="positive">
			<edgevisualsetting>
				<polyline points="658,544 832,592" line_style="curve" line_color="#FF3300" line_width="2" routage="manual"/>
			</edgevisualsetting>
		</edge>
		<edge id="UNC62_HCO_0" from="UNC62" to="HCO" minvalue="1" sign="positive">
			<edgevisualsetting>
				<polyline points="1056,405 958,463" line_style="curve" line_color="#FF3300" line_width="2" routage="manual"/>
			</edgevisualsetting>
		</edge>
		<edge id="CSL_EFF1_0" from="CSL" to="EFF1" minvalue="1" sign="negative">
			<edgevisualsetting>
				<polyline points="545,822 990,930 1157,519" line_style="curve" line_color="#FF3300" line_width="2" routage="manual"/>
			</edgevisualsetting>
		</edge>
		<edge id="CSL_mir61_0" from="CSL" to="mir61" minvalue="1" sign="positive">
			<edgevisualsetting>
				<polyline points="545,822 544,770" line_style="curve" line_color="#FF3300" line_width="2" routage="manual"/>
			</edgevisualsetting>
		</edge>
		<edge id="CSL_LIP1_0" from="CSL" to="LIP1" minvalue="1" sign="positive">
			<edgevisualsetting>
				<polyline points="545,822 293,632" line_style="curve" line_color="#FF3300" line_width="2" routage="manual"/>
			</edgevisualsetting>
		</edge>
		<edge id="CSL_LST1_0" from="CSL" to="LST1" minvalue="1" sign="positive">
			<edgevisualsetting>
				<polyline points="545,822 658,916" line_style="curve" line_color="#FF3300" line_width="2" routage="manual"/>
			</edgevisualsetting>
		</edge>
		<edge id="CSL_LIN12_0" from="CSL" to="LIN12" minvalue="1" sign="positive">
			<edgevisualsetting>
				<polyline points="545,822 768,638" line_style="curve" line_color="#FF3300" line_width="2" routage="manual"/>
			</edgevisualsetting>
		</edge>
		<edge id="CSL_LST2_0" from="CSL" to="LST2" minvalue="1" sign="positive">
			<edgevisualsetting>
				<polyline points="545,822 471,920" line_style="curve" line_color="#FF3300" line_width="2" routage="manual"/>
			</edgevisualsetting>
		</edge>
		<edge id="CSL_LST3_0" from="CSL" to="LST3" minvalue="1" sign="positive">
			<edgevisualsetting>
				<polyline points="545,822 444,817" line_style="curve" line_color="#FF3300" line_width="2" routage="manual"/>
			</edgevisualsetting>
		</edge>
		<edge id="CSL_LST4_0" from="CSL" to="LST4" minvalue="1" sign="positive">
			<edgevisualsetting>
				<polyline points="545,822 355,856" line_style="curve" line_color="#FF3300" line_width="2" routage="manual"/>
			</edgevisualsetting>
		</edge>
		<edge id="CSL_LIN11_0" from="CSL" to="LIN11" minvalue="1" sign="positive">
			<edgevisualsetting>
				<polyline points="545,822 549,887" line_style="curve" line_color="#FF3300" line_width="2" routage="manual"/>
			</edgevisualsetting>
		</edge>
		<edge id="CSL_DPY23_0" from="CSL" to="DPY23" minvalue="1" sign="positive">
			<edgevisualsetting>
				<polyline points="545,822 454,873" line_style="curve" line_color="#FF3300" line_width="2" routage="manual"/>
			</edgevisualsetting>
		</edge>
		<edge id="CSL_ARK1_0" from="CSL" to="ARK1" minvalue="1" sign="positive">
			<edgevisualsetting>
				<polyline points="545,822 104,621 114,214" line_style="curve" line_color="#FF3300" line_width="2" routage="manual"/>
			</edgevisualsetting>
		</edge>
		<edge id="LIN18_WRM1_0" from="LIN18" to="WRM1" minvalue="1" sign="positive">
			<edgevisualsetting>
				<polyline points="587,148 660,287" line_style="curve" line_color="#FF3300" line_width="2" routage="manual"/>
			</edgevisualsetting>
		</edge>
		<edge id="APR1_PRY1_0" from="APR1" to="PRY1" minvalue="1" sign="positive">
			<edgevisualsetting>
				<polyline points="863,283 863,348" line_style="curve" line_color="#FF3300" line_width="2" routage="manual"/>
			</edgevisualsetting>
		</edge>
		<edge id="APR1_KIN19_0" from="APR1" to="KIN19" minvalue="1" sign="positive">
			<edgevisualsetting>
				<polyline points="863,283 767,240" line_style="curve" line_color="#FF3300" line_width="2" routage="manual"/>
			</edgevisualsetting>
		</edge>
		<edge id="APR1_GSK3_0" from="APR1" to="GSK3" minvalue="1" sign="positive">
			<edgevisualsetting>
				<polyline points="863,283 767,309" line_style="curve" line_color="#FF3300" line_width="2" routage="manual"/>
			</edgevisualsetting>
		</edge>
		<edge id="REF2_EFF1_0" from="REF2" to="EFF1" minvalue="1" sign="negative">
			<edgevisualsetting>
				<polyline points="957,502 1157,519" line_style="curve" line_color="#FF3300" line_width="2" routage="manual"/>
			</edgevisualsetting>
		</edge>
		<edge id="SUP17_LIN12_2_0" from="SUP17" to="LIN12_2" minvalue="1" sign="positive">
			<edgevisualsetting>
				<polyline points="937,775 768,769" line_style="curve" line_color="#FF3300" line_width="2" routage="manual"/>
			</edgevisualsetting>
		</edge>
		<edge id="ACWN2_LIN18_0" from="ACWN2" to="LIN18" minvalue="1" sign="positive">
			<edgevisualsetting>
				<polyline points="677,56 637,96 587,148" line_style="curve" line_color="#FF3300" line_width="2" routage="manual"/>
			</edgevisualsetting>
		</edge>
		<edge id="ACWN2_LIN17_0" from="ACWN2" to="LIN17" minvalue="1" sign="positive">
			<edgevisualsetting>
				<polyline points="677,56 731,109 779,147" line_style="curve" line_color="#FF3300" line_width="2" routage="manual"/>
			</edgevisualsetting>
		</edge>
		<edge id="MOM5_MIG5_0" from="MOM5" to="MIG5" minvalue="1" sign="positive">
			<edgevisualsetting>
				<polyline points="870,146 863,228" line_style="curve" line_color="#FF3300" line_width="2" routage="manual"/>
			</edgevisualsetting>
		</edge>
		<edge id="WRM1_POP1_0" from="WRM1" to="POP1" minvalue="1" sign="positive">
			<edgevisualsetting>
				<polyline points="660,287 658,349" line_style="curve" line_color="#FF3300" line_width="2" routage="manual"/>
			</edgevisualsetting>
		</edge>
		<edge id="MC_APX1_0" from="MC" to="APX1" minvalue="1" sign="positive">
			<edgevisualsetting>
				<polyline points="463,571 470,626" line_style="curve" line_color="#FF3300" line_width="2" routage="manual"/>
			</edgevisualsetting>
		</edge>
		<edge id="MC_DSL1_0" from="MC" to="DSL1" minvalue="1" sign="positive">
			<edgevisualsetting>
				<polyline points="463,571 384,628" line_style="curve" line_color="#FF3300" line_width="2" routage="manual"/>
			</edgevisualsetting>
		</edge>
		<edge id="MC_LAG2_0" from="MC" to="LAG2" minvalue="1" sign="positive">
			<edgevisualsetting>
				<polyline points="463,571 629,616" line_style="curve" line_color="#FF3300" line_width="2" routage="manual"/>
			</edgevisualsetting>
		</edge>
		<edge id="MC_LIN12_1_0" from="MC" to="LIN12_1" minvalue="1" sign="negative">
			<edgevisualsetting>
				<polyline points="463,571 767,720" line_style="curve" line_color="#FF3300" line_width="2" routage="manual"/>
			</edgevisualsetting>
		</edge>
		<edge id="MC_LIN39_0" from="MC" to="LIN39" minvalue="1" sign="positive">
			<edgevisualsetting>
				<polyline points="463,571 609,522 648,470" line_style="curve" line_color="#FF3300" line_width="2" routage="manual"/>
			</edgevisualsetting>
		</edge>
		<edge id="KSR2_MEK2_0" from="KSR2" to="MEK2" minvalue="1" sign="positive">
			<edgevisualsetting>
				<polyline points="277,388 372,410" line_style="curve" line_color="#FF3300" line_width="2" routage="manual"/>
			</edgevisualsetting>
		</edge>
		<edge id="PRY1_GSK3_0" from="PRY1" to="GSK3" minvalue="1" sign="positive">
			<edgevisualsetting>
				<polyline points="863,348 767,309" line_style="curve" line_color="#FF3300" line_width="2" routage="manual"/>
			</edgevisualsetting>
		</edge>
		<edge id="APH1_APH2_0" from="APH1" to="APH2" minvalue="1" sign="positive">
			<edgevisualsetting>
				<polyline points="983,897 875,900" line_style="curve" line_color="#FF3300" line_width="2" routage="manual"/>
			</edgevisualsetting>
		</edge>
		<edge id="APH1_SEL12_0" from="APH1" to="SEL12" minvalue="1" sign="positive">
			<edgevisualsetting>
				<polyline points="983,897 876,833" line_style="curve" line_color="#FF3300" line_width="2" routage="manual"/>
			</edgevisualsetting>
		</edge>
		<edge id="LIN12_3_CSL_0" from="LIN12_3" to="CSL" minvalue="1" sign="positive">
			<edgevisualsetting>
				<polyline points="768,820 545,822" line_style="curve" line_color="#FF3300" line_width="2" routage="manual"/>
			</edgevisualsetting>
		</edge>
		<edge id="LIN17_MIG5_0" from="LIN17" to="MIG5" minvalue="1" sign="positive">
			<edgevisualsetting>
				<polyline points="779,147 863,228" line_style="curve" line_color="#FF3300" line_width="2" routage="manual"/>
			</edgevisualsetting>
		</edge>
		<edge id="LIN17_WRM1_0" from="LIN17" to="WRM1" minvalue="1" sign="positive">
			<edgevisualsetting>
				<polyline points="779,147 699,227 660,287" line_style="curve" line_color="#FF3300" line_width="2" routage="manual"/>
			</edgevisualsetting>
		</edge>
	</graph>
</gxl>
