# Supplementary material for: A network model for the specification of vulval precursor cells and cell fusion control in Caenorhabditis elegans
Source: Front Genet. 2013 Jun 14;4:112. doi: 10.3389/fgene.2013.00112 (PMC3682179; doi:10.3389/fgene.2013.00112)
Supplement: Supplementary file 2 [file DataSheet2.XLS]

## Sheet: Sheet1
APX-1 * to ls
	LIN-3 *	EGL-20 *	CWN-1 *	CWN-2 *	LIN-44 *	MOM-2 *	DSL-1 *	APX-1 *	LAG-2 *	LS	EGL-17	EFF-1	EGL-18	ELT-6	LAG-2	LIN-39a	HCO	MAB-5	CEH-13	CEH-20	UNC-62	REF-2	LIN-39	DSL-1	APX-1	MC	LIN-25	SUR-2	PJW-5	LIN-31	LIN-1	MPK-1	MEK-2	KSR-2	KSR-1	LIN-45	LET-60	GAP-1	SOS-1	SEM-5	LET-23	LET-23ML	LIN-10	LIN-7	LIN-2	POP-1b	BAR-1	SYS-1	POP-1
First fate
	2	1	1	1	1	1	0	0	0	0	1	0	1	1	1	2	1	0	0	1	1	1	2	1	1	1	1	1	2	1	1	2	2	1	1	2	2	1	2	2	2	1	1	1	1	1	1	1	1
	2	1	1	1	1	1	0	0	1	1	1	0	1	1	1	2	1	0	0	1	1	1	2	1	1	1	1	1	2	1	1	2	2	1	1	2	2	1	2	2	2	1	1	1	1	1	1	1	1
	2	1	1	1	1	1	1	0	0	1	1	0	1	1	1	2	1	0	0	1	1	1	2	1	1	1	1	1	2	1	1	2	2	1	1	2	2	1	2	2	2	1	1	1	1	1	1	1	1
	3	1	1	1	1	1	0	0	0	0	1	0	1	1	1	2	1	0	0	1	1	1	2	1	1	1	1	1	2	1	1	2	3	1	1	3	3	1	3	3	3	1	1	1	1	1	1	1	1
	3	1	1	1	1	1	0	0	1	1	1	0	1	1	1	2	1	0	0	1	1	1	2	1	1	1	1	1	2	1	1	2	3	1	1	3	3	1	3	3	3	1	1	1	1	1	1	1	1
	3	1	1	1	1	1	1	0	0	1	1	0	1	1	1	2	1	0	0	1	1	1	2	1	1	1	1	1	2	1	1	2	3	1	1	3	3	1	3	3	3	1	1	1	1	1	1	1	1
Second fate
	0	1	1	1	1	1	0	0	1	1	0	0	0	0	1	1	1	0	0	1	1	1	1	0	0	0	0	0	0	1	1	0	0	1	1	0	0	1	0	0	0	1	1	1	1	1	1	1	1
	0	1	1	1	1	1	1	0	0	1	0	0	0	0	1	1	1	0	0	1	1	1	1	0	0	0	0	0	0	1	1	0	0	1	1	0	0	1	0	0	0	1	1	1	1	1	1	1	1
	1	1	1	1	1	1	0	0	1	1	0	0	0	0	1	1	1	0	0	1	1	1	1	0	0	0	0	0	0	1	1	0	0	1	1	0	1	1	1	1	1	1	1	1	1	1	1	1	1
	1	1	1	1	1	1	1	0	0	1	0	0	0	0	1	1	1	0	0	1	1	1	1	0	0	0	0	0	0	1	1	0	0	1	1	0	1	1	1	1	1	1	1	1	1	1	1	1	1
	2	1	1	1	1	1	0	0	1	1	0	0	0	0	1	1	1	0	0	1	1	1	1	0	0	0	0	0	0	1	1	0	0	1	1	0	1	1	1	1	1	1	1	1	1	1	1	1	1
	2	1	1	1	1	1	1	0	0	1	0	0	0	0	1	1	1	0	0	1	1	1	1	0	0	0	0	0	0	1	1	0	0	1	1	0	1	1	1	1	1	1	1	1	1	1	1	1	1
Second fate RAL
	1	1	1	1	1	1	0	0	0	0	0	0	0	0	1	1	1	0	0	1	1	1	1	0	0	0	0	0	0	1	1	0	0	1	1	0	1	1	1	1	1	1	1	1	1	1	1	1	1
	2	1	1	1	1	1	0	0	0	0	0	0	0	0	1	1	1	0	0	1	1	1	1	0	0	0	0	0	0	1	1	0	0	1	1	0	1	1	1	1	1	1	1	1	1	1	1	1	1
Second fate Biv
Second fate Biv and RAL
Third fate
	0	1	1	1	1	1	0	0	0	0	0	0	0	0	1	1	1	0	0	1	1	1	1	0	0	0	0	0	0	1	1	0	0	1	1	0	0	1	0	0	0	1	1	1	1	1	1	1	1
	0	1	1	1	1	1	0	0	1	1	0	0	0	0	1	1	1	0	0	1	1	1	1	0	0	0	0	0	0	1	1	0	0	1	1	0	0	1	0	0	0	1	1	1	1	1	1	1	1
	0	1	1	1	1	1	1	0	0	1	0	0	0	0	1	1	1	0	0	1	1	1	1	0	0	0	0	0	0	1	1	0	0	1	1	0	0	1	0	0	0	1	1	1	1	1	1	1	1
Fusion fate
CWN-1 * to LIN-17
	LIN-3 *	EGL-20 *	CWN-1 *	CWN-2 *	LIN-44 *	MOM-2 *	DSL-1 *	APX-1 *	LAG-2 *	LS	EGL-17	EFF-1	EGL-18	ELT-6	LAG-2	LIN-39a	HCO	MAB-5	CEH-13	CEH-20	UNC-62	REF-2	LIN-39	DSL-1	APX-1	MC	LIN-25	SUR-2	PJW-5	LIN-31	LIN-1	MPK-1	MEK-2	KSR-2	KSR-1	LIN-45	LET-60	GAP-1	SOS-1	SEM-5	LET-23	LET-23ML	LIN-10	LIN-7	LIN-2	POP-1b	BAR-1	SYS-1	POP-1
First fate
	2	1	1	1	1	1	0	0	0	0	1	0	1	1	1	2	1	0	0	1	1	1	2	1	1	1	1	1	2	1	1	2	2	1	1	2	2	1	2	2	2	1	1	1	1	1	1	1	1
	2	1	1	1	1	1	0	0	1	1	1	0	1	1	1	2	1	0	0	1	1	1	2	1	1	1	1	1	2	1	1	2	2	1	1	2	2	1	2	2	2	1	1	1	1	1	1	1	1
	2	1	1	1	1	1	0	1	0	1	1	0	1	1	1	2	1	0	0	1	1	1	2	1	1	1	1	1	2	1	1	2	2	1	1	2	2	1	2	2	2	1	1	1	1	1	1	1	1
	2	1	1	1	1	1	1	0	0	1	1	0	1	1	1	2	1	0	0	1	1	1	2	1	1	1	1	1	2	1	1	2	2	1	1	2	2	1	2	2	2	1	1	1	1	1	1	1	1
	3	1	1	1	1	1	0	0	0	0	1	0	1	1	1	2	1	0	0	1	1	1	2	1	1	1	1	1	2	1	1	2	3	1	1	3	3	1	3	3	3	1	1	1	1	1	1	1	1
	3	1	1	1	1	1	0	0	1	1	1	0	1	1	1	2	1	0	0	1	1	1	2	1	1	1	1	1	2	1	1	2	3	1	1	3	3	1	3	3	3	1	1	1	1	1	1	1	1
	3	1	1	1	1	1	0	1	0	1	1	0	1	1	1	2	1	0	0	1	1	1	2	1	1	1	1	1	2	1	1	2	3	1	1	3	3	1	3	3	3	1	1	1	1	1	1	1	1
	3	1	1	1	1	1	1	0	0	1	1	0	1	1	1	2	1	0	0	1	1	1	2	1	1	1	1	1	2	1	1	2	3	1	1	3	3	1	3	3	3	1	1	1	1	1	1	1	1
Second fate
	0	1	1	1	1	1	0	0	1	1	0	0	0	0	1	1	1	0	0	1	1	1	1	0	0	0	0	0	0	1	1	0	0	1	1	0	0	1	0	0	0	1	1	1	1	1	1	1	1
	0	1	1	1	1	1	0	1	0	1	0	0	0	0	1	1	1	0	0	1	1	1	1	0	0	0	0	0	0	1	1	0	0	1	1	0	0	1	0	0	0	1	1	1	1	1	1	1	1
	0	1	1	1	1	1	1	0	0	1	0	0	0	0	1	1	1	0	0	1	1	1	1	0	0	0	0	0	0	1	1	0	0	1	1	0	0	1	0	0	0	1	1	1	1	1	1	1	1
	1	1	1	1	1	1	0	0	1	1	0	0	0	0	1	1	1	0	0	1	1	1	1	0	0	0	0	0	0	1	1	0	0	1	1	0	1	1	1	1	1	1	1	1	1	1	1	1	1
	1	1	1	1	1	1	0	1	0	1	0	0	0	0	1	1	1	0	0	1	1	1	1	0	0	0	0	0	0	1	1	0	0	1	1	0	1	1	1	1	1	1	1	1	1	1	1	1	1
	1	1	1	1	1	1	1	0	0	1	0	0	0	0	1	1	1	0	0	1	1	1	1	0	0	0	0	0	0	1	1	0	0	1	1	0	1	1	1	1	1	1	1	1	1	1	1	1	1
	2	1	1	1	1	1	0	0	1	1	0	0	0	0	1	1	1	0	0	1	1	1	1	0	0	0	0	0	0	1	1	0	0	1	1	0	1	1	1	1	1	1	1	1	1	1	1	1	1
	2	1	1	1	1	1	0	1	0	1	0	0	0	0	1	1	1	0	0	1	1	1	1	0	0	0	0	0	0	1	1	0	0	1	1	0	1	1	1	1	1	1	1	1	1	1	1	1	1
	2	1	1	1	1	1	1	0	0	1	0	0	0	0	1	1	1	0	0	1	1	1	1	0	0	0	0	0	0	1	1	0	0	1	1	0	1	1	1	1	1	1	1	1	1	1	1	1	1
Second fate RAL
	1	1	1	1	1	1	0	0	0	0	0	0	0	0	1	1	1	0	0	1	1	1	1	0	0	0	0	0	0	1	1	0	0	1	1	0	1	1	1	1	1	1	1	1	1	1	1	1	1
	2	1	1	1	1	1	0	0	0	0	0	0	0	0	1	1	1	0	0	1	1	1	1	0	0	0	0	0	0	1	1	0	0	1	1	0	1	1	1	1	1	1	1	1	1	1	1	1	1
Second fate Biv
Second fate Biv and RAL
Third fate
	0	1	1	1	1	1	0	0	0	0	0	0	0	0	1	1	1	0	0	1	1	1	1	0	0	0	0	0	0	1	1	0	0	1	1	0	0	1	0	0	0	1	1	1	1	1	1	1	1
	0	1	1	1	1	1	0	0	1	1	0	0	0	0	1	1	1	0	0	1	1	1	1	0	0	0	0	0	0	1	1	0	0	1	1	0	0	1	0	0	0	1	1	1	1	1	1	1	1
	0	1	1	1	1	1	0	1	0	1	0	0	0	0	1	1	1	0	0	1	1	1	1	0	0	0	0	0	0	1	1	0	0	1	1	0	0	1	0	0	0	1	1	1	1	1	1	1	1
	0	1	1	1	1	1	1	0	0	1	0	0	0	0	1	1	1	0	0	1	1	1	1	0	0	0	0	0	0	1	1	0	0	1	1	0	0	1	0	0	0	1	1	1	1	1	1	1	1
Fusion fate
CWN-1 * to MOM-5
	LIN-3 *	EGL-20 *	CWN-1 *	CWN-2 *	LIN-44 *	MOM-2 *	DSL-1 *	APX-1 *	LAG-2 *	LS	EGL-17	EFF-1	EGL-18	ELT-6	LAG-2	LIN-39a	HCO	MAB-5	CEH-13	CEH-20	UNC-62	REF-2	LIN-39	DSL-1	APX-1	MC	LIN-25	SUR-2	PJW-5	LIN-31	LIN-1	MPK-1	MEK-2	KSR-2	KSR-1	LIN-45	LET-60	GAP-1	SOS-1	SEM-5	LET-23	LET-23ML	LIN-10	LIN-7	LIN-2	POP-1b	BAR-1	SYS-1	POP-1
First fate
	2	1	1	1	1	1	0	0	0	0	1	0	1	1	1	2	1	0	0	1	1	1	2	1	1	1	1	1	2	1	1	2	2	1	1	2	2	1	2	2	2	1	1	1	1	1	1	1	1
	2	1	1	1	1	1	0	0	1	1	1	0	1	1	1	2	1	0	0	1	1	1	2	1	1	1	1	1	2	1	1	2	2	1	1	2	2	1	2	2	2	1	1	1	1	1	1	1	1
	2	1	1	1	1	1	0	1	0	1	1	0	1	1	1	2	1	0	0	1	1	1	2	1	1	1	1	1	2	1	1	2	2	1	1	2	2	1	2	2	2	1	1	1	1	1	1	1	1
	2	1	1	1	1	1	1	0	0	1	1	0	1	1	1	2	1	0	0	1	1	1	2	1	1	1	1	1	2	1	1	2	2	1	1	2	2	1	2	2	2	1	1	1	1	1	1	1	1
	3	1	1	1	1	1	0	0	0	0	1	0	1	1	1	2	1	0	0	1	1	1	2	1	1	1	1	1	2	1	1	2	3	1	1	3	3	1	3	3	3	1	1	1	1	1	1	1	1
	3	1	1	1	1	1	0	0	1	1	1	0	1	1	1	2	1	0	0	1	1	1	2	1	1	1	1	1	2	1	1	2	3	1	1	3	3	1	3	3	3	1	1	1	1	1	1	1	1
	3	1	1	1	1	1	0	1	0	1	1	0	1	1	1	2	1	0	0	1	1	1	2	1	1	1	1	1	2	1	1	2	3	1	1	3	3	1	3	3	3	1	1	1	1	1	1	1	1
	3	1	1	1	1	1	1	0	0	1	1	0	1	1	1	2	1	0	0	1	1	1	2	1	1	1	1	1	2	1	1	2	3	1	1	3	3	1	3	3	3	1	1	1	1	1	1	1	1
Second fate
	0	1	1	1	1	1	0	0	1	1	0	0	0	0	1	1	1	0	0	1	1	1	1	0	0	0	0	0	0	1	1	0	0	1	1	0	0	1	0	0	0	1	1	1	1	1	1	1	1
	0	1	1	1	1	1	0	1	0	1	0	0	0	0	1	1	1	0	0	1	1	1	1	0	0	0	0	0	0	1	1	0	0	1	1	0	0	1	0	0	0	1	1	1	1	1	1	1	1
	0	1	1	1	1	1	1	0	0	1	0	0	0	0	1	1	1	0	0	1	1	1	1	0	0	0	0	0	0	1	1	0	0	1	1	0	0	1	0	0	0	1	1	1	1	1	1	1	1
	1	1	1	1	1	1	0	0	1	1	0	0	0	0	1	1	1	0	0	1	1	1	1	0	0	0	0	0	0	1	1	0	0	1	1	0	1	1	1	1	1	1	1	1	1	1	1	1	1
	1	1	1	1	1	1	0	1	0	1	0	0	0	0	1	1	1	0	0	1	1	1	1	0	0	0	0	0	0	1	1	0	0	1	1	0	1	1	1	1	1	1	1	1	1	1	1	1	1
	1	1	1	1	1	1	1	0	0	1	0	0	0	0	1	1	1	0	0	1	1	1	1	0	0	0	0	0	0	1	1	0	0	1	1	0	1	1	1	1	1	1	1	1	1	1	1	1	1
	2	1	1	1	1	1	0	0	1	1	0	0	0	0	1	1	1	0	0	1	1	1	1	0	0	0	0	0	0	1	1	0	0	1	1	0	1	1	1	1	1	1	1	1	1	1	1	1	1
	2	1	1	1	1	1	0	1	0	1	0	0	0	0	1	1	1	0	0	1	1	1	1	0	0	0	0	0	0	1	1	0	0	1	1	0	1	1	1	1	1	1	1	1	1	1	1	1	1
	2	1	1	1	1	1	1	0	0	1	0	0	0	0	1	1	1	0	0	1	1	1	1	0	0	0	0	0	0	1	1	0	0	1	1	0	1	1	1	1	1	1	1	1	1	1	1	1	1
Second fate RAL
	1	1	1	1	1	1	0	0	0	0	0	0	0	0	1	1	1	0	0	1	1	1	1	0	0	0	0	0	0	1	1	0	0	1	1	0	1	1	1	1	1	1	1	1	1	1	1	1	1
	2	1	1	1	1	1	0	0	0	0	0	0	0	0	1	1	1	0	0	1	1	1	1	0	0	0	0	0	0	1	1	0	0	1	1	0	1	1	1	1	1	1	1	1	1	1	1	1	1
Second fate Biv
Second fate Biv and RAL
Third fate
	0	1	1	1	1	1	0	0	0	0	0	0	0	0	1	1	1	0	0	1	1	1	1	0	0	0	0	0	0	1	1	0	0	1	1	0	0	1	0	0	0	1	1	1	1	1	1	1	1
	0	1	1	1	1	1	0	0	1	1	0	0	0	0	1	1	1	0	0	1	1	1	1	0	0	0	0	0	0	1	1	0	0	1	1	0	0	1	0	0	0	1	1	1	1	1	1	1	1
	0	1	1	1	1	1	0	1	0	1	0	0	0	0	1	1	1	0	0	1	1	1	1	0	0	0	0	0	0	1	1	0	0	1	1	0	0	1	0	0	0	1	1	1	1	1	1	1	1
	0	1	1	1	1	1	1	0	0	1	0	0	0	0	1	1	1	0	0	1	1	1	1	0	0	0	0	0	0	1	1	0	0	1	1	0	0	1	0	0	0	1	1	1	1	1	1	1	1
Fusion fate
CWN-2 * to LIN-17
	LIN-3 *	EGL-20 *	CWN-1 *	CWN-2 *	LIN-44 *	MOM-2 *	DSL-1 *	APX-1 *	LAG-2 *	LS	EGL-17	EFF-1	EGL-18	ELT-6	LAG-2	LIN-39a	HCO	MAB-5	CEH-13	CEH-20	UNC-62	REF-2	LIN-39	DSL-1	APX-1	MC	LIN-25	SUR-2	PJW-5	LIN-31	LIN-1	MPK-1	MEK-2	KSR-2	KSR-1	LIN-45	LET-60	GAP-1	SOS-1	SEM-5	LET-23	LET-23ML	LIN-10	LIN-7	LIN-2	POP-1b	BAR-1	SYS-1	POP-1
First fate
	2	1	1	1	1	1	0	0	0	0	1	0	1	1	1	2	1	0	0	1	1	1	2	1	1	1	1	1	2	1	1	2	2	1	1	2	2	1	2	2	2	1	1	1	1	1	1	1	1
	2	1	1	1	1	1	0	0	1	1	1	0	1	1	1	2	1	0	0	1	1	1	2	1	1	1	1	1	2	1	1	2	2	1	1	2	2	1	2	2	2	1	1	1	1	1	1	1	1
	2	1	1	1	1	1	0	1	0	1	1	0	1	1	1	2	1	0	0	1	1	1	2	1	1	1	1	1	2	1	1	2	2	1	1	2	2	1	2	2	2	1	1	1	1	1	1	1	1
	2	1	1	1	1	1	1	0	0	1	1	0	1	1	1	2	1	0	0	1	1	1	2	1	1	1	1	1	2	1	1	2	2	1	1	2	2	1	2	2	2	1	1	1	1	1	1	1	1
	3	1	1	1	1	1	0	0	0	0	1	0	1	1	1	2	1	0	0	1	1	1	2	1	1	1	1	1	2	1	1	2	3	1	1	3	3	1	3	3	3	1	1	1	1	1	1	1	1
	3	1	1	1	1	1	0	0	1	1	1	0	1	1	1	2	1	0	0	1	1	1	2	1	1	1	1	1	2	1	1	2	3	1	1	3	3	1	3	3	3	1	1	1	1	1	1	1	1
	3	1	1	1	1	1	0	1	0	1	1	0	1	1	1	2	1	0	0	1	1	1	2	1	1	1	1	1	2	1	1	2	3	1	1	3	3	1	3	3	3	1	1	1	1	1	1	1	1
	3	1	1	1	1	1	1	0	0	1	1	0	1	1	1	2	1	0	0	1	1	1	2	1	1	1	1	1	2	1	1	2	3	1	1	3	3	1	3	3	3	1	1	1	1	1	1	1	1
Second fate
	0	1	1	1	1	1	0	0	1	1	0	0	0	0	1	1	1	0	0	1	1	1	1	0	0	0	0	0	0	1	1	0	0	1	1	0	0	1	0	0	0	1	1	1	1	1	1	1	1
	0	1	1	1	1	1	0	1	0	1	0	0	0	0	1	1	1	0	0	1	1	1	1	0	0	0	0	0	0	1	1	0	0	1	1	0	0	1	0	0	0	1	1	1	1	1	1	1	1
	0	1	1	1	1	1	1	0	0	1	0	0	0	0	1	1	1	0	0	1	1	1	1	0	0	0	0	0	0	1	1	0	0	1	1	0	0	1	0	0	0	1	1	1	1	1	1	1	1
	1	1	1	1	1	1	0	0	1	1	0	0	0	0	1	1	1	0	0	1	1	1	1	0	0	0	0	0	0	1	1	0	0	1	1	0	1	1	1	1	1	1	1	1	1	1	1	1	1
	1	1	1	1	1	1	0	1	0	1	0	0	0	0	1	1	1	0	0	1	1	1	1	0	0	0	0	0	0	1	1	0	0	1	1	0	1	1	1	1	1	1	1	1	1	1	1	1	1
	1	1	1	1	1	1	1	0	0	1	0	0	0	0	1	1	1	0	0	1	1	1	1	0	0	0	0	0	0	1	1	0	0	1	1	0	1	1	1	1	1	1	1	1	1	1	1	1	1
	2	1	1	1	1	1	0	0	1	1	0	0	0	0	1	1	1	0	0	1	1	1	1	0	0	0	0	0	0	1	1	0	0	1	1	0	1	1	1	1	1	1	1	1	1	1	1	1	1
	2	1	1	1	1	1	0	1	0	1	0	0	0	0	1	1	1	0	0	1	1	1	1	0	0	0	0	0	0	1	1	0	0	1	1	0	1	1	1	1	1	1	1	1	1	1	1	1	1
	2	1	1	1	1	1	1	0	0	1	0	0	0	0	1	1	1	0	0	1	1	1	1	0	0	0	0	0	0	1	1	0	0	1	1	0	1	1	1	1	1	1	1	1	1	1	1	1	1
Second fate RAL
	1	1	1	1	1	1	0	0	0	0	0	0	0	0	1	1	1	0	0	1	1	1	1	0	0	0	0	0	0	1	1	0	0	1	1	0	1	1	1	1	1	1	1	1	1	1	1	1	1
	2	1	1	1	1	1	0	0	0	0	0	0	0	0	1	1	1	0	0	1	1	1	1	0	0	0	0	0	0	1	1	0	0	1	1	0	1	1	1	1	1	1	1	1	1	1	1	1	1
Second fate Biv
Second fate Biv and RAL
Third fate
	0	1	1	1	1	1	0	0	0	0	0	0	0	0	1	1	1	0	0	1	1	1	1	0	0	0	0	0	0	1	1	0	0	1	1	0	0	1	0	0	0	1	1	1	1	1	1	1	1
	0	1	1	1	1	1	0	0	1	1	0	0	0	0	1	1	1	0	0	1	1	1	1	0	0	0	0	0	0	1	1	0	0	1	1	0	0	1	0	0	0	1	1	1	1	1	1	1	1
	0	1	1	1	1	1	0	1	0	1	0	0	0	0	1	1	1	0	0	1	1	1	1	0	0	0	0	0	0	1	1	0	0	1	1	0	0	1	0	0	0	1	1	1	1	1	1	1	1
	0	1	1	1	1	1	1	0	0	1	0	0	0	0	1	1	1	0	0	1	1	1	1	0	0	0	0	0	0	1	1	0	0	1	1	0	0	1	0	0	0	1	1	1	1	1	1	1	1
Fusion fate
acwn2lin18
	LIN-3 *	EGL-20 *	CWN-1 *	CWN-2 *	LIN-44 *	MOM-2 *	DSL-1 *	APX-1 *	LAG-2 *	LS	EGL-17	EFF-1	EGL-18	ELT-6	LAG-2	LIN-39a	HCO	MAB-5	CEH-13	CEH-20	UNC-62	REF-2	LIN-39	DSL-1	APX-1	MC	LIN-25	SUR-2	PJW-5	LIN-31	LIN-1	MPK-1	MEK-2	KSR-2	KSR-1	LIN-45	LET-60	GAP-1	SOS-1	SEM-5	LET-23	LET-23ML	LIN-10	LIN-7	LIN-2	POP-1b	BAR-1	SYS-1	POP-1
First fate
	2	1	1	1	1	1	0	0	0	0	1	0	1	1	1	2	1	0	0	1	1	1	2	1	1	1	1	1	2	1	1	2	2	1	1	2	2	1	2	2	2	1	1	1	1	1	1	1	1
	2	1	1	1	1	1	0	0	1	1	1	0	1	1	1	2	1	0	0	1	1	1	2	1	1	1	1	1	2	1	1	2	2	1	1	2	2	1	2	2	2	1	1	1	1	1	1	1	1
	2	1	1	1	1	1	0	1	0	1	1	0	1	1	1	2	1	0	0	1	1	1	2	1	1	1	1	1	2	1	1	2	2	1	1	2	2	1	2	2	2	1	1	1	1	1	1	1	1
	2	1	1	1	1	1	1	0	0	1	1	0	1	1	1	2	1	0	0	1	1	1	2	1	1	1	1	1	2	1	1	2	2	1	1	2	2	1	2	2	2	1	1	1	1	1	1	1	1
	3	1	1	1	1	1	0	0	0	0	1	0	1	1	1	2	1	0	0	1	1	1	2	1	1	1	1	1	2	1	1	2	3	1	1	3	3	1	3	3	3	1	1	1	1	1	1	1	1
	3	1	1	1	1	1	0	0	1	1	1	0	1	1	1	2	1	0	0	1	1	1	2	1	1	1	1	1	2	1	1	2	3	1	1	3	3	1	3	3	3	1	1	1	1	1	1	1	1
	3	1	1	1	1	1	0	1	0	1	1	0	1	1	1	2	1	0	0	1	1	1	2	1	1	1	1	1	2	1	1	2	3	1	1	3	3	1	3	3	3	1	1	1	1	1	1	1	1
	3	1	1	1	1	1	1	0	0	1	1	0	1	1	1	2	1	0	0	1	1	1	2	1	1	1	1	1	2	1	1	2	3	1	1	3	3	1	3	3	3	1	1	1	1	1	1	1	1
Second fate
	0	1	1	1	1	1	0	0	1	1	0	0	0	0	1	1	1	0	0	1	1	1	1	0	0	0	0	0	0	1	1	0	0	1	1	0	0	1	0	0	0	1	1	1	1	1	1	1	1
	0	1	1	1	1	1	0	1	0	1	0	0	0	0	1	1	1	0	0	1	1	1	1	0	0	0	0	0	0	1	1	0	0	1	1	0	0	1	0	0	0	1	1	1	1	1	1	1	1
	0	1	1	1	1	1	1	0	0	1	0	0	0	0	1	1	1	0	0	1	1	1	1	0	0	0	0	0	0	1	1	0	0	1	1	0	0	1	0	0	0	1	1	1	1	1	1	1	1
	1	1	1	1	1	1	0	0	1	1	0	0	0	0	1	1	1	0	0	1	1	1	1	0	0	0	0	0	0	1	1	0	0	1	1	0	1	1	1	1	1	1	1	1	1	1	1	1	1
	1	1	1	1	1	1	0	1	0	1	0	0	0	0	1	1	1	0	0	1	1	1	1	0	0	0	0	0	0	1	1	0	0	1	1	0	1	1	1	1	1	1	1	1	1	1	1	1	1
	1	1	1	1	1	1	1	0	0	1	0	0	0	0	1	1	1	0	0	1	1	1	1	0	0	0	0	0	0	1	1	0	0	1	1	0	1	1	1	1	1	1	1	1	1	1	1	1	1
	2	1	1	1	1	1	0	0	1	1	0	0	0	0	1	1	1	0	0	1	1	1	1	0	0	0	0	0	0	1	1	0	0	1	1	0	1	1	1	1	1	1	1	1	1	1	1	1	1
	2	1	1	1	1	1	0	1	0	1	0	0	0	0	1	1	1	0	0	1	1	1	1	0	0	0	0	0	0	1	1	0	0	1	1	0	1	1	1	1	1	1	1	1	1	1	1	1	1
	2	1	1	1	1	1	1	0	0	1	0	0	0	0	1	1	1	0	0	1	1	1	1	0	0	0	0	0	0	1	1	0	0	1	1	0	1	1	1	1	1	1	1	1	1	1	1	1	1
Second fate RAL
	1	1	1	1	1	1	0	0	0	0	0	0	0	0	1	1	1	0	0	1	1	1	1	0	0	0	0	0	0	1	1	0	0	1	1	0	1	1	1	1	1	1	1	1	1	1	1	1	1
	2	1	1	1	1	1	0	0	0	0	0	0	0	0	1	1	1	0	0	1	1	1	1	0	0	0	0	0	0	1	1	0	0	1	1	0	1	1	1	1	1	1	1	1	1	1	1	1	1
Second fate Biv
Second fate Biv and RAL
Third fate
	0	1	1	1	1	1	0	0	0	0	0	0	0	0	1	1	1	0	0	1	1	1	1	0	0	0	0	0	0	1	1	0	0	1	1	0	0	1	0	0	0	1	1	1	1	1	1	1	1
	0	1	1	1	1	1	0	0	1	1	0	0	0	0	1	1	1	0	0	1	1	1	1	0	0	0	0	0	0	1	1	0	0	1	1	0	0	1	0	0	0	1	1	1	1	1	1	1	1
	0	1	1	1	1	1	0	1	0	1	0	0	0	0	1	1	1	0	0	1	1	1	1	0	0	0	0	0	0	1	1	0	0	1	1	0	0	1	0	0	0	1	1	1	1	1	1	1	1
	0	1	1	1	1	1	1	0	0	1	0	0	0	0	1	1	1	0	0	1	1	1	1	0	0	0	0	0	0	1	1	0	0	1	1	0	0	1	0	0	0	1	1	1	1	1	1	1	1
Fusion fate
adsl1ls
	LIN-3 *	EGL-20 *	CWN-1 *	CWN-2 *	LIN-44 *	MOM-2 *	DSL-1 *	APX-1 *	LAG-2 *	LS	EGL-17	EFF-1	EGL-18	ELT-6	LAG-2	LIN-39a	HCO	MAB-5	CEH-13	CEH-20	UNC-62	REF-2	LIN-39	DSL-1	APX-1	MC	LIN-25	SUR-2	PJW-5	LIN-31	LIN-1	MPK-1	MEK-2	KSR-2	KSR-1	LIN-45	LET-60	GAP-1	SOS-1	SEM-5	LET-23	LET-23ML	LIN-10	LIN-7	LIN-2	POP-1b	BAR-1	SYS-1	POP-1
First fate
	2	1	1	1	1	1	0	0	0	0	1	0	1	1	1	2	1	0	0	1	1	1	2	1	1	1	1	1	2	1	1	2	2	1	1	2	2	1	2	2	2	1	1	1	1	1	1	1	1
	2	1	1	1	1	1	0	0	1	1	1	0	1	1	1	2	1	0	0	1	1	1	2	1	1	1	1	1	2	1	1	2	2	1	1	2	2	1	2	2	2	1	1	1	1	1	1	1	1
	2	1	1	1	1	1	0	1	0	1	1	0	1	1	1	2	1	0	0	1	1	1	2	1	1	1	1	1	2	1	1	2	2	1	1	2	2	1	2	2	2	1	1	1	1	1	1	1	1
	3	1	1	1	1	1	0	0	0	0	1	0	1	1	1	2	1	0	0	1	1	1	2	1	1	1	1	1	2	1	1	2	3	1	1	3	3	1	3	3	3	1	1	1	1	1	1	1	1
	3	1	1	1	1	1	0	0	1	1	1	0	1	1	1	2	1	0	0	1	1	1	2	1	1	1	1	1	2	1	1	2	3	1	1	3	3	1	3	3	3	1	1	1	1	1	1	1	1
	3	1	1	1	1	1	0	1	0	1	1	0	1	1	1	2	1	0	0	1	1	1	2	1	1	1	1	1	2	1	1	2	3	1	1	3	3	1	3	3	3	1	1	1	1	1	1	1	1
Second fate
	0	1	1	1	1	1	0	0	1	1	0	0	0	0	1	1	1	0	0	1	1	1	1	0	0	0	0	0	0	1	1	0	0	1	1	0	0	1	0	0	0	1	1	1	1	1	1	1	1
	0	1	1	1	1	1	0	1	0	1	0	0	0	0	1	1	1	0	0	1	1	1	1	0	0	0	0	0	0	1	1	0	0	1	1	0	0	1	0	0	0	1	1	1	1	1	1	1	1
	1	1	1	1	1	1	0	0	1	1	0	0	0	0	1	1	1	0	0	1	1	1	1	0	0	0	0	0	0	1	1	0	0	1	1	0	1	1	1	1	1	1	1	1	1	1	1	1	1
	1	1	1	1	1	1	0	1	0	1	0	0	0	0	1	1	1	0	0	1	1	1	1	0	0	0	0	0	0	1	1	0	0	1	1	0	1	1	1	1	1	1	1	1	1	1	1	1	1
	2	1	1	1	1	1	0	0	1	1	0	0	0	0	1	1	1	0	0	1	1	1	1	0	0	0	0	0	0	1	1	0	0	1	1	0	1	1	1	1	1	1	1	1	1	1	1	1	1
	2	1	1	1	1	1	0	1	0	1	0	0	0	0	1	1	1	0	0	1	1	1	1	0	0	0	0	0	0	1	1	0	0	1	1	0	1	1	1	1	1	1	1	1	1	1	1	1	1
Second fate RAL
	1	1	1	1	1	1	0	0	0	0	0	0	0	0	1	1	1	0	0	1	1	1	1	0	0	0	0	0	0	1	1	0	0	1	1	0	1	1	1	1	1	1	1	1	1	1	1	1	1
	2	1	1	1	1	1	0	0	0	0	0	0	0	0	1	1	1	0	0	1	1	1	1	0	0	0	0	0	0	1	1	0	0	1	1	0	1	1	1	1	1	1	1	1	1	1	1	1	1
Second fate Biv
Second fate Biv and RAL
Third fate
	0	1	1	1	1	1	0	0	0	0	0	0	0	0	1	1	1	0	0	1	1	1	1	0	0	0	0	0	0	1	1	0	0	1	1	0	0	1	0	0	0	1	1	1	1	1	1	1	1
	0	1	1	1	1	1	0	0	1	1	0	0	0	0	1	1	1	0	0	1	1	1	1	0	0	0	0	0	0	1	1	0	0	1	1	0	0	1	0	0	0	1	1	1	1	1	1	1	1
	0	1	1	1	1	1	0	1	0	1	0	0	0	0	1	1	1	0	0	1	1	1	1	0	0	0	0	0	0	1	1	0	0	1	1	0	0	1	0	0	0	1	1	1	1	1	1	1	1
Fusion fate
aegl20cam1
	LIN-3 *	EGL-20 *	CWN-1 *	CWN-2 *	LIN-44 *	MOM-2 *	DSL-1 *	APX-1 *	LAG-2 *	LS	EGL-17	EFF-1	EGL-18	ELT-6	LAG-2	LIN-39a	HCO	MAB-5	CEH-13	CEH-20	UNC-62	REF-2	LIN-39	DSL-1	APX-1	MC	LIN-25	SUR-2	PJW-5	LIN-31	LIN-1	MPK-1	MEK-2	KSR-2	KSR-1	LIN-45	LET-60	GAP-1	SOS-1	SEM-5	LET-23	LET-23ML	LIN-10	LIN-7	LIN-2	POP-1b	BAR-1	SYS-1	POP-1
First fate
	2	1	1	1	1	1	0	0	0	0	1	0	1	1	1	2	1	0	0	1	1	1	2	1	1	1	1	1	2	1	1	2	2	1	1	2	2	1	2	2	2	1	1	1	1	1	1	1	1
	2	1	1	1	1	1	0	0	1	1	1	0	1	1	1	2	1	0	0	1	1	1	2	1	1	1	1	1	2	1	1	2	2	1	1	2	2	1	2	2	2	1	1	1	1	1	1	1	1
	2	1	1	1	1	1	0	1	0	1	1	0	1	1	1	2	1	0	0	1	1	1	2	1	1	1	1	1	2	1	1	2	2	1	1	2	2	1	2	2	2	1	1	1	1	1	1	1	1
	2	1	1	1	1	1	1	0	0	1	1	0	1	1	1	2	1	0	0	1	1	1	2	1	1	1	1	1	2	1	1	2	2	1	1	2	2	1	2	2	2	1	1	1	1	1	1	1	1
	3	1	1	1	1	1	0	0	0	0	1	0	1	1	1	2	1	0	0	1	1	1	2	1	1	1	1	1	2	1	1	2	3	1	1	3	3	1	3	3	3	1	1	1	1	1	1	1	1
	3	1	1	1	1	1	0	0	1	1	1	0	1	1	1	2	1	0	0	1	1	1	2	1	1	1	1	1	2	1	1	2	3	1	1	3	3	1	3	3	3	1	1	1	1	1	1	1	1
	3	1	1	1	1	1	0	1	0	1	1	0	1	1	1	2	1	0	0	1	1	1	2	1	1	1	1	1	2	1	1	2	3	1	1	3	3	1	3	3	3	1	1	1	1	1	1	1	1
	3	1	1	1	1	1	1	0	0	1	1	0	1	1	1	2	1	0	0	1	1	1	2	1	1	1	1	1	2	1	1	2	3	1	1	3	3	1	3	3	3	1	1	1	1	1	1	1	1
Second fate
Second fate RAL
Second fate Biv
	0	1	1	1	1	1	0	0	1	1	0	0	0	0	1	1	1	0	0	1	1	1	1	0	0	0	0	0	0	1	1	0	0	1	1	0	0	1	0	0	0	1	1	1	1	1	1	1	1
	0	1	1	1	1	1	0	1	0	1	0	0	0	0	1	1	1	0	0	1	1	1	1	0	0	0	0	0	0	1	1	0	0	1	1	0	0	1	0	0	0	1	1	1	1	1	1	1	1
	0	1	1	1	1	1	1	0	0	1	0	0	0	0	1	1	1	0	0	1	1	1	1	0	0	0	0	0	0	1	1	0	0	1	1	0	0	1	0	0	0	1	1	1	1	1	1	1	1
	1	1	1	1	1	1	0	0	1	1	0	0	0	0	1	1	1	0	0	1	1	1	1	0	0	0	0	0	0	1	1	0	0	1	1	0	1	1	1	1	1	1	1	1	1	1	1	1	1
	1	1	1	1	1	1	0	1	0	1	0	0	0	0	1	1	1	0	0	1	1	1	1	0	0	0	0	0	0	1	1	0	0	1	1	0	1	1	1	1	1	1	1	1	1	1	1	1	1
	1	1	1	1	1	1	1	0	0	1	0	0	0	0	1	1	1	0	0	1	1	1	1	0	0	0	0	0	0	1	1	0	0	1	1	0	1	1	1	1	1	1	1	1	1	1	1	1	1
	2	1	1	1	1	1	0	0	1	1	0	0	0	0	1	1	1	0	0	1	1	1	1	0	0	0	0	0	0	1	1	0	0	1	1	0	1	1	1	1	1	1	1	1	1	1	1	1	1
	2	1	1	1	1	1	0	1	0	1	0	0	0	0	1	1	1	0	0	1	1	1	1	0	0	0	0	0	0	1	1	0	0	1	1	0	1	1	1	1	1	1	1	1	1	1	1	1	1
	2	1	1	1	1	1	1	0	0	1	0	0	0	0	1	1	1	0	0	1	1	1	1	0	0	0	0	0	0	1	1	0	0	1	1	0	1	1	1	1	1	1	1	1	1	1	1	1	1
Second fate Biv and RAL
	1	1	1	1	1	1	0	0	0	0	0	0	0	0	1	1	1	0	0	1	1	1	1	0	0	0	0	0	0	1	1	0	0	1	1	0	1	1	1	1	1	1	1	1	1	1	1	1	1
	2	1	1	1	1	1	0	0	0	0	0	0	0	0	1	1	1	0	0	1	1	1	1	0	0	0	0	0	0	1	1	0	0	1	1	0	1	1	1	1	1	1	1	1	1	1	1	1	1
Third fate
	0	1	1	1	1	1	0	0	0	0	0	0	0	0	1	1	1	0	0	1	1	1	1	0	0	0	0	0	0	1	1	0	0	1	1	0	0	1	0	0	0	1	1	1	1	1	1	1	1
	0	1	1	1	1	1	0	0	1	1	0	0	0	0	1	1	1	0	0	1	1	1	1	0	0	0	0	0	0	1	1	0	0	1	1	0	0	1	0	0	0	1	1	1	1	1	1	1	1
	0	1	1	1	1	1	0	1	0	1	0	0	0	0	1	1	1	0	0	1	1	1	1	0	0	0	0	0	0	1	1	0	0	1	1	0	0	1	0	0	0	1	1	1	1	1	1	1	1
	0	1	1	1	1	1	1	0	0	1	0	0	0	0	1	1	1	0	0	1	1	1	1	0	0	0	0	0	0	1	1	0	0	1	1	0	0	1	0	0	0	1	1	1	1	1	1	1	1
Fusion fate
aegl20mom5
	LIN-3 *	EGL-20 *	CWN-1 *	CWN-2 *	LIN-44 *	MOM-2 *	DSL-1 *	APX-1 *	LAG-2 *	LS	EGL-17	EFF-1	EGL-18	ELT-6	LAG-2	LIN-39a	HCO	MAB-5	CEH-13	CEH-20	UNC-62	REF-2	LIN-39	DSL-1	APX-1	MC	LIN-25	SUR-2	PJW-5	LIN-31	LIN-1	MPK-1	MEK-2	KSR-2	KSR-1	LIN-45	LET-60	GAP-1	SOS-1	SEM-5	LET-23	LET-23ML	LIN-10	LIN-7	LIN-2	POP-1b	BAR-1	SYS-1	POP-1
First fate
	2	1	1	1	1	1	0	0	0	0	1	0	1	1	1	2	1	0	0	1	1	1	2	1	1	1	1	1	2	1	1	2	2	1	1	2	2	1	2	2	2	1	1	1	1	1	1	1	1
	2	1	1	1	1	1	0	0	1	1	1	0	1	1	1	2	1	0	0	1	1	1	2	1	1	1	1	1	2	1	1	2	2	1	1	2	2	1	2	2	2	1	1	1	1	1	1	1	1
	2	1	1	1	1	1	0	1	0	1	1	0	1	1	1	2	1	0	0	1	1	1	2	1	1	1	1	1	2	1	1	2	2	1	1	2	2	1	2	2	2	1	1	1	1	1	1	1	1
	2	1	1	1	1	1	1	0	0	1	1	0	1	1	1	2	1	0	0	1	1	1	2	1	1	1	1	1	2	1	1	2	2	1	1	2	2	1	2	2	2	1	1	1	1	1	1	1	1
	3	1	1	1	1	1	0	0	0	0	1	0	1	1	1	2	1	0	0	1	1	1	2	1	1	1	1	1	2	1	1	2	3	1	1	3	3	1	3	3	3	1	1	1	1	1	1	1	1
	3	1	1	1	1	1	0	0	1	1	1	0	1	1	1	2	1	0	0	1	1	1	2	1	1	1	1	1	2	1	1	2	3	1	1	3	3	1	3	3	3	1	1	1	1	1	1	1	1
	3	1	1	1	1	1	0	1	0	1	1	0	1	1	1	2	1	0	0	1	1	1	2	1	1	1	1	1	2	1	1	2	3	1	1	3	3	1	3	3	3	1	1	1	1	1	1	1	1
	3	1	1	1	1	1	1	0	0	1	1	0	1	1	1	2	1	0	0	1	1	1	2	1	1	1	1	1	2	1	1	2	3	1	1	3	3	1	3	3	3	1	1	1	1	1	1	1	1
Second fate
	0	1	1	1	1	1	0	0	1	1	0	0	0	0	1	1	1	0	0	1	1	1	1	0	0	0	0	0	0	1	1	0	0	1	1	0	0	1	0	0	0	1	1	1	1	1	1	1	1
	0	1	1	1	1	1	0	1	0	1	0	0	0	0	1	1	1	0	0	1	1	1	1	0	0	0	0	0	0	1	1	0	0	1	1	0	0	1	0	0	0	1	1	1	1	1	1	1	1
	0	1	1	1	1	1	1	0	0	1	0	0	0	0	1	1	1	0	0	1	1	1	1	0	0	0	0	0	0	1	1	0	0	1	1	0	0	1	0	0	0	1	1	1	1	1	1	1	1
	1	1	1	1	1	1	0	0	1	1	0	0	0	0	1	1	1	0	0	1	1	1	1	0	0	0	0	0	0	1	1	0	0	1	1	0	1	1	1	1	1	1	1	1	1	1	1	1	1
	1	1	1	1	1	1	0	1	0	1	0	0	0	0	1	1	1	0	0	1	1	1	1	0	0	0	0	0	0	1	1	0	0	1	1	0	1	1	1	1	1	1	1	1	1	1	1	1	1
	1	1	1	1	1	1	1	0	0	1	0	0	0	0	1	1	1	0	0	1	1	1	1	0	0	0	0	0	0	1	1	0	0	1	1	0	1	1	1	1	1	1	1	1	1	1	1	1	1
	2	1	1	1	1	1	0	0	1	1	0	0	0	0	1	1	1	0	0	1	1	1	1	0	0	0	0	0	0	1	1	0	0	1	1	0	1	1	1	1	1	1	1	1	1	1	1	1	1
	2	1	1	1	1	1	0	1	0	1	0	0	0	0	1	1	1	0	0	1	1	1	1	0	0	0	0	0	0	1	1	0	0	1	1	0	1	1	1	1	1	1	1	1	1	1	1	1	1
	2	1	1	1	1	1	1	0	0	1	0	0	0	0	1	1	1	0	0	1	1	1	1	0	0	0	0	0	0	1	1	0	0	1	1	0	1	1	1	1	1	1	1	1	1	1	1	1	1
Second fate RAL
	1	1	1	1	1	1	0	0	0	0	0	0	0	0	1	1	1	0	0	1	1	1	1	0	0	0	0	0	0	1	1	0	0	1	1	0	1	1	1	1	1	1	1	1	1	1	1	1	1
	2	1	1	1	1	1	0	0	0	0	0	0	0	0	1	1	1	0	0	1	1	1	1	0	0	0	0	0	0	1	1	0	0	1	1	0	1	1	1	1	1	1	1	1	1	1	1	1	1
Second fate Biv
Second fate Biv and RAL
Third fate
	0	1	1	1	1	1	0	0	0	0	0	0	0	0	1	1	1	0	0	1	1	1	1	0	0	0	0	0	0	1	1	0	0	1	1	0	0	1	0	0	0	1	1	1	1	1	1	1	1
	0	1	1	1	1	1	0	0	1	1	0	0	0	0	1	1	1	0	0	1	1	1	1	0	0	0	0	0	0	1	1	0	0	1	1	0	0	1	0	0	0	1	1	1	1	1	1	1	1
	0	1	1	1	1	1	0	1	0	1	0	0	0	0	1	1	1	0	0	1	1	1	1	0	0	0	0	0	0	1	1	0	0	1	1	0	0	1	0	0	0	1	1	1	1	1	1	1	1
	0	1	1	1	1	1	1	0	0	1	0	0	0	0	1	1	1	0	0	1	1	1	1	0	0	0	0	0	0	1	1	0	0	1	1	0	0	1	0	0	0	1	1	1	1	1	1	1	1
Fusion fate
alag2ls
	LIN-3 *	EGL-20 *	CWN-1 *	CWN-2 *	LIN-44 *	MOM-2 *	DSL-1 *	APX-1 *	LAG-2 *	LS	EGL-17	EFF-1	EGL-18	ELT-6	LAG-2	LIN-39a	HCO	MAB-5	CEH-13	CEH-20	UNC-62	REF-2	LIN-39	DSL-1	APX-1	MC	LIN-25	SUR-2	PJW-5	LIN-31	LIN-1	MPK-1	MEK-2	KSR-2	KSR-1	LIN-45	LET-60	GAP-1	SOS-1	SEM-5	LET-23	LET-23ML	LIN-10	LIN-7	LIN-2	POP-1b	BAR-1	SYS-1	POP-1
First fate
	2	1	1	1	1	1	0	0	0	0	1	0	1	1	1	2	1	0	0	1	1	1	2	1	1	1	1	1	2	1	1	2	2	1	1	2	2	1	2	2	2	1	1	1	1	1	1	1	1
	2	1	1	1	1	1	0	1	0	1	1	0	1	1	1	2	1	0	0	1	1	1	2	1	1	1	1	1	2	1	1	2	2	1	1	2	2	1	2	2	2	1	1	1	1	1	1	1	1
	2	1	1	1	1	1	1	0	0	1	1	0	1	1	1	2	1	0	0	1	1	1	2	1	1	1	1	1	2	1	1	2	2	1	1	2	2	1	2	2	2	1	1	1	1	1	1	1	1
	3	1	1	1	1	1	0	0	0	0	1	0	1	1	1	2	1	0	0	1	1	1	2	1	1	1	1	1	2	1	1	2	3	1	1	3	3	1	3	3	3	1	1	1	1	1	1	1	1
	3	1	1	1	1	1	0	1	0	1	1	0	1	1	1	2	1	0	0	1	1	1	2	1	1	1	1	1	2	1	1	2	3	1	1	3	3	1	3	3	3	1	1	1	1	1	1	1	1
	3	1	1	1	1	1	1	0	0	1	1	0	1	1	1	2	1	0	0	1	1	1	2	1	1	1	1	1	2	1	1	2	3	1	1	3	3	1	3	3	3	1	1	1	1	1	1	1	1
Second fate
	0	1	1	1	1	1	0	1	0	1	0	0	0	0	1	1	1	0	0	1	1	1	1	0	0	0	0	0	0	1	1	0	0	1	1	0	0	1	0	0	0	1	1	1	1	1	1	1	1
	0	1	1	1	1	1	1	0	0	1	0	0	0	0	1	1	1	0	0	1	1	1	1	0	0	0	0	0	0	1	1	0	0	1	1	0	0	1	0	0	0	1	1	1	1	1	1	1	1
	1	1	1	1	1	1	0	1	0	1	0	0	0	0	1	1	1	0	0	1	1	1	1	0	0	0	0	0	0	1	1	0	0	1	1	0	1	1	1	1	1	1	1	1	1	1	1	1	1
	1	1	1	1	1	1	1	0	0	1	0	0	0	0	1	1	1	0	0	1	1	1	1	0	0	0	0	0	0	1	1	0	0	1	1	0	1	1	1	1	1	1	1	1	1	1	1	1	1
	2	1	1	1	1	1	0	1	0	1	0	0	0	0	1	1	1	0	0	1	1	1	1	0	0	0	0	0	0	1	1	0	0	1	1	0	1	1	1	1	1	1	1	1	1	1	1	1	1
	2	1	1	1	1	1	1	0	0	1	0	0	0	0	1	1	1	0	0	1	1	1	1	0	0	0	0	0	0	1	1	0	0	1	1	0	1	1	1	1	1	1	1	1	1	1	1	1	1
Second fate RAL
	1	1	1	1	1	1	0	0	0	0	0	0	0	0	1	1	1	0	0	1	1	1	1	0	0	0	0	0	0	1	1	0	0	1	1	0	1	1	1	1	1	1	1	1	1	1	1	1	1
	2	1	1	1	1	1	0	0	0	0	0	0	0	0	1	1	1	0	0	1	1	1	1	0	0	0	0	0	0	1	1	0	0	1	1	0	1	1	1	1	1	1	1	1	1	1	1	1	1
Second fate Biv
Second fate Biv and RAL
Third fate
	0	1	1	1	1	1	0	0	0	0	0	0	0	0	1	1	1	0	0	1	1	1	1	0	0	0	0	0	0	1	1	0	0	1	1	0	0	1	0	0	0	1	1	1	1	1	1	1	1
	0	1	1	1	1	1	0	1	0	1	0	0	0	0	1	1	1	0	0	1	1	1	1	0	0	0	0	0	0	1	1	0	0	1	1	0	0	1	0	0	0	1	1	1	1	1	1	1	1
	0	1	1	1	1	1	1	0	0	1	0	0	0	0	1	1	1	0	0	1	1	1	1	0	0	0	0	0	0	1	1	0	0	1	1	0	0	1	0	0	0	1	1	1	1	1	1	1	1
Fusion fate
alin44lin17
	LIN-3 *	EGL-20 *	CWN-1 *	CWN-2 *	LIN-44 *	MOM-2 *	DSL-1 *	APX-1 *	LAG-2 *	LS	EGL-17	EFF-1	EGL-18	ELT-6	LAG-2	LIN-39a	HCO	MAB-5	CEH-13	CEH-20	UNC-62	REF-2	LIN-39	DSL-1	APX-1	MC	LIN-25	SUR-2	PJW-5	LIN-31	LIN-1	MPK-1	MEK-2	KSR-2	KSR-1	LIN-45	LET-60	GAP-1	SOS-1	SEM-5	LET-23	LET-23ML	LIN-10	LIN-7	LIN-2	POP-1b	BAR-1	SYS-1	POP-1
First fate
	2	1	1	1	1	1	0	0	0	0	1	0	1	1	1	2	1	0	0	1	1	1	2	1	1	1	1	1	2	1	1	2	2	1	1	2	2	1	2	2	2	1	1	1	1	1	1	1	1
	2	1	1	1	1	1	0	0	1	1	1	0	1	1	1	2	1	0	0	1	1	1	2	1	1	1	1	1	2	1	1	2	2	1	1	2	2	1	2	2	2	1	1	1	1	1	1	1	1
	2	1	1	1	1	1	0	1	0	1	1	0	1	1	1	2	1	0	0	1	1	1	2	1	1	1	1	1	2	1	1	2	2	1	1	2	2	1	2	2	2	1	1	1	1	1	1	1	1
	2	1	1	1	1	1	1	0	0	1	1	0	1	1	1	2	1	0	0	1	1	1	2	1	1	1	1	1	2	1	1	2	2	1	1	2	2	1	2	2	2	1	1	1	1	1	1	1	1
	3	1	1	1	1	1	0	0	0	0	1	0	1	1	1	2	1	0	0	1	1	1	2	1	1	1	1	1	2	1	1	2	3	1	1	3	3	1	3	3	3	1	1	1	1	1	1	1	1
	3	1	1	1	1	1	0	0	1	1	1	0	1	1	1	2	1	0	0	1	1	1	2	1	1	1	1	1	2	1	1	2	3	1	1	3	3	1	3	3	3	1	1	1	1	1	1	1	1
	3	1	1	1	1	1	0	1	0	1	1	0	1	1	1	2	1	0	0	1	1	1	2	1	1	1	1	1	2	1	1	2	3	1	1	3	3	1	3	3	3	1	1	1	1	1	1	1	1
	3	1	1	1	1	1	1	0	0	1	1	0	1	1	1	2	1	0	0	1	1	1	2	1	1	1	1	1	2	1	1	2	3	1	1	3	3	1	3	3	3	1	1	1	1	1	1	1	1
Second fate
	0	1	1	1	1	1	0	0	1	1	0	0	0	0	1	1	1	0	0	1	1	1	1	0	0	0	0	0	0	1	1	0	0	1	1	0	0	1	0	0	0	1	1	1	1	1	1	1	1
	0	1	1	1	1	1	0	1	0	1	0	0	0	0	1	1	1	0	0	1	1	1	1	0	0	0	0	0	0	1	1	0	0	1	1	0	0	1	0	0	0	1	1	1	1	1	1	1	1
	0	1	1	1	1	1	1	0	0	1	0	0	0	0	1	1	1	0	0	1	1	1	1	0	0	0	0	0	0	1	1	0	0	1	1	0	0	1	0	0	0	1	1	1	1	1	1	1	1
	1	1	1	1	1	1	0	0	1	1	0	0	0	0	1	1	1	0	0	1	1	1	1	0	0	0	0	0	0	1	1	0	0	1	1	0	1	1	1	1	1	1	1	1	1	1	1	1	1
	1	1	1	1	1	1	0	1	0	1	0	0	0	0	1	1	1	0	0	1	1	1	1	0	0	0	0	0	0	1	1	0	0	1	1	0	1	1	1	1	1	1	1	1	1	1	1	1	1
	1	1	1	1	1	1	1	0	0	1	0	0	0	0	1	1	1	0	0	1	1	1	1	0	0	0	0	0	0	1	1	0	0	1	1	0	1	1	1	1	1	1	1	1	1	1	1	1	1
	2	1	1	1	1	1	0	0	1	1	0	0	0	0	1	1	1	0	0	1	1	1	1	0	0	0	0	0	0	1	1	0	0	1	1	0	1	1	1	1	1	1	1	1	1	1	1	1	1
	2	1	1	1	1	1	0	1	0	1	0	0	0	0	1	1	1	0	0	1	1	1	1	0	0	0	0	0	0	1	1	0	0	1	1	0	1	1	1	1	1	1	1	1	1	1	1	1	1
	2	1	1	1	1	1	1	0	0	1	0	0	0	0	1	1	1	0	0	1	1	1	1	0	0	0	0	0	0	1	1	0	0	1	1	0	1	1	1	1	1	1	1	1	1	1	1	1	1
Second fate RAL
	1	1	1	1	1	1	0	0	0	0	0	0	0	0	1	1	1	0	0	1	1	1	1	0	0	0	0	0	0	1	1	0	0	1	1	0	1	1	1	1	1	1	1	1	1	1	1	1	1
	2	1	1	1	1	1	0	0	0	0	0	0	0	0	1	1	1	0	0	1	1	1	1	0	0	0	0	0	0	1	1	0	0	1	1	0	1	1	1	1	1	1	1	1	1	1	1	1	1
Second fate Biv
Second fate Biv and RAL
Third fate
	0	1	1	1	1	1	0	0	0	0	0	0	0	0	1	1	1	0	0	1	1	1	1	0	0	0	0	0	0	1	1	0	0	1	1	0	0	1	0	0	0	1	1	1	1	1	1	1	1
	0	1	1	1	1	1	0	0	1	1	0	0	0	0	1	1	1	0	0	1	1	1	1	0	0	0	0	0	0	1	1	0	0	1	1	0	0	1	0	0	0	1	1	1	1	1	1	1	1
	0	1	1	1	1	1	0	1	0	1	0	0	0	0	1	1	1	0	0	1	1	1	1	0	0	0	0	0	0	1	1	0	0	1	1	0	0	1	0	0	0	1	1	1	1	1	1	1	1
	0	1	1	1	1	1	1	0	0	1	0	0	0	0	1	1	1	0	0	1	1	1	1	0	0	0	0	0	0	1	1	0	0	1	1	0	0	1	0	0	0	1	1	1	1	1	1	1	1
Fusion fate
alin44mig1
	LIN-3 *	EGL-20 *	CWN-1 *	CWN-2 *	LIN-44 *	MOM-2 *	DSL-1 *	APX-1 *	LAG-2 *	LS	EGL-17	EFF-1	EGL-18	ELT-6	LAG-2	LIN-39a	HCO	MAB-5	CEH-13	CEH-20	UNC-62	REF-2	LIN-39	DSL-1	APX-1	MC	LIN-25	SUR-2	PJW-5	LIN-31	LIN-1	MPK-1	MEK-2	KSR-2	KSR-1	LIN-45	LET-60	GAP-1	SOS-1	SEM-5	LET-23	LET-23ML	LIN-10	LIN-7	LIN-2	POP-1b	BAR-1	SYS-1	POP-1
First fate
	2	1	1	1	1	1	0	0	0	0	1	0	1	1	1	2	1	0	0	1	1	1	2	1	1	1	1	1	2	1	1	2	2	1	1	2	2	1	2	2	2	1	1	1	1	1	1	1	1
	2	1	1	1	1	1	0	0	1	1	1	0	1	1	1	2	1	0	0	1	1	1	2	1	1	1	1	1	2	1	1	2	2	1	1	2	2	1	2	2	2	1	1	1	1	1	1	1	1
	2	1	1	1	1	1	0	1	0	1	1	0	1	1	1	2	1	0	0	1	1	1	2	1	1	1	1	1	2	1	1	2	2	1	1	2	2	1	2	2	2	1	1	1	1	1	1	1	1
	2	1	1	1	1	1	1	0	0	1	1	0	1	1	1	2	1	0	0	1	1	1	2	1	1	1	1	1	2	1	1	2	2	1	1	2	2	1	2	2	2	1	1	1	1	1	1	1	1
	3	1	1	1	1	1	0	0	0	0	1	0	1	1	1	2	1	0	0	1	1	1	2	1	1	1	1	1	2	1	1	2	3	1	1	3	3	1	3	3	3	1	1	1	1	1	1	1	1
	3	1	1	1	1	1	0	0	1	1	1	0	1	1	1	2	1	0	0	1	1	1	2	1	1	1	1	1	2	1	1	2	3	1	1	3	3	1	3	3	3	1	1	1	1	1	1	1	1
	3	1	1	1	1	1	0	1	0	1	1	0	1	1	1	2	1	0	0	1	1	1	2	1	1	1	1	1	2	1	1	2	3	1	1	3	3	1	3	3	3	1	1	1	1	1	1	1	1
	3	1	1	1	1	1	1	0	0	1	1	0	1	1	1	2	1	0	0	1	1	1	2	1	1	1	1	1	2	1	1	2	3	1	1	3	3	1	3	3	3	1	1	1	1	1	1	1	1
Second fate
	0	1	1	1	1	1	0	0	1	1	0	0	0	0	1	1	1	0	0	1	1	1	1	0	0	0	0	0	0	1	1	0	0	1	1	0	0	1	0	0	0	1	1	1	1	1	1	1	1
	0	1	1	1	1	1	0	1	0	1	0	0	0	0	1	1	1	0	0	1	1	1	1	0	0	0	0	0	0	1	1	0	0	1	1	0	0	1	0	0	0	1	1	1	1	1	1	1	1
	0	1	1	1	1	1	1	0	0	1	0	0	0	0	1	1	1	0	0	1	1	1	1	0	0	0	0	0	0	1	1	0	0	1	1	0	0	1	0	0	0	1	1	1	1	1	1	1	1
	1	1	1	1	1	1	0	0	1	1	0	0	0	0	1	1	1	0	0	1	1	1	1	0	0	0	0	0	0	1	1	0	0	1	1	0	1	1	1	1	1	1	1	1	1	1	1	1	1
	1	1	1	1	1	1	0	1	0	1	0	0	0	0	1	1	1	0	0	1	1	1	1	0	0	0	0	0	0	1	1	0	0	1	1	0	1	1	1	1	1	1	1	1	1	1	1	1	1
	1	1	1	1	1	1	1	0	0	1	0	0	0	0	1	1	1	0	0	1	1	1	1	0	0	0	0	0	0	1	1	0	0	1	1	0	1	1	1	1	1	1	1	1	1	1	1	1	1
	2	1	1	1	1	1	0	0	1	1	0	0	0	0	1	1	1	0	0	1	1	1	1	0	0	0	0	0	0	1	1	0	0	1	1	0	1	1	1	1	1	1	1	1	1	1	1	1	1
	2	1	1	1	1	1	0	1	0	1	0	0	0	0	1	1	1	0	0	1	1	1	1	0	0	0	0	0	0	1	1	0	0	1	1	0	1	1	1	1	1	1	1	1	1	1	1	1	1
	2	1	1	1	1	1	1	0	0	1	0	0	0	0	1	1	1	0	0	1	1	1	1	0	0	0	0	0	0	1	1	0	0	1	1	0	1	1	1	1	1	1	1	1	1	1	1	1	1
Second fate RAL
	1	1	1	1	1	1	0	0	0	0	0	0	0	0	1	1	1	0	0	1	1	1	1	0	0	0	0	0	0	1	1	0	0	1	1	0	1	1	1	1	1	1	1	1	1	1	1	1	1
	2	1	1	1	1	1	0	0	0	0	0	0	0	0	1	1	1	0	0	1	1	1	1	0	0	0	0	0	0	1	1	0	0	1	1	0	1	1	1	1	1	1	1	1	1	1	1	1	1
Second fate Biv
Second fate Biv and RAL
Third fate
	0	1	1	1	1	1	0	0	0	0	0	0	0	0	1	1	1	0	0	1	1	1	1	0	0	0	0	0	0	1	1	0	0	1	1	0	0	1	0	0	0	1	1	1	1	1	1	1	1
	0	1	1	1	1	1	0	0	1	1	0	0	0	0	1	1	1	0	0	1	1	1	1	0	0	0	0	0	0	1	1	0	0	1	1	0	0	1	0	0	0	1	1	1	1	1	1	1	1
	0	1	1	1	1	1	0	1	0	1	0	0	0	0	1	1	1	0	0	1	1	1	1	0	0	0	0	0	0	1	1	0	0	1	1	0	0	1	0	0	0	1	1	1	1	1	1	1	1
	0	1	1	1	1	1	1	0	0	1	0	0	0	0	1	1	1	0	0	1	1	1	1	0	0	0	0	0	0	1	1	0	0	1	1	0	0	1	0	0	0	1	1	1	1	1	1	1	1
Fusion fate
amom2lin18
	LIN-3 *	EGL-20 *	CWN-1 *	CWN-2 *	LIN-44 *	MOM-2 *	DSL-1 *	APX-1 *	LAG-2 *	LS	EGL-17	EFF-1	EGL-18	ELT-6	LAG-2	LIN-39a	HCO	MAB-5	CEH-13	CEH-20	UNC-62	REF-2	LIN-39	DSL-1	APX-1	MC	LIN-25	SUR-2	PJW-5	LIN-31	LIN-1	MPK-1	MEK-2	KSR-2	KSR-1	LIN-45	LET-60	GAP-1	SOS-1	SEM-5	LET-23	LET-23ML	LIN-10	LIN-7	LIN-2	POP-1b	BAR-1	SYS-1	POP-1
First fate
	2	1	1	1	1	1	0	0	0	0	1	0	1	1	1	2	1	0	0	1	1	1	2	1	1	1	1	1	2	1	1	2	2	1	1	2	2	1	2	2	2	1	1	1	1	1	1	1	1
	2	1	1	1	1	1	0	0	1	1	1	0	1	1	1	2	1	0	0	1	1	1	2	1	1	1	1	1	2	1	1	2	2	1	1	2	2	1	2	2	2	1	1	1	1	1	1	1	1
	2	1	1	1	1	1	0	1	0	1	1	0	1	1	1	2	1	0	0	1	1	1	2	1	1	1	1	1	2	1	1	2	2	1	1	2	2	1	2	2	2	1	1	1	1	1	1	1	1
	2	1	1	1	1	1	1	0	0	1	1	0	1	1	1	2	1	0	0	1	1	1	2	1	1	1	1	1	2	1	1	2	2	1	1	2	2	1	2	2	2	1	1	1	1	1	1	1	1
	3	1	1	1	1	1	0	0	0	0	1	0	1	1	1	2	1	0	0	1	1	1	2	1	1	1	1	1	2	1	1	2	3	1	1	3	3	1	3	3	3	1	1	1	1	1	1	1	1
	3	1	1	1	1	1	0	0	1	1	1	0	1	1	1	2	1	0	0	1	1	1	2	1	1	1	1	1	2	1	1	2	3	1	1	3	3	1	3	3	3	1	1	1	1	1	1	1	1
	3	1	1	1	1	1	0	1	0	1	1	0	1	1	1	2	1	0	0	1	1	1	2	1	1	1	1	1	2	1	1	2	3	1	1	3	3	1	3	3	3	1	1	1	1	1	1	1	1
	3	1	1	1	1	1	1	0	0	1	1	0	1	1	1	2	1	0	0	1	1	1	2	1	1	1	1	1	2	1	1	2	3	1	1	3	3	1	3	3	3	1	1	1	1	1	1	1	1
Second fate
	0	1	1	1	1	1	0	0	1	1	0	0	0	0	1	1	1	0	0	1	1	1	1	0	0	0	0	0	0	1	1	0	0	1	1	0	0	1	0	0	0	1	1	1	1	1	1	1	1
	0	1	1	1	1	1	0	1	0	1	0	0	0	0	1	1	1	0	0	1	1	1	1	0	0	0	0	0	0	1	1	0	0	1	1	0	0	1	0	0	0	1	1	1	1	1	1	1	1
	0	1	1	1	1	1	1	0	0	1	0	0	0	0	1	1	1	0	0	1	1	1	1	0	0	0	0	0	0	1	1	0	0	1	1	0	0	1	0	0	0	1	1	1	1	1	1	1	1
	1	1	1	1	1	1	0	0	1	1	0	0	0	0	1	1	1	0	0	1	1	1	1	0	0	0	0	0	0	1	1	0	0	1	1	0	1	1	1	1	1	1	1	1	1	1	1	1	1
	1	1	1	1	1	1	0	1	0	1	0	0	0	0	1	1	1	0	0	1	1	1	1	0	0	0	0	0	0	1	1	0	0	1	1	0	1	1	1	1	1	1	1	1	1	1	1	1	1
	1	1	1	1	1	1	1	0	0	1	0	0	0	0	1	1	1	0	0	1	1	1	1	0	0	0	0	0	0	1	1	0	0	1	1	0	1	1	1	1	1	1	1	1	1	1	1	1	1
	2	1	1	1	1	1	0	0	1	1	0	0	0	0	1	1	1	0	0	1	1	1	1	0	0	0	0	0	0	1	1	0	0	1	1	0	1	1	1	1	1	1	1	1	1	1	1	1	1
	2	1	1	1	1	1	0	1	0	1	0	0	0	0	1	1	1	0	0	1	1	1	1	0	0	0	0	0	0	1	1	0	0	1	1	0	1	1	1	1	1	1	1	1	1	1	1	1	1
	2	1	1	1	1	1	1	0	0	1	0	0	0	0	1	1	1	0	0	1	1	1	1	0	0	0	0	0	0	1	1	0	0	1	1	0	1	1	1	1	1	1	1	1	1	1	1	1	1
Second fate RAL
	1	1	1	1	1	1	0	0	0	0	0	0	0	0	1	1	1	0	0	1	1	1	1	0	0	0	0	0	0	1	1	0	0	1	1	0	1	1	1	1	1	1	1	1	1	1	1	1	1
	2	1	1	1	1	1	0	0	0	0	0	0	0	0	1	1	1	0	0	1	1	1	1	0	0	0	0	0	0	1	1	0	0	1	1	0	1	1	1	1	1	1	1	1	1	1	1	1	1
Second fate Biv
Second fate Biv and RAL
Third fate
	0	1	1	1	1	1	0	0	0	0	0	0	0	0	1	1	1	0	0	1	1	1	1	0	0	0	0	0	0	1	1	0	0	1	1	0	0	1	0	0	0	1	1	1	1	1	1	1	1
	0	1	1	1	1	1	0	0	1	1	0	0	0	0	1	1	1	0	0	1	1	1	1	0	0	0	0	0	0	1	1	0	0	1	1	0	0	1	0	0	0	1	1	1	1	1	1	1	1
	0	1	1	1	1	1	0	1	0	1	0	0	0	0	1	1	1	0	0	1	1	1	1	0	0	0	0	0	0	1	1	0	0	1	1	0	0	1	0	0	0	1	1	1	1	1	1	1	1
	0	1	1	1	1	1	1	0	0	1	0	0	0	0	1	1	1	0	0	1	1	1	1	0	0	0	0	0	0	1	1	0	0	1	1	0	0	1	0	0	0	1	1	1	1	1	1	1	1
Fusion fate
amom2mig1
	LIN-3 *	EGL-20 *	CWN-1 *	CWN-2 *	LIN-44 *	MOM-2 *	DSL-1 *	APX-1 *	LAG-2 *	LS	EGL-17	EFF-1	EGL-18	ELT-6	LAG-2	LIN-39a	HCO	MAB-5	CEH-13	CEH-20	UNC-62	REF-2	LIN-39	DSL-1	APX-1	MC	LIN-25	SUR-2	PJW-5	LIN-31	LIN-1	MPK-1	MEK-2	KSR-2	KSR-1	LIN-45	LET-60	GAP-1	SOS-1	SEM-5	LET-23	LET-23ML	LIN-10	LIN-7	LIN-2	POP-1b	BAR-1	SYS-1	POP-1
First fate
	2	1	1	1	1	1	0	0	0	0	1	0	1	1	1	2	1	0	0	1	1	1	2	1	1	1	1	1	2	1	1	2	2	1	1	2	2	1	2	2	2	1	1	1	1	1	1	1	1
	2	1	1	1	1	1	0	0	1	1	1	0	1	1	1	2	1	0	0	1	1	1	2	1	1	1	1	1	2	1	1	2	2	1	1	2	2	1	2	2	2	1	1	1	1	1	1	1	1
	2	1	1	1	1	1	0	1	0	1	1	0	1	1	1	2	1	0	0	1	1	1	2	1	1	1	1	1	2	1	1	2	2	1	1	2	2	1	2	2	2	1	1	1	1	1	1	1	1
	2	1	1	1	1	1	1	0	0	1	1	0	1	1	1	2	1	0	0	1	1	1	2	1	1	1	1	1	2	1	1	2	2	1	1	2	2	1	2	2	2	1	1	1	1	1	1	1	1
	3	1	1	1	1	1	0	0	0	0	1	0	1	1	1	2	1	0	0	1	1	1	2	1	1	1	1	1	2	1	1	2	3	1	1	3	3	1	3	3	3	1	1	1	1	1	1	1	1
	3	1	1	1	1	1	0	0	1	1	1	0	1	1	1	2	1	0	0	1	1	1	2	1	1	1	1	1	2	1	1	2	3	1	1	3	3	1	3	3	3	1	1	1	1	1	1	1	1
	3	1	1	1	1	1	0	1	0	1	1	0	1	1	1	2	1	0	0	1	1	1	2	1	1	1	1	1	2	1	1	2	3	1	1	3	3	1	3	3	3	1	1	1	1	1	1	1	1
	3	1	1	1	1	1	1	0	0	1	1	0	1	1	1	2	1	0	0	1	1	1	2	1	1	1	1	1	2	1	1	2	3	1	1	3	3	1	3	3	3	1	1	1	1	1	1	1	1
Second fate
	0	1	1	1	1	1	0	0	1	1	0	0	0	0	1	1	1	0	0	1	1	1	1	0	0	0	0	0	0	1	1	0	0	1	1	0	0	1	0	0	0	1	1	1	1	1	1	1	1
	0	1	1	1	1	1	0	1	0	1	0	0	0	0	1	1	1	0	0	1	1	1	1	0	0	0	0	0	0	1	1	0	0	1	1	0	0	1	0	0	0	1	1	1	1	1	1	1	1
	0	1	1	1	1	1	1	0	0	1	0	0	0	0	1	1	1	0	0	1	1	1	1	0	0	0	0	0	0	1	1	0	0	1	1	0	0	1	0	0	0	1	1	1	1	1	1	1	1
	1	1	1	1	1	1	0	0	1	1	0	0	0	0	1	1	1	0	0	1	1	1	1	0	0	0	0	0	0	1	1	0	0	1	1	0	1	1	1	1	1	1	1	1	1	1	1	1	1
	1	1	1	1	1	1	0	1	0	1	0	0	0	0	1	1	1	0	0	1	1	1	1	0	0	0	0	0	0	1	1	0	0	1	1	0	1	1	1	1	1	1	1	1	1	1	1	1	1
	1	1	1	1	1	1	1	0	0	1	0	0	0	0	1	1	1	0	0	1	1	1	1	0	0	0	0	0	0	1	1	0	0	1	1	0	1	1	1	1	1	1	1	1	1	1	1	1	1
	2	1	1	1	1	1	0	0	1	1	0	0	0	0	1	1	1	0	0	1	1	1	1	0	0	0	0	0	0	1	1	0	0	1	1	0	1	1	1	1	1	1	1	1	1	1	1	1	1
	2	1	1	1	1	1	0	1	0	1	0	0	0	0	1	1	1	0	0	1	1	1	1	0	0	0	0	0	0	1	1	0	0	1	1	0	1	1	1	1	1	1	1	1	1	1	1	1	1
	2	1	1	1	1	1	1	0	0	1	0	0	0	0	1	1	1	0	0	1	1	1	1	0	0	0	0	0	0	1	1	0	0	1	1	0	1	1	1	1	1	1	1	1	1	1	1	1	1
Second fate RAL
	1	1	1	1	1	1	0	0	0	0	0	0	0	0	1	1	1	0	0	1	1	1	1	0	0	0	0	0	0	1	1	0	0	1	1	0	1	1	1	1	1	1	1	1	1	1	1	1	1
	2	1	1	1	1	1	0	0	0	0	0	0	0	0	1	1	1	0	0	1	1	1	1	0	0	0	0	0	0	1	1	0	0	1	1	0	1	1	1	1	1	1	1	1	1	1	1	1	1
Second fate Biv
Second fate Biv and RAL
Third fate
	0	1	1	1	1	1	0	0	0	0	0	0	0	0	1	1	1	0	0	1	1	1	1	0	0	0	0	0	0	1	1	0	0	1	1	0	0	1	0	0	0	1	1	1	1	1	1	1	1
	0	1	1	1	1	1	0	0	1	1	0	0	0	0	1	1	1	0	0	1	1	1	1	0	0	0	0	0	0	1	1	0	0	1	1	0	0	1	0	0	0	1	1	1	1	1	1	1	1
	0	1	1	1	1	1	0	1	0	1	0	0	0	0	1	1	1	0	0	1	1	1	1	0	0	0	0	0	0	1	1	0	0	1	1	0	0	1	0	0	0	1	1	1	1	1	1	1	1
	0	1	1	1	1	1	1	0	0	1	0	0	0	0	1	1	1	0	0	1	1	1	1	0	0	0	0	0	0	1	1	0	0	1	1	0	0	1	0	0	0	1	1	1	1	1	1	1	1
Fusion fate
aph1aph2
	LIN-3 *	EGL-20 *	CWN-1 *	CWN-2 *	LIN-44 *	MOM-2 *	DSL-1 *	APX-1 *	LAG-2 *	LS	EGL-17	EFF-1	EGL-18	ELT-6	LAG-2	LIN-39a	HCO	MAB-5	CEH-13	CEH-20	UNC-62	REF-2	LIN-39	DSL-1	APX-1	MC	LIN-25	SUR-2	PJW-5	LIN-31	LIN-1	MPK-1	MEK-2	KSR-2	KSR-1	LIN-45	LET-60	GAP-1	SOS-1	SEM-5	LET-23	LET-23ML	LIN-10	LIN-7	LIN-2	POP-1b	BAR-1	SYS-1	POP-1
First fate
	2	1	1	1	1	1	0	0	0	0	1	0	1	1	1	2	1	0	0	1	1	1	2	1	1	1	1	1	2	1	1	2	2	1	1	2	2	1	2	2	2	1	1	1	1	1	1	1	1
	2	1	1	1	1	1	0	0	1	1	1	0	1	1	1	2	1	0	0	1	1	1	2	1	1	1	1	1	2	1	1	2	2	1	1	2	2	1	2	2	2	1	1	1	1	1	1	1	1
	2	1	1	1	1	1	0	1	0	1	1	0	1	1	1	2	1	0	0	1	1	1	2	1	1	1	1	1	2	1	1	2	2	1	1	2	2	1	2	2	2	1	1	1	1	1	1	1	1
	2	1	1	1	1	1	1	0	0	1	1	0	1	1	1	2	1	0	0	1	1	1	2	1	1	1	1	1	2	1	1	2	2	1	1	2	2	1	2	2	2	1	1	1	1	1	1	1	1
	3	1	1	1	1	1	0	0	0	0	1	0	1	1	1	2	1	0	0	1	1	1	2	1	1	1	1	1	2	1	1	2	3	1	1	3	3	1	3	3	3	1	1	1	1	1	1	1	1
	3	1	1	1	1	1	0	0	1	1	1	0	1	1	1	2	1	0	0	1	1	1	2	1	1	1	1	1	2	1	1	2	3	1	1	3	3	1	3	3	3	1	1	1	1	1	1	1	1
	3	1	1	1	1	1	0	1	0	1	1	0	1	1	1	2	1	0	0	1	1	1	2	1	1	1	1	1	2	1	1	2	3	1	1	3	3	1	3	3	3	1	1	1	1	1	1	1	1
	3	1	1	1	1	1	1	0	0	1	1	0	1	1	1	2	1	0	0	1	1	1	2	1	1	1	1	1	2	1	1	2	3	1	1	3	3	1	3	3	3	1	1	1	1	1	1	1	1
Second fate
Second fate RAL
	1	1	1	1	1	1	0	0	0	0	0	0	0	0	1	1	1	0	0	1	1	1	1	0	0	0	0	0	0	1	1	0	0	1	1	0	1	1	1	1	1	1	1	1	1	1	1	1	1
	1	1	1	1	1	1	0	0	1	1	0	0	0	0	1	1	1	0	0	1	1	1	1	0	0	0	0	0	0	1	1	0	0	1	1	0	1	1	1	1	1	1	1	1	1	1	1	1	1
	1	1	1	1	1	1	0	1	0	1	0	0	0	0	1	1	1	0	0	1	1	1	1	0	0	0	0	0	0	1	1	0	0	1	1	0	1	1	1	1	1	1	1	1	1	1	1	1	1
	1	1	1	1	1	1	1	0	0	1	0	0	0	0	1	1	1	0	0	1	1	1	1	0	0	0	0	0	0	1	1	0	0	1	1	0	1	1	1	1	1	1	1	1	1	1	1	1	1
	2	1	1	1	1	1	0	0	0	0	0	0	0	0	1	1	1	0	0	1	1	1	1	0	0	0	0	0	0	1	1	0	0	1	1	0	1	1	1	1	1	1	1	1	1	1	1	1	1
	2	1	1	1	1	1	0	0	1	1	0	0	0	0	1	1	1	0	0	1	1	1	1	0	0	0	0	0	0	1	1	0	0	1	1	0	1	1	1	1	1	1	1	1	1	1	1	1	1
	2	1	1	1	1	1	0	1	0	1	0	0	0	0	1	1	1	0	0	1	1	1	1	0	0	0	0	0	0	1	1	0	0	1	1	0	1	1	1	1	1	1	1	1	1	1	1	1	1
	2	1	1	1	1	1	1	0	0	1	0	0	0	0	1	1	1	0	0	1	1	1	1	0	0	0	0	0	0	1	1	0	0	1	1	0	1	1	1	1	1	1	1	1	1	1	1	1	1
Second fate Biv
Second fate Biv and RAL
Third fate
	0	1	1	1	1	1	0	0	0	0	0	0	0	0	1	1	1	0	0	1	1	1	1	0	0	0	0	0	0	1	1	0	0	1	1	0	0	1	0	0	0	1	1	1	1	1	1	1	1
	0	1	1	1	1	1	0	0	1	1	0	0	0	0	1	1	1	0	0	1	1	1	1	0	0	0	0	0	0	1	1	0	0	1	1	0	0	1	0	0	0	1	1	1	1	1	1	1	1
	0	1	1	1	1	1	0	1	0	1	0	0	0	0	1	1	1	0	0	1	1	1	1	0	0	0	0	0	0	1	1	0	0	1	1	0	0	1	0	0	0	1	1	1	1	1	1	1	1
	0	1	1	1	1	1	1	0	0	1	0	0	0	0	1	1	1	0	0	1	1	1	1	0	0	0	0	0	0	1	1	0	0	1	1	0	0	1	0	0	0	1	1	1	1	1	1	1	1
Fusion fate
aph1sel12
	LIN-3 *	EGL-20 *	CWN-1 *	CWN-2 *	LIN-44 *	MOM-2 *	DSL-1 *	APX-1 *	LAG-2 *	LS	EGL-17	EFF-1	EGL-18	ELT-6	LAG-2	LIN-39a	HCO	MAB-5	CEH-13	CEH-20	UNC-62	REF-2	LIN-39	DSL-1	APX-1	MC	LIN-25	SUR-2	PJW-5	LIN-31	LIN-1	MPK-1	MEK-2	KSR-2	KSR-1	LIN-45	LET-60	GAP-1	SOS-1	SEM-5	LET-23	LET-23ML	LIN-10	LIN-7	LIN-2	POP-1b	BAR-1	SYS-1	POP-1
First fate
	2	1	1	1	1	1	0	0	0	0	1	0	1	1	1	2	1	0	0	1	1	1	2	1	1	1	1	1	2	1	1	2	2	1	1	2	2	1	2	2	2	1	1	1	1	1	1	1	1
	2	1	1	1	1	1	0	0	1	1	1	0	1	1	1	2	1	0	0	1	1	1	2	1	1	1	1	1	2	1	1	2	2	1	1	2	2	1	2	2	2	1	1	1	1	1	1	1	1
	2	1	1	1	1	1	0	1	0	1	1	0	1	1	1	2	1	0	0	1	1	1	2	1	1	1	1	1	2	1	1	2	2	1	1	2	2	1	2	2	2	1	1	1	1	1	1	1	1
	2	1	1	1	1	1	1	0	0	1	1	0	1	1	1	2	1	0	0	1	1	1	2	1	1	1	1	1	2	1	1	2	2	1	1	2	2	1	2	2	2	1	1	1	1	1	1	1	1
	3	1	1	1	1	1	0	0	0	0	1	0	1	1	1	2	1	0	0	1	1	1	2	1	1	1	1	1	2	1	1	2	3	1	1	3	3	1	3	3	3	1	1	1	1	1	1	1	1
	3	1	1	1	1	1	0	0	1	1	1	0	1	1	1	2	1	0	0	1	1	1	2	1	1	1	1	1	2	1	1	2	3	1	1	3	3	1	3	3	3	1	1	1	1	1	1	1	1
	3	1	1	1	1	1	0	1	0	1	1	0	1	1	1	2	1	0	0	1	1	1	2	1	1	1	1	1	2	1	1	2	3	1	1	3	3	1	3	3	3	1	1	1	1	1	1	1	1
	3	1	1	1	1	1	1	0	0	1	1	0	1	1	1	2	1	0	0	1	1	1	2	1	1	1	1	1	2	1	1	2	3	1	1	3	3	1	3	3	3	1	1	1	1	1	1	1	1
Second fate
Second fate RAL
	1	1	1	1	1	1	0	0	0	0	0	0	0	0	1	1	1	0	0	1	1	1	1	0	0	0	0	0	0	1	1	0	0	1	1	0	1	1	1	1	1	1	1	1	1	1	1	1	1
	1	1	1	1	1	1	0	0	1	1	0	0	0	0	1	1	1	0	0	1	1	1	1	0	0	0	0	0	0	1	1	0	0	1	1	0	1	1	1	1	1	1	1	1	1	1	1	1	1
	1	1	1	1	1	1	0	1	0	1	0	0	0	0	1	1	1	0	0	1	1	1	1	0	0	0	0	0	0	1	1	0	0	1	1	0	1	1	1	1	1	1	1	1	1	1	1	1	1
	1	1	1	1	1	1	1	0	0	1	0	0	0	0	1	1	1	0	0	1	1	1	1	0	0	0	0	0	0	1	1	0	0	1	1	0	1	1	1	1	1	1	1	1	1	1	1	1	1
	2	1	1	1	1	1	0	0	0	0	0	0	0	0	1	1	1	0	0	1	1	1	1	0	0	0	0	0	0	1	1	0	0	1	1	0	1	1	1	1	1	1	1	1	1	1	1	1	1
	2	1	1	1	1	1	0	0	1	1	0	0	0	0	1	1	1	0	0	1	1	1	1	0	0	0	0	0	0	1	1	0	0	1	1	0	1	1	1	1	1	1	1	1	1	1	1	1	1
	2	1	1	1	1	1	0	1	0	1	0	0	0	0	1	1	1	0	0	1	1	1	1	0	0	0	0	0	0	1	1	0	0	1	1	0	1	1	1	1	1	1	1	1	1	1	1	1	1
	2	1	1	1	1	1	1	0	0	1	0	0	0	0	1	1	1	0	0	1	1	1	1	0	0	0	0	0	0	1	1	0	0	1	1	0	1	1	1	1	1	1	1	1	1	1	1	1	1
Second fate Biv
Second fate Biv and RAL
Third fate
	0	1	1	1	1	1	0	0	0	0	0	0	0	0	1	1	1	0	0	1	1	1	1	0	0	0	0	0	0	1	1	0	0	1	1	0	0	1	0	0	0	1	1	1	1	1	1	1	1
	0	1	1	1	1	1	0	0	1	1	0	0	0	0	1	1	1	0	0	1	1	1	1	0	0	0	0	0	0	1	1	0	0	1	1	0	0	1	0	0	0	1	1	1	1	1	1	1	1
	0	1	1	1	1	1	0	1	0	1	0	0	0	0	1	1	1	0	0	1	1	1	1	0	0	0	0	0	0	1	1	0	0	1	1	0	0	1	0	0	0	1	1	1	1	1	1	1	1
	0	1	1	1	1	1	1	0	0	1	0	0	0	0	1	1	1	0	0	1	1	1	1	0	0	0	0	0	0	1	1	0	0	1	1	0	0	1	0	0	0	1	1	1	1	1	1	1	1
Fusion fate
aph2sel12
	LIN-3 *	EGL-20 *	CWN-1 *	CWN-2 *	LIN-44 *	MOM-2 *	DSL-1 *	APX-1 *	LAG-2 *	LS	EGL-17	EFF-1	EGL-18	ELT-6	LAG-2	LIN-39a	HCO	MAB-5	CEH-13	CEH-20	UNC-62	REF-2	LIN-39	DSL-1	APX-1	MC	LIN-25	SUR-2	PJW-5	LIN-31	LIN-1	MPK-1	MEK-2	KSR-2	KSR-1	LIN-45	LET-60	GAP-1	SOS-1	SEM-5	LET-23	LET-23ML	LIN-10	LIN-7	LIN-2	POP-1b	BAR-1	SYS-1	POP-1
First fate
	2	1	1	1	1	1	0	0	0	0	1	0	1	1	1	2	1	0	0	1	1	1	2	1	1	1	1	1	2	1	1	2	2	1	1	2	2	1	2	2	2	1	1	1	1	1	1	1	1
	2	1	1	1	1	1	0	0	1	1	1	0	1	1	1	2	1	0	0	1	1	1	2	1	1	1	1	1	2	1	1	2	2	1	1	2	2	1	2	2	2	1	1	1	1	1	1	1	1
	2	1	1	1	1	1	0	1	0	1	1	0	1	1	1	2	1	0	0	1	1	1	2	1	1	1	1	1	2	1	1	2	2	1	1	2	2	1	2	2	2	1	1	1	1	1	1	1	1
	2	1	1	1	1	1	1	0	0	1	1	0	1	1	1	2	1	0	0	1	1	1	2	1	1	1	1	1	2	1	1	2	2	1	1	2	2	1	2	2	2	1	1	1	1	1	1	1	1
	3	1	1	1	1	1	0	0	0	0	1	0	1	1	1	2	1	0	0	1	1	1	2	1	1	1	1	1	2	1	1	2	3	1	1	3	3	1	3	3	3	1	1	1	1	1	1	1	1
	3	1	1	1	1	1	0	0	1	1	1	0	1	1	1	2	1	0	0	1	1	1	2	1	1	1	1	1	2	1	1	2	3	1	1	3	3	1	3	3	3	1	1	1	1	1	1	1	1
	3	1	1	1	1	1	0	1	0	1	1	0	1	1	1	2	1	0	0	1	1	1	2	1	1	1	1	1	2	1	1	2	3	1	1	3	3	1	3	3	3	1	1	1	1	1	1	1	1
	3	1	1	1	1	1	1	0	0	1	1	0	1	1	1	2	1	0	0	1	1	1	2	1	1	1	1	1	2	1	1	2	3	1	1	3	3	1	3	3	3	1	1	1	1	1	1	1	1
Second fate
Second fate RAL
	1	1	1	1	1	1	0	0	0	0	0	0	0	0	1	1	1	0	0	1	1	1	1	0	0	0	0	0	0	1	1	0	0	1	1	0	1	1	1	1	1	1	1	1	1	1	1	1	1
	1	1	1	1	1	1	0	0	1	1	0	0	0	0	1	1	1	0	0	1	1	1	1	0	0	0	0	0	0	1	1	0	0	1	1	0	1	1	1	1	1	1	1	1	1	1	1	1	1
	1	1	1	1	1	1	0	1	0	1	0	0	0	0	1	1	1	0	0	1	1	1	1	0	0	0	0	0	0	1	1	0	0	1	1	0	1	1	1	1	1	1	1	1	1	1	1	1	1
	1	1	1	1	1	1	1	0	0	1	0	0	0	0	1	1	1	0	0	1	1	1	1	0	0	0	0	0	0	1	1	0	0	1	1	0	1	1	1	1	1	1	1	1	1	1	1	1	1
	2	1	1	1	1	1	0	0	0	0	0	0	0	0	1	1	1	0	0	1	1	1	1	0	0	0	0	0	0	1	1	0	0	1	1	0	1	1	1	1	1	1	1	1	1	1	1	1	1
	2	1	1	1	1	1	0	0	1	1	0	0	0	0	1	1	1	0	0	1	1	1	1	0	0	0	0	0	0	1	1	0	0	1	1	0	1	1	1	1	1	1	1	1	1	1	1	1	1
	2	1	1	1	1	1	0	1	0	1	0	0	0	0	1	1	1	0	0	1	1	1	1	0	0	0	0	0	0	1	1	0	0	1	1	0	1	1	1	1	1	1	1	1	1	1	1	1	1
	2	1	1	1	1	1	1	0	0	1	0	0	0	0	1	1	1	0	0	1	1	1	1	0	0	0	0	0	0	1	1	0	0	1	1	0	1	1	1	1	1	1	1	1	1	1	1	1	1
Second fate Biv
Second fate Biv and RAL
Third fate
	0	1	1	1	1	1	0	0	0	0	0	0	0	0	1	1	1	0	0	1	1	1	1	0	0	0	0	0	0	1	1	0	0	1	1	0	0	1	0	0	0	1	1	1	1	1	1	1	1
	0	1	1	1	1	1	0	0	1	1	0	0	0	0	1	1	1	0	0	1	1	1	1	0	0	0	0	0	0	1	1	0	0	1	1	0	0	1	0	0	0	1	1	1	1	1	1	1	1
	0	1	1	1	1	1	0	1	0	1	0	0	0	0	1	1	1	0	0	1	1	1	1	0	0	0	0	0	0	1	1	0	0	1	1	0	0	1	0	0	0	1	1	1	1	1	1	1	1
	0	1	1	1	1	1	1	0	0	1	0	0	0	0	1	1	1	0	0	1	1	1	1	0	0	0	0	0	0	1	1	0	0	1	1	0	0	1	0	0	0	1	1	1	1	1	1	1	1
Fusion fate
apr1gsk3
	LIN-3 *	EGL-20 *	CWN-1 *	CWN-2 *	LIN-44 *	MOM-2 *	DSL-1 *	APX-1 *	LAG-2 *	LS	EGL-17	EFF-1	EGL-18	ELT-6	LAG-2	LIN-39a	HCO	MAB-5	CEH-13	CEH-20	UNC-62	REF-2	LIN-39	DSL-1	APX-1	MC	LIN-25	SUR-2	PJW-5	LIN-31	LIN-1	MPK-1	MEK-2	KSR-2	KSR-1	LIN-45	LET-60	GAP-1	SOS-1	SEM-5	LET-23	LET-23ML	LIN-10	LIN-7	LIN-2	POP-1b	BAR-1	SYS-1	POP-1
First fate
	2	1	1	1	1	1	0	0	0	0	1	0	1	1	1	2	1	0	0	1	1	1	2	1	1	1	1	1	2	1	1	2	2	1	1	2	2	1	2	2	2	1	1	1	1	1	1	1	1
	2	1	1	1	1	1	0	0	1	1	1	0	1	1	1	2	1	0	0	1	1	1	2	1	1	1	1	1	2	1	1	2	2	1	1	2	2	1	2	2	2	1	1	1	1	1	1	1	1
	2	1	1	1	1	1	0	1	0	1	1	0	1	1	1	2	1	0	0	1	1	1	2	1	1	1	1	1	2	1	1	2	2	1	1	2	2	1	2	2	2	1	1	1	1	1	1	1	1
	2	1	1	1	1	1	1	0	0	1	1	0	1	1	1	2	1	0	0	1	1	1	2	1	1	1	1	1	2	1	1	2	2	1	1	2	2	1	2	2	2	1	1	1	1	1	1	1	1
	3	1	1	1	1	1	0	0	0	0	1	0	1	1	1	2	1	0	0	1	1	1	2	1	1	1	1	1	2	1	1	2	3	1	1	3	3	1	3	3	3	1	1	1	1	1	1	1	1
	3	1	1	1	1	1	0	0	1	1	1	0	1	1	1	2	1	0	0	1	1	1	2	1	1	1	1	1	2	1	1	2	3	1	1	3	3	1	3	3	3	1	1	1	1	1	1	1	1
	3	1	1	1	1	1	0	1	0	1	1	0	1	1	1	2	1	0	0	1	1	1	2	1	1	1	1	1	2	1	1	2	3	1	1	3	3	1	3	3	3	1	1	1	1	1	1	1	1
	3	1	1	1	1	1	1	0	0	1	1	0	1	1	1	2	1	0	0	1	1	1	2	1	1	1	1	1	2	1	1	2	3	1	1	3	3	1	3	3	3	1	1	1	1	1	1	1	1
Second fate
	0	1	1	1	1	1	0	0	1	1	0	0	0	0	1	1	1	0	0	1	1	1	1	0	0	0	0	0	0	1	1	0	0	1	1	0	0	1	0	0	0	1	1	1	1	1	1	1	1
	0	1	1	1	1	1	0	1	0	1	0	0	0	0	1	1	1	0	0	1	1	1	1	0	0	0	0	0	0	1	1	0	0	1	1	0	0	1	0	0	0	1	1	1	1	1	1	1	1
	0	1	1	1	1	1	1	0	0	1	0	0	0	0	1	1	1	0	0	1	1	1	1	0	0	0	0	0	0	1	1	0	0	1	1	0	0	1	0	0	0	1	1	1	1	1	1	1	1
	1	1	1	1	1	1	0	0	1	1	0	0	0	0	1	1	1	0	0	1	1	1	1	0	0	0	0	0	0	1	1	0	0	1	1	0	1	1	1	1	1	1	1	1	1	1	1	1	1
	1	1	1	1	1	1	0	1	0	1	0	0	0	0	1	1	1	0	0	1	1	1	1	0	0	0	0	0	0	1	1	0	0	1	1	0	1	1	1	1	1	1	1	1	1	1	1	1	1
	1	1	1	1	1	1	1	0	0	1	0	0	0	0	1	1	1	0	0	1	1	1	1	0	0	0	0	0	0	1	1	0	0	1	1	0	1	1	1	1	1	1	1	1	1	1	1	1	1
	2	1	1	1	1	1	0	0	1	1	0	0	0	0	1	1	1	0	0	1	1	1	1	0	0	0	0	0	0	1	1	0	0	1	1	0	1	1	1	1	1	1	1	1	1	1	1	1	1
	2	1	1	1	1	1	0	1	0	1	0	0	0	0	1	1	1	0	0	1	1	1	1	0	0	0	0	0	0	1	1	0	0	1	1	0	1	1	1	1	1	1	1	1	1	1	1	1	1
	2	1	1	1	1	1	1	0	0	1	0	0	0	0	1	1	1	0	0	1	1	1	1	0	0	0	0	0	0	1	1	0	0	1	1	0	1	1	1	1	1	1	1	1	1	1	1	1	1
Second fate RAL
	1	1	1	1	1	1	0	0	0	0	0	0	0	0	1	1	1	0	0	1	1	1	1	0	0	0	0	0	0	1	1	0	0	1	1	0	1	1	1	1	1	1	1	1	1	1	1	1	1
	2	1	1	1	1	1	0	0	0	0	0	0	0	0	1	1	1	0	0	1	1	1	1	0	0	0	0	0	0	1	1	0	0	1	1	0	1	1	1	1	1	1	1	1	1	1	1	1	1
Second fate Biv
Second fate Biv and RAL
Third fate
	0	1	1	1	1	1	0	0	0	0	0	0	0	0	1	1	1	0	0	1	1	1	1	0	0	0	0	0	0	1	1	0	0	1	1	0	0	1	0	0	0	1	1	1	1	1	1	1	1
	0	1	1	1	1	1	0	0	1	1	0	0	0	0	1	1	1	0	0	1	1	1	1	0	0	0	0	0	0	1	1	0	0	1	1	0	0	1	0	0	0	1	1	1	1	1	1	1	1
	0	1	1	1	1	1	0	1	0	1	0	0	0	0	1	1	1	0	0	1	1	1	1	0	0	0	0	0	0	1	1	0	0	1	1	0	0	1	0	0	0	1	1	1	1	1	1	1	1
	0	1	1	1	1	1	1	0	0	1	0	0	0	0	1	1	1	0	0	1	1	1	1	0	0	0	0	0	0	1	1	0	0	1	1	0	0	1	0	0	0	1	1	1	1	1	1	1	1
Fusion fate
apr1kin19
	LIN-3 *	EGL-20 *	CWN-1 *	CWN-2 *	LIN-44 *	MOM-2 *	DSL-1 *	APX-1 *	LAG-2 *	LS	EGL-17	EFF-1	EGL-18	ELT-6	LAG-2	LIN-39a	HCO	MAB-5	CEH-13	CEH-20	UNC-62	REF-2	LIN-39	DSL-1	APX-1	MC	LIN-25	SUR-2	PJW-5	LIN-31	LIN-1	MPK-1	MEK-2	KSR-2	KSR-1	LIN-45	LET-60	GAP-1	SOS-1	SEM-5	LET-23	LET-23ML	LIN-10	LIN-7	LIN-2	POP-1b	BAR-1	SYS-1	POP-1
First fate
	2	1	1	1	1	1	0	0	0	0	1	0	1	1	1	2	1	0	0	1	1	1	2	1	1	1	1	1	2	1	1	2	2	1	1	2	2	1	2	2	2	1	1	1	1	1	1	1	1
	2	1	1	1	1	1	0	0	1	1	1	0	1	1	1	2	1	0	0	1	1	1	2	1	1	1	1	1	2	1	1	2	2	1	1	2	2	1	2	2	2	1	1	1	1	1	1	1	1
	2	1	1	1	1	1	0	1	0	1	1	0	1	1	1	2	1	0	0	1	1	1	2	1	1	1	1	1	2	1	1	2	2	1	1	2	2	1	2	2	2	1	1	1	1	1	1	1	1
	2	1	1	1	1	1	1	0	0	1	1	0	1	1	1	2	1	0	0	1	1	1	2	1	1	1	1	1	2	1	1	2	2	1	1	2	2	1	2	2	2	1	1	1	1	1	1	1	1
	3	1	1	1	1	1	0	0	0	0	1	0	1	1	1	2	1	0	0	1	1	1	2	1	1	1	1	1	2	1	1	2	3	1	1	3	3	1	3	3	3	1	1	1	1	1	1	1	1
	3	1	1	1	1	1	0	0	1	1	1	0	1	1	1	2	1	0	0	1	1	1	2	1	1	1	1	1	2	1	1	2	3	1	1	3	3	1	3	3	3	1	1	1	1	1	1	1	1
	3	1	1	1	1	1	0	1	0	1	1	0	1	1	1	2	1	0	0	1	1	1	2	1	1	1	1	1	2	1	1	2	3	1	1	3	3	1	3	3	3	1	1	1	1	1	1	1	1
	3	1	1	1	1	1	1	0	0	1	1	0	1	1	1	2	1	0	0	1	1	1	2	1	1	1	1	1	2	1	1	2	3	1	1	3	3	1	3	3	3	1	1	1	1	1	1	1	1
Second fate
	0	1	1	1	1	1	0	0	1	1	0	0	0	0	1	1	1	0	0	1	1	1	1	0	0	0	0	0	0	1	1	0	0	1	1	0	0	1	0	0	0	1	1	1	1	1	1	1	1
	0	1	1	1	1	1	0	1	0	1	0	0	0	0	1	1	1	0	0	1	1	1	1	0	0	0	0	0	0	1	1	0	0	1	1	0	0	1	0	0	0	1	1	1	1	1	1	1	1
	0	1	1	1	1	1	1	0	0	1	0	0	0	0	1	1	1	0	0	1	1	1	1	0	0	0	0	0	0	1	1	0	0	1	1	0	0	1	0	0	0	1	1	1	1	1	1	1	1
	1	1	1	1	1	1	0	0	1	1	0	0	0	0	1	1	1	0	0	1	1	1	1	0	0	0	0	0	0	1	1	0	0	1	1	0	1	1	1	1	1	1	1	1	1	1	1	1	1
	1	1	1	1	1	1	0	1	0	1	0	0	0	0	1	1	1	0	0	1	1	1	1	0	0	0	0	0	0	1	1	0	0	1	1	0	1	1	1	1	1	1	1	1	1	1	1	1	1
	1	1	1	1	1	1	1	0	0	1	0	0	0	0	1	1	1	0	0	1	1	1	1	0	0	0	0	0	0	1	1	0	0	1	1	0	1	1	1	1	1	1	1	1	1	1	1	1	1
	2	1	1	1	1	1	0	0	1	1	0	0	0	0	1	1	1	0	0	1	1	1	1	0	0	0	0	0	0	1	1	0	0	1	1	0	1	1	1	1	1	1	1	1	1	1	1	1	1
	2	1	1	1	1	1	0	1	0	1	0	0	0	0	1	1	1	0	0	1	1	1	1	0	0	0	0	0	0	1	1	0	0	1	1	0	1	1	1	1	1	1	1	1	1	1	1	1	1
	2	1	1	1	1	1	1	0	0	1	0	0	0	0	1	1	1	0	0	1	1	1	1	0	0	0	0	0	0	1	1	0	0	1	1	0	1	1	1	1	1	1	1	1	1	1	1	1	1
Second fate RAL
	1	1	1	1	1	1	0	0	0	0	0	0	0	0	1	1	1	0	0	1	1	1	1	0	0	0	0	0	0	1	1	0	0	1	1	0	1	1	1	1	1	1	1	1	1	1	1	1	1
	2	1	1	1	1	1	0	0	0	0	0	0	0	0	1	1	1	0	0	1	1	1	1	0	0	0	0	0	0	1	1	0	0	1	1	0	1	1	1	1	1	1	1	1	1	1	1	1	1
Second fate Biv
Second fate Biv and RAL
Third fate
	0	1	1	1	1	1	0	0	0	0	0	0	0	0	1	1	1	0	0	1	1	1	1	0	0	0	0	0	0	1	1	0	0	1	1	0	0	1	0	0	0	1	1	1	1	1	1	1	1
	0	1	1	1	1	1	0	0	1	1	0	0	0	0	1	1	1	0	0	1	1	1	1	0	0	0	0	0	0	1	1	0	0	1	1	0	0	1	0	0	0	1	1	1	1	1	1	1	1
	0	1	1	1	1	1	0	1	0	1	0	0	0	0	1	1	1	0	0	1	1	1	1	0	0	0	0	0	0	1	1	0	0	1	1	0	0	1	0	0	0	1	1	1	1	1	1	1	1
	0	1	1	1	1	1	1	0	0	1	0	0	0	0	1	1	1	0	0	1	1	1	1	0	0	0	0	0	0	1	1	0	0	1	1	0	0	1	0	0	0	1	1	1	1	1	1	1	1
Fusion fate
apr1pry1
	LIN-3 *	EGL-20 *	CWN-1 *	CWN-2 *	LIN-44 *	MOM-2 *	DSL-1 *	APX-1 *	LAG-2 *	LS	EGL-17	EFF-1	EGL-18	ELT-6	LAG-2	LIN-39a	HCO	MAB-5	CEH-13	CEH-20	UNC-62	REF-2	LIN-39	DSL-1	APX-1	MC	LIN-25	SUR-2	PJW-5	LIN-31	LIN-1	MPK-1	MEK-2	KSR-2	KSR-1	LIN-45	LET-60	GAP-1	SOS-1	SEM-5	LET-23	LET-23ML	LIN-10	LIN-7	LIN-2	POP-1b	BAR-1	SYS-1	POP-1
First fate
	2	1	1	1	1	1	0	0	0	0	1	0	1	1	1	2	1	0	0	1	1	1	2	1	1	1	1	1	2	1	1	2	2	1	1	2	2	1	2	2	2	1	1	1	1	1	1	1	1
	2	1	1	1	1	1	0	0	1	1	1	0	1	1	1	2	1	0	0	1	1	1	2	1	1	1	1	1	2	1	1	2	2	1	1	2	2	1	2	2	2	1	1	1	1	1	1	1	1
	2	1	1	1	1	1	0	1	0	1	1	0	1	1	1	2	1	0	0	1	1	1	2	1	1	1	1	1	2	1	1	2	2	1	1	2	2	1	2	2	2	1	1	1	1	1	1	1	1
	2	1	1	1	1	1	1	0	0	1	1	0	1	1	1	2	1	0	0	1	1	1	2	1	1	1	1	1	2	1	1	2	2	1	1	2	2	1	2	2	2	1	1	1	1	1	1	1	1
	3	1	1	1	1	1	0	0	0	0	1	0	1	1	1	2	1	0	0	1	1	1	2	1	1	1	1	1	2	1	1	2	3	1	1	3	3	1	3	3	3	1	1	1	1	1	1	1	1
	3	1	1	1	1	1	0	0	1	1	1	0	1	1	1	2	1	0	0	1	1	1	2	1	1	1	1	1	2	1	1	2	3	1	1	3	3	1	3	3	3	1	1	1	1	1	1	1	1
	3	1	1	1	1	1	0	1	0	1	1	0	1	1	1	2	1	0	0	1	1	1	2	1	1	1	1	1	2	1	1	2	3	1	1	3	3	1	3	3	3	1	1	1	1	1	1	1	1
	3	1	1	1	1	1	1	0	0	1	1	0	1	1	1	2	1	0	0	1	1	1	2	1	1	1	1	1	2	1	1	2	3	1	1	3	3	1	3	3	3	1	1	1	1	1	1	1	1
Second fate
	0	1	1	1	1	1	0	0	1	1	0	0	0	0	1	1	1	0	0	1	1	1	1	0	0	0	0	0	0	1	1	0	0	1	1	0	0	1	0	0	0	1	1	1	1	1	1	1	1
	0	1	1	1	1	1	0	1	0	1	0	0	0	0	1	1	1	0	0	1	1	1	1	0	0	0	0	0	0	1	1	0	0	1	1	0	0	1	0	0	0	1	1	1	1	1	1	1	1
	0	1	1	1	1	1	1	0	0	1	0	0	0	0	1	1	1	0	0	1	1	1	1	0	0	0	0	0	0	1	1	0	0	1	1	0	0	1	0	0	0	1	1	1	1	1	1	1	1
	1	1	1	1	1	1	0	0	1	1	0	0	0	0	1	1	1	0	0	1	1	1	1	0	0	0	0	0	0	1	1	0	0	1	1	0	1	1	1	1	1	1	1	1	1	1	1	1	1
	1	1	1	1	1	1	0	1	0	1	0	0	0	0	1	1	1	0	0	1	1	1	1	0	0	0	0	0	0	1	1	0	0	1	1	0	1	1	1	1	1	1	1	1	1	1	1	1	1
	1	1	1	1	1	1	1	0	0	1	0	0	0	0	1	1	1	0	0	1	1	1	1	0	0	0	0	0	0	1	1	0	0	1	1	0	1	1	1	1	1	1	1	1	1	1	1	1	1
	2	1	1	1	1	1	0	0	1	1	0	0	0	0	1	1	1	0	0	1	1	1	1	0	0	0	0	0	0	1	1	0	0	1	1	0	1	1	1	1	1	1	1	1	1	1	1	1	1
	2	1	1	1	1	1	0	1	0	1	0	0	0	0	1	1	1	0	0	1	1	1	1	0	0	0	0	0	0	1	1	0	0	1	1	0	1	1	1	1	1	1	1	1	1	1	1	1	1
	2	1	1	1	1	1	1	0	0	1	0	0	0	0	1	1	1	0	0	1	1	1	1	0	0	0	0	0	0	1	1	0	0	1	1	0	1	1	1	1	1	1	1	1	1	1	1	1	1
Second fate RAL
	1	1	1	1	1	1	0	0	0	0	0	0	0	0	1	1	1	0	0	1	1	1	1	0	0	0	0	0	0	1	1	0	0	1	1	0	1	1	1	1	1	1	1	1	1	1	1	1	1
	2	1	1	1	1	1	0	0	0	0	0	0	0	0	1	1	1	0	0	1	1	1	1	0	0	0	0	0	0	1	1	0	0	1	1	0	1	1	1	1	1	1	1	1	1	1	1	1	1
Second fate Biv
Second fate Biv and RAL
Third fate
	0	1	1	1	1	1	0	0	0	0	0	0	0	0	1	1	1	0	0	1	1	1	1	0	0	0	0	0	0	1	1	0	0	1	1	0	0	1	0	0	0	1	1	1	1	1	1	1	1
	0	1	1	1	1	1	0	0	1	1	0	0	0	0	1	1	1	0	0	1	1	1	1	0	0	0	0	0	0	1	1	0	0	1	1	0	0	1	0	0	0	1	1	1	1	1	1	1	1
	0	1	1	1	1	1	0	1	0	1	0	0	0	0	1	1	1	0	0	1	1	1	1	0	0	0	0	0	0	1	1	0	0	1	1	0	0	1	0	0	0	1	1	1	1	1	1	1	1
	0	1	1	1	1	1	1	0	0	1	0	0	0	0	1	1	1	0	0	1	1	1	1	0	0	0	0	0	0	1	1	0	0	1	1	0	0	1	0	0	0	1	1	1	1	1	1	1	1
Fusion fate
ark1let23
	LIN-3 *	EGL-20 *	CWN-1 *	CWN-2 *	LIN-44 *	MOM-2 *	DSL-1 *	APX-1 *	LAG-2 *	LS	EGL-17	EFF-1	EGL-18	ELT-6	LAG-2	LIN-39a	HCO	MAB-5	CEH-13	CEH-20	UNC-62	REF-2	LIN-39	DSL-1	APX-1	MC	LIN-25	SUR-2	PJW-5	LIN-31	LIN-1	MPK-1	MEK-2	KSR-2	KSR-1	LIN-45	LET-60	GAP-1	SOS-1	SEM-5	LET-23	LET-23ML	LIN-10	LIN-7	LIN-2	POP-1b	BAR-1	SYS-1	POP-1
First fate
	2	1	1	1	1	1	0	0	0	0	1	0	1	1	1	2	1	0	0	1	1	1	2	1	1	1	1	1	2	1	1	2	2	1	1	2	2	1	2	2	2	1	1	1	1	1	1	1	1
	2	1	1	1	1	1	0	0	1	1	1	0	1	1	1	2	1	0	0	1	1	1	2	1	1	1	1	1	2	1	1	2	2	1	1	2	2	1	2	2	2	1	1	1	1	1	1	1	1
	2	1	1	1	1	1	0	1	0	1	1	0	1	1	1	2	1	0	0	1	1	1	2	1	1	1	1	1	2	1	1	2	2	1	1	2	2	1	2	2	2	1	1	1	1	1	1	1	1
	2	1	1	1	1	1	1	0	0	1	1	0	1	1	1	2	1	0	0	1	1	1	2	1	1	1	1	1	2	1	1	2	2	1	1	2	2	1	2	2	2	1	1	1	1	1	1	1	1
	3	1	1	1	1	1	0	0	0	0	1	0	1	1	1	2	1	0	0	1	1	1	2	1	1	1	1	1	2	1	1	2	3	1	1	3	3	1	3	3	3	1	1	1	1	1	1	1	1
	3	1	1	1	1	1	0	0	1	1	1	0	1	1	1	2	1	0	0	1	1	1	2	1	1	1	1	1	2	1	1	2	3	1	1	3	3	1	3	3	3	1	1	1	1	1	1	1	1
	3	1	1	1	1	1	0	1	0	1	1	0	1	1	1	2	1	0	0	1	1	1	2	1	1	1	1	1	2	1	1	2	3	1	1	3	3	1	3	3	3	1	1	1	1	1	1	1	1
	3	1	1	1	1	1	1	0	0	1	1	0	1	1	1	2	1	0	0	1	1	1	2	1	1	1	1	1	2	1	1	2	3	1	1	3	3	1	3	3	3	1	1	1	1	1	1	1	1
Second fate
	0	1	1	1	1	1	0	0	1	1	0	0	0	0	1	1	1	0	0	1	1	1	1	0	0	0	0	0	0	1	1	0	0	1	1	0	0	1	0	0	0	1	1	1	1	1	1	1	1
	0	1	1	1	1	1	0	1	0	1	0	0	0	0	1	1	1	0	0	1	1	1	1	0	0	0	0	0	0	1	1	0	0	1	1	0	0	1	0	0	0	1	1	1	1	1	1	1	1
	0	1	1	1	1	1	1	0	0	1	0	0	0	0	1	1	1	0	0	1	1	1	1	0	0	0	0	0	0	1	1	0	0	1	1	0	0	1	0	0	0	1	1	1	1	1	1	1	1
	1	1	1	1	1	1	0	0	1	1	0	0	0	0	1	1	1	0	0	1	1	1	1	0	0	0	0	0	0	1	1	0	0	1	1	0	1	1	1	1	1	1	1	1	1	1	1	1	1
	1	1	1	1	1	1	0	1	0	1	0	0	0	0	1	1	1	0	0	1	1	1	1	0	0	0	0	0	0	1	1	0	0	1	1	0	1	1	1	1	1	1	1	1	1	1	1	1	1
	1	1	1	1	1	1	1	0	0	1	0	0	0	0	1	1	1	0	0	1	1	1	1	0	0	0	0	0	0	1	1	0	0	1	1	0	1	1	1	1	1	1	1	1	1	1	1	1	1
	2	1	1	1	1	1	0	0	1	1	0	0	0	0	1	1	1	0	0	1	1	1	1	0	0	0	0	0	2	1	1	1	2	1	1	2	2	1	2	2	2	1	1	1	1	1	1	1	1
	2	1	1	1	1	1	0	1	0	1	0	0	0	0	1	1	1	0	0	1	1	1	1	0	0	0	0	0	2	1	1	1	2	1	1	2	2	1	2	2	2	1	1	1	1	1	1	1	1
	2	1	1	1	1	1	1	0	0	1	0	0	0	0	1	1	1	0	0	1	1	1	1	0	0	0	0	0	2	1	1	1	2	1	1	2	2	1	2	2	2	1	1	1	1	1	1	1	1
Second fate RAL
	1	1	1	1	1	1	0	0	0	0	0	0	0	0	1	1	1	0	0	1	1	1	1	0	0	0	0	0	0	1	1	0	0	1	1	0	1	1	1	1	1	1	1	1	1	1	1	1	1
Second fate Biv
Second fate Biv and RAL
Third fate
	0	1	1	1	1	1	0	0	0	0	0	0	0	0	1	1	1	0	0	1	1	1	1	0	0	0	0	0	0	1	1	0	0	1	1	0	0	1	0	0	0	1	1	1	1	1	1	1	1
	0	1	1	1	1	1	0	0	1	1	0	0	0	0	1	1	1	0	0	1	1	1	1	0	0	0	0	0	0	1	1	0	0	1	1	0	0	1	0	0	0	1	1	1	1	1	1	1	1
	0	1	1	1	1	1	0	1	0	1	0	0	0	0	1	1	1	0	0	1	1	1	1	0	0	0	0	0	0	1	1	0	0	1	1	0	0	1	0	0	0	1	1	1	1	1	1	1	1
	0	1	1	1	1	1	1	0	0	1	0	0	0	0	1	1	1	0	0	1	1	1	1	0	0	0	0	0	0	1	1	0	0	1	1	0	0	1	0	0	0	1	1	1	1	1	1	1	1
Fusion fate
bar1pop1b
	LIN-3 *	EGL-20 *	CWN-1 *	CWN-2 *	LIN-44 *	MOM-2 *	DSL-1 *	APX-1 *	LAG-2 *	LS	EGL-17	EFF-1	EGL-18	ELT-6	LAG-2	LIN-39a	HCO	MAB-5	CEH-13	CEH-20	UNC-62	REF-2	LIN-39	DSL-1	APX-1	MC	LIN-25	SUR-2	PJW-5	LIN-31	LIN-1	MPK-1	MEK-2	KSR-2	KSR-1	LIN-45	LET-60	GAP-1	SOS-1	SEM-5	LET-23	LET-23ML	LIN-10	LIN-7	LIN-2	POP-1b	BAR-1	SYS-1	POP-1
First fate
	2	1	1	1	1	1	0	0	0	0	1	0	1	1	1	2	1	0	0	1	1	1	2	1	1	1	1	1	2	1	1	2	2	1	1	2	2	1	2	2	2	1	1	1	1	1	1	1	1
	2	1	1	1	1	1	0	0	1	1	1	0	1	1	1	2	1	0	0	1	1	1	2	1	1	1	1	1	2	1	1	2	2	1	1	2	2	1	2	2	2	1	1	1	1	1	1	1	1
	2	1	1	1	1	1	0	1	0	1	1	0	1	1	1	2	1	0	0	1	1	1	2	1	1	1	1	1	2	1	1	2	2	1	1	2	2	1	2	2	2	1	1	1	1	1	1	1	1
	2	1	1	1	1	1	1	0	0	1	1	0	1	1	1	2	1	0	0	1	1	1	2	1	1	1	1	1	2	1	1	2	2	1	1	2	2	1	2	2	2	1	1	1	1	1	1	1	1
	3	1	1	1	1	1	0	0	0	0	1	0	1	1	1	2	1	0	0	1	1	1	2	1	1	1	1	1	2	1	1	2	3	1	1	3	3	1	3	3	3	1	1	1	1	1	1	1	1
	3	1	1	1	1	1	0	0	1	1	1	0	1	1	1	2	1	0	0	1	1	1	2	1	1	1	1	1	2	1	1	2	3	1	1	3	3	1	3	3	3	1	1	1	1	1	1	1	1
	3	1	1	1	1	1	0	1	0	1	1	0	1	1	1	2	1	0	0	1	1	1	2	1	1	1	1	1	2	1	1	2	3	1	1	3	3	1	3	3	3	1	1	1	1	1	1	1	1
	3	1	1	1	1	1	1	0	0	1	1	0	1	1	1	2	1	0	0	1	1	1	2	1	1	1	1	1	2	1	1	2	3	1	1	3	3	1	3	3	3	1	1	1	1	1	1	1	1
Second fate
	0	1	1	1	1	1	0	0	1	1	0	0	0	0	1	1	1	0	0	1	1	1	1	0	0	0	0	0	0	1	1	0	0	1	1	0	0	1	0	0	0	1	1	1	1	1	1	1	1
	0	1	1	1	1	1	0	1	0	1	0	0	0	0	1	1	1	0	0	1	1	1	1	0	0	0	0	0	0	1	1	0	0	1	1	0	0	1	0	0	0	1	1	1	1	1	1	1	1
	0	1	1	1	1	1	1	0	0	1	0	0	0	0	1	1	1	0	0	1	1	1	1	0	0	0	0	0	0	1	1	0	0	1	1	0	0	1	0	0	0	1	1	1	1	1	1	1	1
	1	1	1	1	1	1	0	0	1	1	0	0	0	0	1	1	1	0	0	1	1	1	1	0	0	0	0	0	0	1	1	0	0	1	1	0	1	1	1	1	1	1	1	1	1	1	1	1	1
	1	1	1	1	1	1	0	1	0	1	0	0	0	0	1	1	1	0	0	1	1	1	1	0	0	0	0	0	0	1	1	0	0	1	1	0	1	1	1	1	1	1	1	1	1	1	1	1	1
	1	1	1	1	1	1	1	0	0	1	0	0	0	0	1	1	1	0	0	1	1	1	1	0	0	0	0	0	0	1	1	0	0	1	1	0	1	1	1	1	1	1	1	1	1	1	1	1	1
	2	1	1	1	1	1	0	0	1	1	0	0	0	0	1	1	1	0	0	1	1	1	1	0	0	0	0	0	0	1	1	0	0	1	1	0	1	1	1	1	1	1	1	1	1	1	1	1	1
	2	1	1	1	1	1	0	1	0	1	0	0	0	0	1	1	1	0	0	1	1	1	1	0	0	0	0	0	0	1	1	0	0	1	1	0	1	1	1	1	1	1	1	1	1	1	1	1	1
	2	1	1	1	1	1	1	0	0	1	0	0	0	0	1	1	1	0	0	1	1	1	1	0	0	0	0	0	0	1	1	0	0	1	1	0	1	1	1	1	1	1	1	1	1	1	1	1	1
Second fate RAL
	1	1	1	1	1	1	0	0	0	0	0	0	0	0	1	1	1	0	0	1	1	1	1	0	0	0	0	0	0	1	1	0	0	1	1	0	1	1	1	1	1	1	1	1	1	1	1	1	1
	2	1	1	1	1	1	0	0	0	0	0	0	0	0	1	1	1	0	0	1	1	1	1	0	0	0	0	0	0	1	1	0	0	1	1	0	1	1	1	1	1	1	1	1	1	1	1	1	1
Second fate Biv
Second fate Biv and RAL
Third fate
	0	1	1	1	1	1	0	0	0	0	0	0	0	0	1	1	1	0	0	1	1	1	1	0	0	0	0	0	0	1	1	0	0	1	1	0	0	1	0	0	0	1	1	1	1	1	1	1	1
	0	1	1	1	1	1	0	0	1	1	0	0	0	0	1	1	1	0	0	1	1	1	1	0	0	0	0	0	0	1	1	0	0	1	1	0	0	1	0	0	0	1	1	1	1	1	1	1	1
	0	1	1	1	1	1	0	1	0	1	0	0	0	0	1	1	1	0	0	1	1	1	1	0	0	0	0	0	0	1	1	0	0	1	1	0	0	1	0	0	0	1	1	1	1	1	1	1	1
	0	1	1	1	1	1	1	0	0	1	0	0	0	0	1	1	1	0	0	1	1	1	1	0	0	0	0	0	0	1	1	0	0	1	1	0	0	1	0	0	0	1	1	1	1	1	1	1	1
Fusion fate
cam1wrm1
	LIN-3 *	EGL-20 *	CWN-1 *	CWN-2 *	LIN-44 *	MOM-2 *	DSL-1 *	APX-1 *	LAG-2 *	LS	EGL-17	EFF-1	EGL-18	ELT-6	LAG-2	LIN-39a	HCO	MAB-5	CEH-13	CEH-20	UNC-62	REF-2	LIN-39	DSL-1	APX-1	MC	LIN-25	SUR-2	PJW-5	LIN-31	LIN-1	MPK-1	MEK-2	KSR-2	KSR-1	LIN-45	LET-60	GAP-1	SOS-1	SEM-5	LET-23	LET-23ML	LIN-10	LIN-7	LIN-2	POP-1b	BAR-1	SYS-1	POP-1
First fate
	2	1	1	1	1	1	0	0	0	0	1	0	1	1	1	2	1	0	0	1	1	1	2	1	1	1	1	1	2	1	1	2	2	1	1	2	2	1	2	2	2	1	1	1	1	1	1	1	1
	2	1	1	1	1	1	0	0	1	1	1	0	1	1	1	2	1	0	0	1	1	1	2	1	1	1	1	1	2	1	1	2	2	1	1	2	2	1	2	2	2	1	1	1	1	1	1	1	1
	2	1	1	1	1	1	0	1	0	1	1	0	1	1	1	2	1	0	0	1	1	1	2	1	1	1	1	1	2	1	1	2	2	1	1	2	2	1	2	2	2	1	1	1	1	1	1	1	1
	2	1	1	1	1	1	1	0	0	1	1	0	1	1	1	2	1	0	0	1	1	1	2	1	1	1	1	1	2	1	1	2	2	1	1	2	2	1	2	2	2	1	1	1	1	1	1	1	1
	3	1	1	1	1	1	0	0	0	0	1	0	1	1	1	2	1	0	0	1	1	1	2	1	1	1	1	1	2	1	1	2	3	1	1	3	3	1	3	3	3	1	1	1	1	1	1	1	1
	3	1	1	1	1	1	0	0	1	1	1	0	1	1	1	2	1	0	0	1	1	1	2	1	1	1	1	1	2	1	1	2	3	1	1	3	3	1	3	3	3	1	1	1	1	1	1	1	1
	3	1	1	1	1	1	0	1	0	1	1	0	1	1	1	2	1	0	0	1	1	1	2	1	1	1	1	1	2	1	1	2	3	1	1	3	3	1	3	3	3	1	1	1	1	1	1	1	1
	3	1	1	1	1	1	1	0	0	1	1	0	1	1	1	2	1	0	0	1	1	1	2	1	1	1	1	1	2	1	1	2	3	1	1	3	3	1	3	3	3	1	1	1	1	1	1	1	1
Second fate
	0	1	1	1	1	1	0	0	1	1	0	0	0	0	1	1	1	0	0	1	1	1	1	0	0	0	0	0	0	1	1	0	0	1	1	0	0	1	0	0	0	1	1	1	1	1	1	1	1
	0	1	1	1	1	1	0	1	0	1	0	0	0	0	1	1	1	0	0	1	1	1	1	0	0	0	0	0	0	1	1	0	0	1	1	0	0	1	0	0	0	1	1	1	1	1	1	1	1
	0	1	1	1	1	1	1	0	0	1	0	0	0	0	1	1	1	0	0	1	1	1	1	0	0	0	0	0	0	1	1	0	0	1	1	0	0	1	0	0	0	1	1	1	1	1	1	1	1
	1	1	1	1	1	1	0	0	1	1	0	0	0	0	1	1	1	0	0	1	1	1	1	0	0	0	0	0	0	1	1	0	0	1	1	0	1	1	1	1	1	1	1	1	1	1	1	1	1
	1	1	1	1	1	1	0	1	0	1	0	0	0	0	1	1	1	0	0	1	1	1	1	0	0	0	0	0	0	1	1	0	0	1	1	0	1	1	1	1	1	1	1	1	1	1	1	1	1
	1	1	1	1	1	1	1	0	0	1	0	0	0	0	1	1	1	0	0	1	1	1	1	0	0	0	0	0	0	1	1	0	0	1	1	0	1	1	1	1	1	1	1	1	1	1	1	1	1
	2	1	1	1	1	1	0	0	1	1	0	0	0	0	1	1	1	0	0	1	1	1	1	0	0	0	0	0	0	1	1	0	0	1	1	0	1	1	1	1	1	1	1	1	1	1	1	1	1
	2	1	1	1	1	1	0	1	0	1	0	0	0	0	1	1	1	0	0	1	1	1	1	0	0	0	0	0	0	1	1	0	0	1	1	0	1	1	1	1	1	1	1	1	1	1	1	1	1
	2	1	1	1	1	1	1	0	0	1	0	0	0	0	1	1	1	0	0	1	1	1	1	0	0	0	0	0	0	1	1	0	0	1	1	0	1	1	1	1	1	1	1	1	1	1	1	1	1
Second fate RAL
	1	1	1	1	1	1	0	0	0	0	0	0	0	0	1	1	1	0	0	1	1	1	1	0	0	0	0	0	0	1	1	0	0	1	1	0	1	1	1	1	1	1	1	1	1	1	1	1	1
	2	1	1	1	1	1	0	0	0	0	0	0	0	0	1	1	1	0	0	1	1	1	1	0	0	0	0	0	0	1	1	0	0	1	1	0	1	1	1	1	1	1	1	1	1	1	1	1	1
Second fate Biv
Second fate Biv and RAL
Third fate
	0	1	1	1	1	1	0	0	0	0	0	0	0	0	1	1	1	0	0	1	1	1	1	0	0	0	0	0	0	1	1	0	0	1	1	0	0	1	0	0	0	1	1	1	1	1	1	1	1
	0	1	1	1	1	1	0	0	1	1	0	0	0	0	1	1	1	0	0	1	1	1	1	0	0	0	0	0	0	1	1	0	0	1	1	0	0	1	0	0	0	1	1	1	1	1	1	1	1
	0	1	1	1	1	1	0	1	0	1	0	0	0	0	1	1	1	0	0	1	1	1	1	0	0	0	0	0	0	1	1	0	0	1	1	0	0	1	0	0	0	1	1	1	1	1	1	1	1
	0	1	1	1	1	1	1	0	0	1	0	0	0	0	1	1	1	0	0	1	1	1	1	0	0	0	0	0	0	1	1	0	0	1	1	0	0	1	0	0	0	1	1	1	1	1	1	1	1
Fusion fate
ceh13hoxco
	LIN-3 *	EGL-20 *	CWN-1 *	CWN-2 *	LIN-44 *	MOM-2 *	DSL-1 *	APX-1 *	LAG-2 *	LS	EGL-17	EFF-1	EGL-18	ELT-6	LAG-2	LIN-39a	HCO	MAB-5	CEH-13	CEH-20	UNC-62	REF-2	LIN-39	DSL-1	APX-1	MC	LIN-25	SUR-2	PJW-5	LIN-31	LIN-1	MPK-1	MEK-2	KSR-2	KSR-1	LIN-45	LET-60	GAP-1	SOS-1	SEM-5	LET-23	LET-23ML	LIN-10	LIN-7	LIN-2	POP-1b	BAR-1	SYS-1	POP-1
First fate
	2	1	1	1	1	1	0	0	0	0	1	0	1	1	1	2	1	0	0	1	1	1	2	1	1	1	1	1	2	1	1	2	2	1	1	2	2	1	2	2	2	1	1	1	1	1	1	1	1
	2	1	1	1	1	1	0	0	1	1	1	0	1	1	1	2	1	0	0	1	1	1	2	1	1	1	1	1	2	1	1	2	2	1	1	2	2	1	2	2	2	1	1	1	1	1	1	1	1
	2	1	1	1	1	1	0	1	0	1	1	0	1	1	1	2	1	0	0	1	1	1	2	1	1	1	1	1	2	1	1	2	2	1	1	2	2	1	2	2	2	1	1	1	1	1	1	1	1
	2	1	1	1	1	1	1	0	0	1	1	0	1	1	1	2	1	0	0	1	1	1	2	1	1	1	1	1	2	1	1	2	2	1	1	2	2	1	2	2	2	1	1	1	1	1	1	1	1
	3	1	1	1	1	1	0	0	0	0	1	0	1	1	1	2	1	0	0	1	1	1	2	1	1	1	1	1	2	1	1	2	3	1	1	3	3	1	3	3	3	1	1	1	1	1	1	1	1
	3	1	1	1	1	1	0	0	1	1	1	0	1	1	1	2	1	0	0	1	1	1	2	1	1	1	1	1	2	1	1	2	3	1	1	3	3	1	3	3	3	1	1	1	1	1	1	1	1
	3	1	1	1	1	1	0	1	0	1	1	0	1	1	1	2	1	0	0	1	1	1	2	1	1	1	1	1	2	1	1	2	3	1	1	3	3	1	3	3	3	1	1	1	1	1	1	1	1
	3	1	1	1	1	1	1	0	0	1	1	0	1	1	1	2	1	0	0	1	1	1	2	1	1	1	1	1	2	1	1	2	3	1	1	3	3	1	3	3	3	1	1	1	1	1	1	1	1
Second fate
	0	1	1	1	1	1	0	0	1	1	0	0	0	0	1	1	1	0	0	1	1	1	1	0	0	0	0	0	0	1	1	0	0	1	1	0	0	1	0	0	0	1	1	1	1	1	1	1	1
	0	1	1	1	1	1	0	1	0	1	0	0	0	0	1	1	1	0	0	1	1	1	1	0	0	0	0	0	0	1	1	0	0	1	1	0	0	1	0	0	0	1	1	1	1	1	1	1	1
	0	1	1	1	1	1	1	0	0	1	0	0	0	0	1	1	1	0	0	1	1	1	1	0	0	0	0	0	0	1	1	0	0	1	1	0	0	1	0	0	0	1	1	1	1	1	1	1	1
	1	1	1	1	1	1	0	0	1	1	0	0	0	0	1	1	1	0	0	1	1	1	1	0	0	0	0	0	0	1	1	0	0	1	1	0	1	1	1	1	1	1	1	1	1	1	1	1	1
	1	1	1	1	1	1	0	1	0	1	0	0	0	0	1	1	1	0	0	1	1	1	1	0	0	0	0	0	0	1	1	0	0	1	1	0	1	1	1	1	1	1	1	1	1	1	1	1	1
	1	1	1	1	1	1	1	0	0	1	0	0	0	0	1	1	1	0	0	1	1	1	1	0	0	0	0	0	0	1	1	0	0	1	1	0	1	1	1	1	1	1	1	1	1	1	1	1	1
	2	1	1	1	1	1	0	0	1	1	0	0	0	0	1	1	1	0	0	1	1	1	1	0	0	0	0	0	0	1	1	0	0	1	1	0	1	1	1	1	1	1	1	1	1	1	1	1	1
	2	1	1	1	1	1	0	1	0	1	0	0	0	0	1	1	1	0	0	1	1	1	1	0	0	0	0	0	0	1	1	0	0	1	1	0	1	1	1	1	1	1	1	1	1	1	1	1	1
	2	1	1	1	1	1	1	0	0	1	0	0	0	0	1	1	1	0	0	1	1	1	1	0	0	0	0	0	0	1	1	0	0	1	1	0	1	1	1	1	1	1	1	1	1	1	1	1	1
Second fate RAL
	1	1	1	1	1	1	0	0	0	0	0	0	0	0	1	1	1	0	0	1	1	1	1	0	0	0	0	0	0	1	1	0	0	1	1	0	1	1	1	1	1	1	1	1	1	1	1	1	1
	2	1	1	1	1	1	0	0	0	0	0	0	0	0	1	1	1	0	0	1	1	1	1	0	0	0	0	0	0	1	1	0	0	1	1	0	1	1	1	1	1	1	1	1	1	1	1	1	1
Second fate Biv
Second fate Biv and RAL
Third fate
	0	1	1	1	1	1	0	0	0	0	0	0	0	0	1	1	1	0	0	1	1	1	1	0	0	0	0	0	0	1	1	0	0	1	1	0	0	1	0	0	0	1	1	1	1	1	1	1	1
	0	1	1	1	1	1	0	0	1	1	0	0	0	0	1	1	1	0	0	1	1	1	1	0	0	0	0	0	0	1	1	0	0	1	1	0	0	1	0	0	0	1	1	1	1	1	1	1	1
	0	1	1	1	1	1	0	1	0	1	0	0	0	0	1	1	1	0	0	1	1	1	1	0	0	0	0	0	0	1	1	0	0	1	1	0	0	1	0	0	0	1	1	1	1	1	1	1	1
	0	1	1	1	1	1	1	0	0	1	0	0	0	0	1	1	1	0	0	1	1	1	1	0	0	0	0	0	0	1	1	0	0	1	1	0	0	1	0	0	0	1	1	1	1	1	1	1	1
Fusion fate
ceh20hoxco
	LIN-3 *	EGL-20 *	CWN-1 *	CWN-2 *	LIN-44 *	MOM-2 *	DSL-1 *	APX-1 *	LAG-2 *	LS	EGL-17	EFF-1	EGL-18	ELT-6	LAG-2	LIN-39a	HCO	MAB-5	CEH-13	CEH-20	UNC-62	REF-2	LIN-39	DSL-1	APX-1	MC	LIN-25	SUR-2	PJW-5	LIN-31	LIN-1	MPK-1	MEK-2	KSR-2	KSR-1	LIN-45	LET-60	GAP-1	SOS-1	SEM-5	LET-23	LET-23ML	LIN-10	LIN-7	LIN-2	POP-1b	BAR-1	SYS-1	POP-1
First fate
Second fate
	0	1	1	1	1	1	0	0	1	1	0	0	0	0	0	0	0	0	0	1	1	1	1	0	0	0	0	0	0	1	1	0	0	1	1	0	0	1	0	0	0	1	1	1	1	1	1	1	1
	0	1	1	1	1	1	0	1	0	1	0	0	0	0	0	0	0	0	0	1	1	1	1	0	0	0	0	0	0	1	1	0	0	1	1	0	0	1	0	0	0	1	1	1	1	1	1	1	1
	0	1	1	1	1	1	1	0	0	1	0	0	0	0	0	0	0	0	0	1	1	1	1	0	0	0	0	0	0	1	1	0	0	1	1	0	0	1	0	0	0	1	1	1	1	1	1	1	1
	1	1	1	1	1	1	0	0	1	1	0	0	0	0	0	0	0	0	0	1	1	1	1	0	0	0	0	0	0	1	1	0	0	1	1	0	1	1	1	1	1	1	1	1	1	1	1	1	1
	1	1	1	1	1	1	0	1	0	1	0	0	0	0	0	0	0	0	0	1	1	1	1	0	0	0	0	0	0	1	1	0	0	1	1	0	1	1	1	1	1	1	1	1	1	1	1	1	1
	1	1	1	1	1	1	1	0	0	1	0	0	0	0	0	0	0	0	0	1	1	1	1	0	0	0	0	0	0	1	1	0	0	1	1	0	1	1	1	1	1	1	1	1	1	1	1	1	1
	2	1	1	1	1	1	0	0	1	1	0	0	0	0	0	0	0	0	0	1	1	1	1	0	0	0	0	0	0	1	1	0	0	1	1	0	1	1	1	1	1	1	1	1	1	1	1	1	1
	2	1	1	1	1	1	0	1	0	1	0	0	0	0	0	0	0	0	0	1	1	1	1	0	0	0	0	0	0	1	1	0	0	1	1	0	1	1	1	1	1	1	1	1	1	1	1	1	1
	2	1	1	1	1	1	1	0	0	1	0	0	0	0	0	0	0	0	0	1	1	1	1	0	0	0	0	0	0	1	1	0	0	1	1	0	1	1	1	1	1	1	1	1	1	1	1	1	1
Second fate RAL
	1	1	1	1	1	1	0	0	0	0	0	0	0	0	0	0	0	0	0	1	1	1	1	0	0	0	0	0	0	1	1	0	0	1	1	0	1	1	1	1	1	1	1	1	1	1	1	1	1
	2	1	1	1	1	1	0	0	0	0	0	0	0	0	0	0	0	0	0	1	1	1	1	0	0	0	0	0	0	1	1	0	0	1	1	0	1	1	1	1	1	1	1	1	1	1	1	1	1
Second fate Biv
Second fate Biv and RAL
Third fate
	0	1	1	1	1	1	0	0	0	0	0	0	0	0	0	0	0	0	0	1	1	1	1	0	0	0	0	0	0	1	1	0	0	1	1	0	0	1	0	0	0	1	1	1	1	1	1	1	1
	0	1	1	1	1	1	0	0	1	1	0	0	0	0	0	0	0	0	0	1	1	1	1	0	0	0	0	0	0	1	1	0	0	1	1	0	0	1	0	0	0	1	1	1	1	1	1	1	1
	0	1	1	1	1	1	0	1	0	1	0	0	0	0	0	0	0	0	0	1	1	1	1	0	0	0	0	0	0	1	1	0	0	1	1	0	0	1	0	0	0	1	1	1	1	1	1	1	1
	0	1	1	1	1	1	1	0	0	1	0	0	0	0	0	0	0	0	0	1	1	1	1	0	0	0	0	0	0	1	1	0	0	1	1	0	0	1	0	0	0	1	1	1	1	1	1	1	1
	2	1	1	1	1	1	0	0	0	0	0	0	0	0	1	0	0	0	0	1	1	1	1	1	1	1	1	1	2	1	1	2	2	1	1	2	2	1	2	2	2	1	1	1	1	1	1	1	1
	2	1	1	1	1	1	0	0	1	1	0	0	0	0	1	0	0	0	0	1	1	1	1	1	1	1	1	1	2	1	1	2	2	1	1	2	2	1	2	2	2	1	1	1	1	1	1	1	1
	2	1	1	1	1	1	0	1	0	1	0	0	0	0	1	0	0	0	0	1	1	1	1	1	1	1	1	1	2	1	1	2	2	1	1	2	2	1	2	2	2	1	1	1	1	1	1	1	1
	2	1	1	1	1	1	1	0	0	1	0	0	0	0	1	0	0	0	0	1	1	1	1	1	1	1	1	1	2	1	1	2	2	1	1	2	2	1	2	2	2	1	1	1	1	1	1	1	1
	3	1	1	1	1	1	0	0	0	0	0	0	0	0	1	0	0	0	0	1	1	1	1	1	1	1	1	1	2	1	1	2	3	1	1	3	3	1	3	3	3	1	1	1	1	1	1	1	1
	3	1	1	1	1	1	0	0	1	1	0	0	0	0	1	0	0	0	0	1	1	1	1	1	1	1	1	1	2	1	1	2	3	1	1	3	3	1	3	3	3	1	1	1	1	1	1	1	1
	3	1	1	1	1	1	0	1	0	1	0	0	0	0	1	0	0	0	0	1	1	1	1	1	1	1	1	1	2	1	1	2	3	1	1	3	3	1	3	3	3	1	1	1	1	1	1	1	1
	3	1	1	1	1	1	1	0	0	1	0	0	0	0	1	0	0	0	0	1	1	1	1	1	1	1	1	1	2	1	1	2	3	1	1	3	3	1	3	3	3	1	1	1	1	1	1	1	1
Fusion fate
cslark1
	LIN-3 *	EGL-20 *	CWN-1 *	CWN-2 *	LIN-44 *	MOM-2 *	DSL-1 *	APX-1 *	LAG-2 *	LS	EGL-17	EFF-1	EGL-18	ELT-6	LAG-2	LIN-39a	HCO	MAB-5	CEH-13	CEH-20	UNC-62	REF-2	LIN-39	DSL-1	APX-1	MC	LIN-25	SUR-2	PJW-5	LIN-31	LIN-1	MPK-1	MEK-2	KSR-2	KSR-1	LIN-45	LET-60	GAP-1	SOS-1	SEM-5	LET-23	LET-23ML	LIN-10	LIN-7	LIN-2	POP-1b	BAR-1	SYS-1	POP-1
First fate
	2	1	1	1	1	1	0	0	0	0	1	0	1	1	1	2	1	0	0	1	1	1	2	1	1	1	1	1	2	1	1	2	2	1	1	2	2	1	2	2	2	1	1	1	1	1	1	1	1
	2	1	1	1	1	1	0	0	1	1	1	0	1	1	1	2	1	0	0	1	1	1	2	1	1	1	1	1	2	1	1	2	2	1	1	2	2	1	2	2	2	1	1	1	1	1	1	1	1
	2	1	1	1	1	1	0	1	0	1	1	0	1	1	1	2	1	0	0	1	1	1	2	1	1	1	1	1	2	1	1	2	2	1	1	2	2	1	2	2	2	1	1	1	1	1	1	1	1
	2	1	1	1	1	1	1	0	0	1	1	0	1	1	1	2	1	0	0	1	1	1	2	1	1	1	1	1	2	1	1	2	2	1	1	2	2	1	2	2	2	1	1	1	1	1	1	1	1
	3	1	1	1	1	1	0	0	0	0	1	0	1	1	1	2	1	0	0	1	1	1	2	1	1	1	1	1	2	1	1	2	3	1	1	3	3	1	3	3	3	1	1	1	1	1	1	1	1
	3	1	1	1	1	1	0	0	1	1	1	0	1	1	1	2	1	0	0	1	1	1	2	1	1	1	1	1	2	1	1	2	3	1	1	3	3	1	3	3	3	1	1	1	1	1	1	1	1
	3	1	1	1	1	1	0	1	0	1	1	0	1	1	1	2	1	0	0	1	1	1	2	1	1	1	1	1	2	1	1	2	3	1	1	3	3	1	3	3	3	1	1	1	1	1	1	1	1
	3	1	1	1	1	1	1	0	0	1	1	0	1	1	1	2	1	0	0	1	1	1	2	1	1	1	1	1	2	1	1	2	3	1	1	3	3	1	3	3	3	1	1	1	1	1	1	1	1
Second fate
	0	1	1	1	1	1	0	0	1	1	0	0	0	0	1	1	1	0	0	1	1	1	1	0	0	0	0	0	0	1	1	0	0	1	1	0	0	1	0	0	0	1	1	1	1	1	1	1	1
	0	1	1	1	1	1	0	1	0	1	0	0	0	0	1	1	1	0	0	1	1	1	1	0	0	0	0	0	0	1	1	0	0	1	1	0	0	1	0	0	0	1	1	1	1	1	1	1	1
	0	1	1	1	1	1	1	0	0	1	0	0	0	0	1	1	1	0	0	1	1	1	1	0	0	0	0	0	0	1	1	0	0	1	1	0	0	1	0	0	0	1	1	1	1	1	1	1	1
	1	1	1	1	1	1	0	0	1	1	0	0	0	0	1	1	1	0	0	1	1	1	1	0	0	0	0	0	0	1	1	0	0	1	1	0	1	1	1	1	1	1	1	1	1	1	1	1	1
	1	1	1	1	1	1	0	1	0	1	0	0	0	0	1	1	1	0	0	1	1	1	1	0	0	0	0	0	0	1	1	0	0	1	1	0	1	1	1	1	1	1	1	1	1	1	1	1	1
	1	1	1	1	1	1	1	0	0	1	0	0	0	0	1	1	1	0	0	1	1	1	1	0	0	0	0	0	0	1	1	0	0	1	1	0	1	1	1	1	1	1	1	1	1	1	1	1	1
	2	1	1	1	1	1	0	0	1	1	0	0	0	0	1	1	1	0	0	1	1	1	1	0	0	0	0	0	2	1	1	1	2	1	1	2	2	1	2	2	2	1	1	1	1	1	1	1	1
	2	1	1	1	1	1	0	1	0	1	0	0	0	0	1	1	1	0	0	1	1	1	1	0	0	0	0	0	2	1	1	1	2	1	1	2	2	1	2	2	2	1	1	1	1	1	1	1	1
	2	1	1	1	1	1	1	0	0	1	0	0	0	0	1	1	1	0	0	1	1	1	1	0	0	0	0	0	2	1	1	1	2	1	1	2	2	1	2	2	2	1	1	1	1	1	1	1	1
Second fate RAL
	1	1	1	1	1	1	0	0	0	0	0	0	0	0	1	1	1	0	0	1	1	1	1	0	0	0	0	0	0	1	1	0	0	1	1	0	1	1	1	1	1	1	1	1	1	1	1	1	1
Second fate Biv
Second fate Biv and RAL
Third fate
	0	1	1	1	1	1	0	0	0	0	0	0	0	0	1	1	1	0	0	1	1	1	1	0	0	0	0	0	0	1	1	0	0	1	1	0	0	1	0	0	0	1	1	1	1	1	1	1	1
	0	1	1	1	1	1	0	0	1	1	0	0	0	0	1	1	1	0	0	1	1	1	1	0	0	0	0	0	0	1	1	0	0	1	1	0	0	1	0	0	0	1	1	1	1	1	1	1	1
	0	1	1	1	1	1	0	1	0	1	0	0	0	0	1	1	1	0	0	1	1	1	1	0	0	0	0	0	0	1	1	0	0	1	1	0	0	1	0	0	0	1	1	1	1	1	1	1	1
	0	1	1	1	1	1	1	0	0	1	0	0	0	0	1	1	1	0	0	1	1	1	1	0	0	0	0	0	0	1	1	0	0	1	1	0	0	1	0	0	0	1	1	1	1	1	1	1	1
Fusion fate
csldpy23
	LIN-3 *	EGL-20 *	CWN-1 *	CWN-2 *	LIN-44 *	MOM-2 *	DSL-1 *	APX-1 *	LAG-2 *	LS	EGL-17	EFF-1	EGL-18	ELT-6	LAG-2	LIN-39a	HCO	MAB-5	CEH-13	CEH-20	UNC-62	REF-2	LIN-39	DSL-1	APX-1	MC	LIN-25	SUR-2	PJW-5	LIN-31	LIN-1	MPK-1	MEK-2	KSR-2	KSR-1	LIN-45	LET-60	GAP-1	SOS-1	SEM-5	LET-23	LET-23ML	LIN-10	LIN-7	LIN-2	POP-1b	BAR-1	SYS-1	POP-1
First fate
	2	1	1	1	1	1	0	0	0	0	1	0	1	1	1	2	1	0	0	1	1	1	2	1	1	1	1	1	2	1	1	2	2	1	1	2	2	1	2	2	2	1	1	1	1	1	1	1	1
	2	1	1	1	1	1	0	0	1	1	1	0	1	1	1	2	1	0	0	1	1	1	2	1	1	1	1	1	2	1	1	2	2	1	1	2	2	1	2	2	2	1	1	1	1	1	1	1	1
	2	1	1	1	1	1	0	1	0	1	1	0	1	1	1	2	1	0	0	1	1	1	2	1	1	1	1	1	2	1	1	2	2	1	1	2	2	1	2	2	2	1	1	1	1	1	1	1	1
	2	1	1	1	1	1	1	0	0	1	1	0	1	1	1	2	1	0	0	1	1	1	2	1	1	1	1	1	2	1	1	2	2	1	1	2	2	1	2	2	2	1	1	1	1	1	1	1	1
	3	1	1	1	1	1	0	0	0	0	1	0	1	1	1	2	1	0	0	1	1	1	2	1	1	1	1	1	2	1	1	2	3	1	1	3	3	1	3	3	3	1	1	1	1	1	1	1	1
	3	1	1	1	1	1	0	0	1	1	1	0	1	1	1	2	1	0	0	1	1	1	2	1	1	1	1	1	2	1	1	2	3	1	1	3	3	1	3	3	3	1	1	1	1	1	1	1	1
	3	1	1	1	1	1	0	1	0	1	1	0	1	1	1	2	1	0	0	1	1	1	2	1	1	1	1	1	2	1	1	2	3	1	1	3	3	1	3	3	3	1	1	1	1	1	1	1	1
	3	1	1	1	1	1	1	0	0	1	1	0	1	1	1	2	1	0	0	1	1	1	2	1	1	1	1	1	2	1	1	2	3	1	1	3	3	1	3	3	3	1	1	1	1	1	1	1	1
Second fate
	0	1	1	1	1	1	0	0	1	1	0	0	0	0	1	1	1	0	0	1	1	1	1	0	0	0	0	0	0	1	1	0	0	1	1	0	0	1	0	0	0	1	1	1	1	1	1	1	1
	0	1	1	1	1	1	0	1	0	1	0	0	0	0	1	1	1	0	0	1	1	1	1	0	0	0	0	0	0	1	1	0	0	1	1	0	0	1	0	0	0	1	1	1	1	1	1	1	1
	0	1	1	1	1	1	1	0	0	1	0	0	0	0	1	1	1	0	0	1	1	1	1	0	0	0	0	0	0	1	1	0	0	1	1	0	0	1	0	0	0	1	1	1	1	1	1	1	1
	1	1	1	1	1	1	0	0	1	1	0	0	0	0	1	1	1	0	0	1	1	1	1	0	0	0	0	0	0	1	1	0	0	1	1	0	1	1	1	1	1	1	1	1	1	1	1	1	1
	1	1	1	1	1	1	0	1	0	1	0	0	0	0	1	1	1	0	0	1	1	1	1	0	0	0	0	0	0	1	1	0	0	1	1	0	1	1	1	1	1	1	1	1	1	1	1	1	1
	1	1	1	1	1	1	1	0	0	1	0	0	0	0	1	1	1	0	0	1	1	1	1	0	0	0	0	0	0	1	1	0	0	1	1	0	1	1	1	1	1	1	1	1	1	1	1	1	1
	2	1	1	1	1	1	0	0	1	1	0	0	0	0	1	1	1	0	0	1	1	1	1	0	0	0	0	0	0	1	1	0	0	1	1	0	1	1	1	1	1	1	1	1	1	1	1	1	1
	2	1	1	1	1	1	0	1	0	1	0	0	0	0	1	1	1	0	0	1	1	1	1	0	0	0	0	0	0	1	1	0	0	1	1	0	1	1	1	1	1	1	1	1	1	1	1	1	1
	2	1	1	1	1	1	1	0	0	1	0	0	0	0	1	1	1	0	0	1	1	1	1	0	0	0	0	0	0	1	1	0	0	1	1	0	1	1	1	1	1	1	1	1	1	1	1	1	1
Second fate RAL
	1	1	1	1	1	1	0	0	0	0	0	0	0	0	1	1	1	0	0	1	1	1	1	0	0	0	0	0	0	1	1	0	0	1	1	0	1	1	1	1	1	1	1	1	1	1	1	1	1
	2	1	1	1	1	1	0	0	0	0	0	0	0	0	1	1	1	0	0	1	1	1	1	0	0	0	0	0	0	1	1	0	0	1	1	0	1	1	1	1	1	1	1	1	1	1	1	1	1
Second fate Biv
Second fate Biv and RAL
Third fate
	0	1	1	1	1	1	0	0	0	0	0	0	0	0	1	1	1	0	0	1	1	1	1	0	0	0	0	0	0	1	1	0	0	1	1	0	0	1	0	0	0	1	1	1	1	1	1	1	1
	0	1	1	1	1	1	0	0	1	1	0	0	0	0	1	1	1	0	0	1	1	1	1	0	0	0	0	0	0	1	1	0	0	1	1	0	0	1	0	0	0	1	1	1	1	1	1	1	1
	0	1	1	1	1	1	0	1	0	1	0	0	0	0	1	1	1	0	0	1	1	1	1	0	0	0	0	0	0	1	1	0	0	1	1	0	0	1	0	0	0	1	1	1	1	1	1	1	1
	0	1	1	1	1	1	1	0	0	1	0	0	0	0	1	1	1	0	0	1	1	1	1	0	0	0	0	0	0	1	1	0	0	1	1	0	0	1	0	0	0	1	1	1	1	1	1	1	1
Fusion fate
csleff1
	LIN-3 *	EGL-20 *	CWN-1 *	CWN-2 *	LIN-44 *	MOM-2 *	DSL-1 *	APX-1 *	LAG-2 *	LS	EGL-17	EFF-1	EGL-18	ELT-6	LAG-2	LIN-39a	HCO	MAB-5	CEH-13	CEH-20	UNC-62	REF-2	LIN-39	DSL-1	APX-1	MC	LIN-25	SUR-2	PJW-5	LIN-31	LIN-1	MPK-1	MEK-2	KSR-2	KSR-1	LIN-45	LET-60	GAP-1	SOS-1	SEM-5	LET-23	LET-23ML	LIN-10	LIN-7	LIN-2	POP-1b	BAR-1	SYS-1	POP-1
First fate
	2	1	1	1	1	1	0	0	0	0	1	0	1	1	1	2	1	0	0	1	1	1	2	1	1	1	1	1	2	1	1	2	2	1	1	2	2	1	2	2	2	1	1	1	1	1	1	1	1
	2	1	1	1	1	1	0	0	1	1	1	0	1	1	1	2	1	0	0	1	1	1	2	1	1	1	1	1	2	1	1	2	2	1	1	2	2	1	2	2	2	1	1	1	1	1	1	1	1
	2	1	1	1	1	1	0	1	0	1	1	0	1	1	1	2	1	0	0	1	1	1	2	1	1	1	1	1	2	1	1	2	2	1	1	2	2	1	2	2	2	1	1	1	1	1	1	1	1
	2	1	1	1	1	1	1	0	0	1	1	0	1	1	1	2	1	0	0	1	1	1	2	1	1	1	1	1	2	1	1	2	2	1	1	2	2	1	2	2	2	1	1	1	1	1	1	1	1
	3	1	1	1	1	1	0	0	0	0	1	0	1	1	1	2	1	0	0	1	1	1	2	1	1	1	1	1	2	1	1	2	3	1	1	3	3	1	3	3	3	1	1	1	1	1	1	1	1
	3	1	1	1	1	1	0	0	1	1	1	0	1	1	1	2	1	0	0	1	1	1	2	1	1	1	1	1	2	1	1	2	3	1	1	3	3	1	3	3	3	1	1	1	1	1	1	1	1
	3	1	1	1	1	1	0	1	0	1	1	0	1	1	1	2	1	0	0	1	1	1	2	1	1	1	1	1	2	1	1	2	3	1	1	3	3	1	3	3	3	1	1	1	1	1	1	1	1
	3	1	1	1	1	1	1	0	0	1	1	0	1	1	1	2	1	0	0	1	1	1	2	1	1	1	1	1	2	1	1	2	3	1	1	3	3	1	3	3	3	1	1	1	1	1	1	1	1
Second fate
	0	1	1	1	1	1	0	0	1	1	0	0	0	0	1	1	1	0	0	1	1	1	1	0	0	0	0	0	0	1	1	0	0	1	1	0	0	1	0	0	0	1	1	1	1	1	1	1	1
	0	1	1	1	1	1	0	1	0	1	0	0	0	0	1	1	1	0	0	1	1	1	1	0	0	0	0	0	0	1	1	0	0	1	1	0	0	1	0	0	0	1	1	1	1	1	1	1	1
	0	1	1	1	1	1	1	0	0	1	0	0	0	0	1	1	1	0	0	1	1	1	1	0	0	0	0	0	0	1	1	0	0	1	1	0	0	1	0	0	0	1	1	1	1	1	1	1	1
	1	1	1	1	1	1	0	0	1	1	0	0	0	0	1	1	1	0	0	1	1	1	1	0	0	0	0	0	0	1	1	0	0	1	1	0	1	1	1	1	1	1	1	1	1	1	1	1	1
	1	1	1	1	1	1	0	1	0	1	0	0	0	0	1	1	1	0	0	1	1	1	1	0	0	0	0	0	0	1	1	0	0	1	1	0	1	1	1	1	1	1	1	1	1	1	1	1	1
	1	1	1	1	1	1	1	0	0	1	0	0	0	0	1	1	1	0	0	1	1	1	1	0	0	0	0	0	0	1	1	0	0	1	1	0	1	1	1	1	1	1	1	1	1	1	1	1	1
	2	1	1	1	1	1	0	0	1	1	0	0	0	0	1	1	1	0	0	1	1	1	1	0	0	0	0	0	0	1	1	0	0	1	1	0	1	1	1	1	1	1	1	1	1	1	1	1	1
	2	1	1	1	1	1	0	1	0	1	0	0	0	0	1	1	1	0	0	1	1	1	1	0	0	0	0	0	0	1	1	0	0	1	1	0	1	1	1	1	1	1	1	1	1	1	1	1	1
	2	1	1	1	1	1	1	0	0	1	0	0	0	0	1	1	1	0	0	1	1	1	1	0	0	0	0	0	0	1	1	0	0	1	1	0	1	1	1	1	1	1	1	1	1	1	1	1	1
Second fate RAL
	1	1	1	1	1	1	0	0	0	0	0	0	0	0	1	1	1	0	0	1	1	1	1	0	0	0	0	0	0	1	1	0	0	1	1	0	1	1	1	1	1	1	1	1	1	1	1	1	1
	2	1	1	1	1	1	0	0	0	0	0	0	0	0	1	1	1	0	0	1	1	1	1	0	0	0	0	0	0	1	1	0	0	1	1	0	1	1	1	1	1	1	1	1	1	1	1	1	1
Second fate Biv
Second fate Biv and RAL
Third fate
	0	1	1	1	1	1	0	0	0	0	0	0	0	0	1	1	1	0	0	1	1	1	1	0	0	0	0	0	0	1	1	0	0	1	1	0	0	1	0	0	0	1	1	1	1	1	1	1	1
	0	1	1	1	1	1	0	0	1	1	0	0	0	0	1	1	1	0	0	1	1	1	1	0	0	0	0	0	0	1	1	0	0	1	1	0	0	1	0	0	0	1	1	1	1	1	1	1	1
	0	1	1	1	1	1	0	1	0	1	0	0	0	0	1	1	1	0	0	1	1	1	1	0	0	0	0	0	0	1	1	0	0	1	1	0	0	1	0	0	0	1	1	1	1	1	1	1	1
	0	1	1	1	1	1	1	0	0	1	0	0	0	0	1	1	1	0	0	1	1	1	1	0	0	0	0	0	0	1	1	0	0	1	1	0	0	1	0	0	0	1	1	1	1	1	1	1	1
Fusion fate
csllag1
	LIN-3 *	EGL-20 *	CWN-1 *	CWN-2 *	LIN-44 *	MOM-2 *	DSL-1 *	APX-1 *	LAG-2 *	LS	EGL-17	EFF-1	EGL-18	ELT-6	LAG-2	LIN-39a	HCO	MAB-5	CEH-13	CEH-20	UNC-62	REF-2	LIN-39	DSL-1	APX-1	MC	LIN-25	SUR-2	PJW-5	LIN-31	LIN-1	MPK-1	MEK-2	KSR-2	KSR-1	LIN-45	LET-60	GAP-1	SOS-1	SEM-5	LET-23	LET-23ML	LIN-10	LIN-7	LIN-2	POP-1b	BAR-1	SYS-1	POP-1
First fate
	2	1	1	1	1	1	0	0	0	0	1	0	1	1	1	2	1	0	0	1	1	1	2	1	1	1	1	1	2	1	1	2	2	1	1	2	2	1	2	2	2	1	1	1	1	1	1	1	1
	2	1	1	1	1	1	0	0	1	1	1	0	1	1	1	2	1	0	0	1	1	1	2	1	1	1	1	1	2	1	1	2	2	1	1	2	2	1	2	2	2	1	1	1	1	1	1	1	1
	2	1	1	1	1	1	0	1	0	1	1	0	1	1	1	2	1	0	0	1	1	1	2	1	1	1	1	1	2	1	1	2	2	1	1	2	2	1	2	2	2	1	1	1	1	1	1	1	1
	2	1	1	1	1	1	1	0	0	1	1	0	1	1	1	2	1	0	0	1	1	1	2	1	1	1	1	1	2	1	1	2	2	1	1	2	2	1	2	2	2	1	1	1	1	1	1	1	1
	3	1	1	1	1	1	0	0	0	0	1	0	1	1	1	2	1	0	0	1	1	1	2	1	1	1	1	1	2	1	1	2	3	1	1	3	3	1	3	3	3	1	1	1	1	1	1	1	1
	3	1	1	1	1	1	0	0	1	1	1	0	1	1	1	2	1	0	0	1	1	1	2	1	1	1	1	1	2	1	1	2	3	1	1	3	3	1	3	3	3	1	1	1	1	1	1	1	1
	3	1	1	1	1	1	0	1	0	1	1	0	1	1	1	2	1	0	0	1	1	1	2	1	1	1	1	1	2	1	1	2	3	1	1	3	3	1	3	3	3	1	1	1	1	1	1	1	1
	3	1	1	1	1	1	1	0	0	1	1	0	1	1	1	2	1	0	0	1	1	1	2	1	1	1	1	1	2	1	1	2	3	1	1	3	3	1	3	3	3	1	1	1	1	1	1	1	1
Second fate
	0	1	1	1	1	1	0	0	1	1	0	0	0	0	1	1	1	0	0	1	1	1	1	0	0	0	0	0	0	1	1	0	0	1	1	0	0	1	0	0	0	1	1	1	1	1	1	1	1
	0	1	1	1	1	1	0	1	0	1	0	0	0	0	1	1	1	0	0	1	1	1	1	0	0	0	0	0	0	1	1	0	0	1	1	0	0	1	0	0	0	1	1	1	1	1	1	1	1
	0	1	1	1	1	1	1	0	0	1	0	0	0	0	1	1	1	0	0	1	1	1	1	0	0	0	0	0	0	1	1	0	0	1	1	0	0	1	0	0	0	1	1	1	1	1	1	1	1
	1	1	1	1	1	1	0	0	1	1	0	0	0	0	1	1	1	0	0	1	1	1	1	0	0	0	0	0	0	1	1	0	0	1	1	0	1	1	1	1	1	1	1	1	1	1	1	1	1
	1	1	1	1	1	1	0	1	0	1	0	0	0	0	1	1	1	0	0	1	1	1	1	0	0	0	0	0	0	1	1	0	0	1	1	0	1	1	1	1	1	1	1	1	1	1	1	1	1
	1	1	1	1	1	1	1	0	0	1	0	0	0	0	1	1	1	0	0	1	1	1	1	0	0	0	0	0	0	1	1	0	0	1	1	0	1	1	1	1	1	1	1	1	1	1	1	1	1
	2	1	1	1	1	1	0	0	1	1	0	0	0	0	1	1	1	0	0	1	1	1	1	0	0	0	0	0	0	1	1	0	0	1	1	0	1	1	1	1	1	1	1	1	1	1	1	1	1
	2	1	1	1	1	1	0	1	0	1	0	0	0	0	1	1	1	0	0	1	1	1	1	0	0	0	0	0	0	1	1	0	0	1	1	0	1	1	1	1	1	1	1	1	1	1	1	1	1
	2	1	1	1	1	1	1	0	0	1	0	0	0	0	1	1	1	0	0	1	1	1	1	0	0	0	0	0	0	1	1	0	0	1	1	0	1	1	1	1	1	1	1	1	1	1	1	1	1
Second fate RAL
	1	1	1	1	1	1	0	0	0	0	0	0	0	0	1	1	1	0	0	1	1	1	1	0	0	0	0	0	0	1	1	0	0	1	1	0	1	1	1	1	1	1	1	1	1	1	1	1	1
	2	1	1	1	1	1	0	0	0	0	0	0	0	0	1	1	1	0	0	1	1	1	1	0	0	0	0	0	0	1	1	0	0	1	1	0	1	1	1	1	1	1	1	1	1	1	1	1	1
Second fate Biv
Second fate Biv and RAL
Third fate
	0	1	1	1	1	1	0	0	0	0	0	0	0	0	1	1	1	0	0	1	1	1	1	0	0	0	0	0	0	1	1	0	0	1	1	0	0	1	0	0	0	1	1	1	1	1	1	1	1
	0	1	1	1	1	1	0	0	1	1	0	0	0	0	1	1	1	0	0	1	1	1	1	0	0	0	0	0	0	1	1	0	0	1	1	0	0	1	0	0	0	1	1	1	1	1	1	1	1
	0	1	1	1	1	1	0	1	0	1	0	0	0	0	1	1	1	0	0	1	1	1	1	0	0	0	0	0	0	1	1	0	0	1	1	0	0	1	0	0	0	1	1	1	1	1	1	1	1
	0	1	1	1	1	1	1	0	0	1	0	0	0	0	1	1	1	0	0	1	1	1	1	0	0	0	0	0	0	1	1	0	0	1	1	0	0	1	0	0	0	1	1	1	1	1	1	1	1
Fusion fate
csllin11
	LIN-3 *	EGL-20 *	CWN-1 *	CWN-2 *	LIN-44 *	MOM-2 *	DSL-1 *	APX-1 *	LAG-2 *	LS	EGL-17	EFF-1	EGL-18	ELT-6	LAG-2	LIN-39a	HCO	MAB-5	CEH-13	CEH-20	UNC-62	REF-2	LIN-39	DSL-1	APX-1	MC	LIN-25	SUR-2	PJW-5	LIN-31	LIN-1	MPK-1	MEK-2	KSR-2	KSR-1	LIN-45	LET-60	GAP-1	SOS-1	SEM-5	LET-23	LET-23ML	LIN-10	LIN-7	LIN-2	POP-1b	BAR-1	SYS-1	POP-1
First fate
	2	1	1	1	1	1	0	0	0	0	1	0	1	1	1	2	1	0	0	1	1	1	2	1	1	1	1	1	2	1	1	2	2	1	1	2	2	1	2	2	2	1	1	1	1	1	1	1	1
	2	1	1	1	1	1	0	0	1	1	1	0	1	1	1	2	1	0	0	1	1	1	2	1	1	1	1	1	2	1	1	2	2	1	1	2	2	1	2	2	2	1	1	1	1	1	1	1	1
	2	1	1	1	1	1	0	1	0	1	1	0	1	1	1	2	1	0	0	1	1	1	2	1	1	1	1	1	2	1	1	2	2	1	1	2	2	1	2	2	2	1	1	1	1	1	1	1	1
	2	1	1	1	1	1	1	0	0	1	1	0	1	1	1	2	1	0	0	1	1	1	2	1	1	1	1	1	2	1	1	2	2	1	1	2	2	1	2	2	2	1	1	1	1	1	1	1	1
	3	1	1	1	1	1	0	0	0	0	1	0	1	1	1	2	1	0	0	1	1	1	2	1	1	1	1	1	2	1	1	2	3	1	1	3	3	1	3	3	3	1	1	1	1	1	1	1	1
	3	1	1	1	1	1	0	0	1	1	1	0	1	1	1	2	1	0	0	1	1	1	2	1	1	1	1	1	2	1	1	2	3	1	1	3	3	1	3	3	3	1	1	1	1	1	1	1	1
	3	1	1	1	1	1	0	1	0	1	1	0	1	1	1	2	1	0	0	1	1	1	2	1	1	1	1	1	2	1	1	2	3	1	1	3	3	1	3	3	3	1	1	1	1	1	1	1	1
	3	1	1	1	1	1	1	0	0	1	1	0	1	1	1	2	1	0	0	1	1	1	2	1	1	1	1	1	2	1	1	2	3	1	1	3	3	1	3	3	3	1	1	1	1	1	1	1	1
Second fate
Second fate RAL
Second fate Biv
Second fate Biv and RAL
Third fate
	0	1	1	1	1	1	0	0	0	0	0	0	0	0	1	1	1	0	0	1	1	1	1	0	0	0	0	0	0	1	1	0	0	1	1	0	0	1	0	0	0	1	1	1	1	1	1	1	1
	0	1	1	1	1	1	0	0	1	1	0	0	0	0	1	1	1	0	0	1	1	1	1	0	0	0	0	0	0	1	1	0	0	1	1	0	0	1	0	0	0	1	1	1	1	1	1	1	1
	0	1	1	1	1	1	0	0	1	1	0	0	0	0	1	1	1	0	0	1	1	1	1	0	0	0	0	0	0	1	1	0	0	1	1	0	0	1	0	0	0	1	1	1	1	1	1	1	1
	0	1	1	1	1	1	0	1	0	1	0	0	0	0	1	1	1	0	0	1	1	1	1	0	0	0	0	0	0	1	1	0	0	1	1	0	0	1	0	0	0	1	1	1	1	1	1	1	1
	0	1	1	1	1	1	0	1	0	1	0	0	0	0	1	1	1	0	0	1	1	1	1	0	0	0	0	0	0	1	1	0	0	1	1	0	0	1	0	0	0	1	1	1	1	1	1	1	1
	0	1	1	1	1	1	1	0	0	1	0	0	0	0	1	1	1	0	0	1	1	1	1	0	0	0	0	0	0	1	1	0	0	1	1	0	0	1	0	0	0	1	1	1	1	1	1	1	1
	0	1	1	1	1	1	1	0	0	1	0	0	0	0	1	1	1	0	0	1	1	1	1	0	0	0	0	0	0	1	1	0	0	1	1	0	0	1	0	0	0	1	1	1	1	1	1	1	1
	1	1	1	1	1	1	0	0	0	0	0	0	0	0	1	1	1	0	0	1	1	1	1	0	0	0	0	0	0	1	1	0	0	1	1	0	1	1	1	1	1	1	1	1	1	1	1	1	1
	1	1	1	1	1	1	0	0	1	1	0	0	0	0	1	1	1	0	0	1	1	1	1	0	0	0	0	0	0	1	1	0	0	1	1	0	1	1	1	1	1	1	1	1	1	1	1	1	1
	1	1	1	1	1	1	0	1	0	1	0	0	0	0	1	1	1	0	0	1	1	1	1	0	0	0	0	0	0	1	1	0	0	1	1	0	1	1	1	1	1	1	1	1	1	1	1	1	1
	1	1	1	1	1	1	1	0	0	1	0	0	0	0	1	1	1	0	0	1	1	1	1	0	0	0	0	0	0	1	1	0	0	1	1	0	1	1	1	1	1	1	1	1	1	1	1	1	1
	2	1	1	1	1	1	0	0	0	0	0	0	0	0	1	1	1	0	0	1	1	1	1	0	0	0	0	0	0	1	1	0	0	1	1	0	1	1	1	1	1	1	1	1	1	1	1	1	1
	2	1	1	1	1	1	0	0	1	1	0	0	0	0	1	1	1	0	0	1	1	1	1	0	0	0	0	0	0	1	1	0	0	1	1	0	1	1	1	1	1	1	1	1	1	1	1	1	1
	2	1	1	1	1	1	0	1	0	1	0	0	0	0	1	1	1	0	0	1	1	1	1	0	0	0	0	0	0	1	1	0	0	1	1	0	1	1	1	1	1	1	1	1	1	1	1	1	1
	2	1	1	1	1	1	1	0	0	1	0	0	0	0	1	1	1	0	0	1	1	1	1	0	0	0	0	0	0	1	1	0	0	1	1	0	1	1	1	1	1	1	1	1	1	1	1	1	1
Fusion fate
csllin12
	LIN-3 *	EGL-20 *	CWN-1 *	CWN-2 *	LIN-44 *	MOM-2 *	DSL-1 *	APX-1 *	LAG-2 *	LS	EGL-17	EFF-1	EGL-18	ELT-6	LAG-2	LIN-39a	HCO	MAB-5	CEH-13	CEH-20	UNC-62	REF-2	LIN-39	DSL-1	APX-1	MC	LIN-25	SUR-2	PJW-5	LIN-31	LIN-1	MPK-1	MEK-2	KSR-2	KSR-1	LIN-45	LET-60	GAP-1	SOS-1	SEM-5	LET-23	LET-23ML	LIN-10	LIN-7	LIN-2	POP-1b	BAR-1	SYS-1	POP-1
First fate
	2	1	1	1	1	1	0	0	0	0	1	0	1	1	1	2	1	0	0	1	1	1	2	1	1	1	1	1	2	1	1	2	2	1	1	2	2	1	2	2	2	1	1	1	1	1	1	1	1
	2	1	1	1	1	1	0	0	1	1	1	0	1	1	1	2	1	0	0	1	1	1	2	1	1	1	1	1	2	1	1	2	2	1	1	2	2	1	2	2	2	1	1	1	1	1	1	1	1
	2	1	1	1	1	1	0	1	0	1	1	0	1	1	1	2	1	0	0	1	1	1	2	1	1	1	1	1	2	1	1	2	2	1	1	2	2	1	2	2	2	1	1	1	1	1	1	1	1
	2	1	1	1	1	1	1	0	0	1	1	0	1	1	1	2	1	0	0	1	1	1	2	1	1	1	1	1	2	1	1	2	2	1	1	2	2	1	2	2	2	1	1	1	1	1	1	1	1
	3	1	1	1	1	1	0	0	0	0	1	0	1	1	1	2	1	0	0	1	1	1	2	1	1	1	1	1	2	1	1	2	3	1	1	3	3	1	3	3	3	1	1	1	1	1	1	1	1
	3	1	1	1	1	1	0	0	1	1	1	0	1	1	1	2	1	0	0	1	1	1	2	1	1	1	1	1	2	1	1	2	3	1	1	3	3	1	3	3	3	1	1	1	1	1	1	1	1
	3	1	1	1	1	1	0	1	0	1	1	0	1	1	1	2	1	0	0	1	1	1	2	1	1	1	1	1	2	1	1	2	3	1	1	3	3	1	3	3	3	1	1	1	1	1	1	1	1
	3	1	1	1	1	1	1	0	0	1	1	0	1	1	1	2	1	0	0	1	1	1	2	1	1	1	1	1	2	1	1	2	3	1	1	3	3	1	3	3	3	1	1	1	1	1	1	1	1
Second fate
	0	1	1	1	1	1	0	0	1	1	0	0	0	0	1	1	1	0	0	1	1	1	1	0	0	0	0	0	0	1	1	0	0	1	1	0	0	1	0	0	0	1	1	1	1	1	1	1	1
	0	1	1	1	1	1	0	1	0	1	0	0	0	0	1	1	1	0	0	1	1	1	1	0	0	0	0	0	0	1	1	0	0	1	1	0	0	1	0	0	0	1	1	1	1	1	1	1	1
	0	1	1	1	1	1	1	0	0	1	0	0	0	0	1	1	1	0	0	1	1	1	1	0	0	0	0	0	0	1	1	0	0	1	1	0	0	1	0	0	0	1	1	1	1	1	1	1	1
	1	1	1	1	1	1	0	0	1	1	0	0	0	0	1	1	1	0	0	1	1	1	1	0	0	0	0	0	0	1	1	0	0	1	1	0	1	1	1	1	1	1	1	1	1	1	1	1	1
	1	1	1	1	1	1	0	1	0	1	0	0	0	0	1	1	1	0	0	1	1	1	1	0	0	0	0	0	0	1	1	0	0	1	1	0	1	1	1	1	1	1	1	1	1	1	1	1	1
	1	1	1	1	1	1	1	0	0	1	0	0	0	0	1	1	1	0	0	1	1	1	1	0	0	0	0	0	0	1	1	0	0	1	1	0	1	1	1	1	1	1	1	1	1	1	1	1	1
	2	1	1	1	1	1	0	0	1	1	0	0	0	0	1	1	1	0	0	1	1	1	1	0	0	0	0	0	0	1	1	0	0	1	1	0	1	1	1	1	1	1	1	1	1	1	1	1	1
	2	1	1	1	1	1	0	1	0	1	0	0	0	0	1	1	1	0	0	1	1	1	1	0	0	0	0	0	0	1	1	0	0	1	1	0	1	1	1	1	1	1	1	1	1	1	1	1	1
	2	1	1	1	1	1	1	0	0	1	0	0	0	0	1	1	1	0	0	1	1	1	1	0	0	0	0	0	0	1	1	0	0	1	1	0	1	1	1	1	1	1	1	1	1	1	1	1	1
Second fate RAL
	1	1	1	1	1	1	0	0	0	0	0	0	0	0	1	1	1	0	0	1	1	1	1	0	0	0	0	0	0	1	1	0	0	1	1	0	1	1	1	1	1	1	1	1	1	1	1	1	1
	2	1	1	1	1	1	0	0	0	0	0	0	0	0	1	1	1	0	0	1	1	1	1	0	0	0	0	0	0	1	1	0	0	1	1	0	1	1	1	1	1	1	1	1	1	1	1	1	1
Second fate Biv
Second fate Biv and RAL
Third fate
	0	1	1	1	1	1	0	0	0	0	0	0	0	0	1	1	1	0	0	1	1	1	1	0	0	0	0	0	0	1	1	0	0	1	1	0	0	1	0	0	0	1	1	1	1	1	1	1	1
	0	1	1	1	1	1	0	0	1	1	0	0	0	0	1	1	1	0	0	1	1	1	1	0	0	0	0	0	0	1	1	0	0	1	1	0	0	1	0	0	0	1	1	1	1	1	1	1	1
	0	1	1	1	1	1	0	1	0	1	0	0	0	0	1	1	1	0	0	1	1	1	1	0	0	0	0	0	0	1	1	0	0	1	1	0	0	1	0	0	0	1	1	1	1	1	1	1	1
	0	1	1	1	1	1	1	0	0	1	0	0	0	0	1	1	1	0	0	1	1	1	1	0	0	0	0	0	0	1	1	0	0	1	1	0	0	1	0	0	0	1	1	1	1	1	1	1	1
Fusion fate
csllip1
	LIN-3 *	EGL-20 *	CWN-1 *	CWN-2 *	LIN-44 *	MOM-2 *	DSL-1 *	APX-1 *	LAG-2 *	LS	EGL-17	EFF-1	EGL-18	ELT-6	LAG-2	LIN-39a	HCO	MAB-5	CEH-13	CEH-20	UNC-62	REF-2	LIN-39	DSL-1	APX-1	MC	LIN-25	SUR-2	PJW-5	LIN-31	LIN-1	MPK-1	MEK-2	KSR-2	KSR-1	LIN-45	LET-60	GAP-1	SOS-1	SEM-5	LET-23	LET-23ML	LIN-10	LIN-7	LIN-2	POP-1b	BAR-1	SYS-1	POP-1
First fate
	2	1	1	1	1	1	0	0	0	0	1	0	1	1	1	2	1	0	0	1	1	1	2	1	1	1	1	1	2	1	1	2	2	1	1	2	2	1	2	2	2	1	1	1	1	1	1	1	1
	2	1	1	1	1	1	0	0	1	1	1	0	1	1	1	2	1	0	0	1	1	1	2	1	1	1	1	1	2	1	1	2	2	1	1	2	2	1	2	2	2	1	1	1	1	1	1	1	1
	2	1	1	1	1	1	0	1	0	1	1	0	1	1	1	2	1	0	0	1	1	1	2	1	1	1	1	1	2	1	1	2	2	1	1	2	2	1	2	2	2	1	1	1	1	1	1	1	1
	2	1	1	1	1	1	1	0	0	1	1	0	1	1	1	2	1	0	0	1	1	1	2	1	1	1	1	1	2	1	1	2	2	1	1	2	2	1	2	2	2	1	1	1	1	1	1	1	1
	3	1	1	1	1	1	0	0	0	0	1	0	1	1	1	2	1	0	0	1	1	1	2	1	1	1	1	1	2	1	1	2	3	1	1	3	3	1	3	3	3	1	1	1	1	1	1	1	1
	3	1	1	1	1	1	0	0	1	1	1	0	1	1	1	2	1	0	0	1	1	1	2	1	1	1	1	1	2	1	1	2	3	1	1	3	3	1	3	3	3	1	1	1	1	1	1	1	1
	3	1	1	1	1	1	0	1	0	1	1	0	1	1	1	2	1	0	0	1	1	1	2	1	1	1	1	1	2	1	1	2	3	1	1	3	3	1	3	3	3	1	1	1	1	1	1	1	1
	3	1	1	1	1	1	1	0	0	1	1	0	1	1	1	2	1	0	0	1	1	1	2	1	1	1	1	1	2	1	1	2	3	1	1	3	3	1	3	3	3	1	1	1	1	1	1	1	1
Second fate
Second fate RAL
Second fate Biv
Second fate Biv and RAL
Third fate
	0	1	1	1	1	1	0	0	0	0	0	0	0	0	1	1	1	0	0	1	1	1	1	0	0	0	0	0	0	1	1	0	0	1	1	0	0	1	0	0	0	1	1	1	1	1	1	1	1
	0	1	1	1	1	1	0	0	1	1	0	0	0	0	1	1	1	0	0	1	1	1	1	0	0	0	0	0	0	1	1	0	0	1	1	0	0	1	0	0	0	1	1	1	1	1	1	1	1
	0	1	1	1	1	1	0	0	1	1	0	0	0	0	1	1	1	0	0	1	1	1	1	0	0	0	0	0	0	1	1	0	0	1	1	0	0	1	0	0	0	1	1	1	1	1	1	1	1
	0	1	1	1	1	1	0	1	0	1	0	0	0	0	1	1	1	0	0	1	1	1	1	0	0	0	0	0	0	1	1	0	0	1	1	0	0	1	0	0	0	1	1	1	1	1	1	1	1
	0	1	1	1	1	1	0	1	0	1	0	0	0	0	1	1	1	0	0	1	1	1	1	0	0	0	0	0	0	1	1	0	0	1	1	0	0	1	0	0	0	1	1	1	1	1	1	1	1
	0	1	1	1	1	1	1	0	0	1	0	0	0	0	1	1	1	0	0	1	1	1	1	0	0	0	0	0	0	1	1	0	0	1	1	0	0	1	0	0	0	1	1	1	1	1	1	1	1
	0	1	1	1	1	1	1	0	0	1	0	0	0	0	1	1	1	0	0	1	1	1	1	0	0	0	0	0	0	1	1	0	0	1	1	0	0	1	0	0	0	1	1	1	1	1	1	1	1
	1	1	1	1	1	1	0	0	0	0	0	0	0	0	1	1	1	0	0	1	1	1	1	0	0	0	0	0	0	1	1	0	0	1	1	0	1	1	1	1	1	1	1	1	1	1	1	1	1
	1	1	1	1	1	1	0	0	1	1	0	0	0	0	1	1	1	0	0	1	1	1	1	0	0	0	0	0	0	1	1	0	0	1	1	0	1	1	1	1	1	1	1	1	1	1	1	1	1
	1	1	1	1	1	1	0	1	0	1	0	0	0	0	1	1	1	0	0	1	1	1	1	0	0	0	0	0	0	1	1	0	0	1	1	0	1	1	1	1	1	1	1	1	1	1	1	1	1
	1	1	1	1	1	1	1	0	0	1	0	0	0	0	1	1	1	0	0	1	1	1	1	0	0	0	0	0	0	1	1	0	0	1	1	0	1	1	1	1	1	1	1	1	1	1	1	1	1
	2	1	1	1	1	1	0	0	0	0	0	0	0	0	1	1	1	0	0	1	1	1	1	0	0	0	0	0	0	1	1	0	0	1	1	0	1	1	1	1	1	1	1	1	1	1	1	1	1
	2	1	1	1	1	1	0	0	1	1	0	0	0	0	1	1	1	0	0	1	1	1	1	0	0	0	0	0	0	1	1	0	0	1	1	0	1	1	1	1	1	1	1	1	1	1	1	1	1
	2	1	1	1	1	1	0	1	0	1	0	0	0	0	1	1	1	0	0	1	1	1	1	0	0	0	0	0	0	1	1	0	0	1	1	0	1	1	1	1	1	1	1	1	1	1	1	1	1
	2	1	1	1	1	1	1	0	0	1	0	0	0	0	1	1	1	0	0	1	1	1	1	0	0	0	0	0	0	1	1	0	0	1	1	0	1	1	1	1	1	1	1	1	1	1	1	1	1
Fusion fate
csllst1
	LIN-3 *	EGL-20 *	CWN-1 *	CWN-2 *	LIN-44 *	MOM-2 *	DSL-1 *	APX-1 *	LAG-2 *	LS	EGL-17	EFF-1	EGL-18	ELT-6	LAG-2	LIN-39a	HCO	MAB-5	CEH-13	CEH-20	UNC-62	REF-2	LIN-39	DSL-1	APX-1	MC	LIN-25	SUR-2	PJW-5	LIN-31	LIN-1	MPK-1	MEK-2	KSR-2	KSR-1	LIN-45	LET-60	GAP-1	SOS-1	SEM-5	LET-23	LET-23ML	LIN-10	LIN-7	LIN-2	POP-1b	BAR-1	SYS-1	POP-1
First fate
	2	1	1	1	1	1	0	0	0	0	1	0	1	1	1	2	1	0	0	1	1	1	2	1	1	1	1	1	2	1	1	2	2	1	1	2	2	1	2	2	2	1	1	1	1	1	1	1	1
	2	1	1	1	1	1	0	0	1	1	1	0	1	1	1	2	1	0	0	1	1	1	2	1	1	1	1	1	2	1	1	2	2	1	1	2	2	1	2	2	2	1	1	1	1	1	1	1	1
	2	1	1	1	1	1	0	1	0	1	1	0	1	1	1	2	1	0	0	1	1	1	2	1	1	1	1	1	2	1	1	2	2	1	1	2	2	1	2	2	2	1	1	1	1	1	1	1	1
	2	1	1	1	1	1	1	0	0	1	1	0	1	1	1	2	1	0	0	1	1	1	2	1	1	1	1	1	2	1	1	2	2	1	1	2	2	1	2	2	2	1	1	1	1	1	1	1	1
	3	1	1	1	1	1	0	0	0	0	1	0	1	1	1	2	1	0	0	1	1	1	2	1	1	1	1	1	2	1	1	2	3	1	1	3	3	1	3	3	3	1	1	1	1	1	1	1	1
	3	1	1	1	1	1	0	0	1	1	1	0	1	1	1	2	1	0	0	1	1	1	2	1	1	1	1	1	2	1	1	2	3	1	1	3	3	1	3	3	3	1	1	1	1	1	1	1	1
	3	1	1	1	1	1	0	1	0	1	1	0	1	1	1	2	1	0	0	1	1	1	2	1	1	1	1	1	2	1	1	2	3	1	1	3	3	1	3	3	3	1	1	1	1	1	1	1	1
	3	1	1	1	1	1	1	0	0	1	1	0	1	1	1	2	1	0	0	1	1	1	2	1	1	1	1	1	2	1	1	2	3	1	1	3	3	1	3	3	3	1	1	1	1	1	1	1	1
Second fate
	0	1	1	1	1	1	0	0	1	1	0	0	0	0	1	1	1	0	0	1	1	1	1	0	0	0	0	0	0	1	1	0	0	1	1	0	0	1	0	0	0	1	1	1	1	1	1	1	1
	0	1	1	1	1	1	0	1	0	1	0	0	0	0	1	1	1	0	0	1	1	1	1	0	0	0	0	0	0	1	1	0	0	1	1	0	0	1	0	0	0	1	1	1	1	1	1	1	1
	0	1	1	1	1	1	1	0	0	1	0	0	0	0	1	1	1	0	0	1	1	1	1	0	0	0	0	0	0	1	1	0	0	1	1	0	0	1	0	0	0	1	1	1	1	1	1	1	1
	1	1	1	1	1	1	0	0	1	1	0	0	0	0	1	1	1	0	0	1	1	1	1	0	0	0	0	0	0	1	1	0	0	1	1	0	1	1	1	1	1	1	1	1	1	1	1	1	1
	1	1	1	1	1	1	0	1	0	1	0	0	0	0	1	1	1	0	0	1	1	1	1	0	0	0	0	0	0	1	1	0	0	1	1	0	1	1	1	1	1	1	1	1	1	1	1	1	1
	1	1	1	1	1	1	1	0	0	1	0	0	0	0	1	1	1	0	0	1	1	1	1	0	0	0	0	0	0	1	1	0	0	1	1	0	1	1	1	1	1	1	1	1	1	1	1	1	1
	2	1	1	1	1	1	0	0	1	1	0	0	0	0	1	1	1	0	0	1	1	1	1	0	0	0	0	0	0	1	1	0	0	1	1	0	1	1	1	1	1	1	1	1	1	1	1	1	1
	2	1	1	1	1	1	0	1	0	1	0	0	0	0	1	1	1	0	0	1	1	1	1	0	0	0	0	0	0	1	1	0	0	1	1	0	1	1	1	1	1	1	1	1	1	1	1	1	1
	2	1	1	1	1	1	1	0	0	1	0	0	0	0	1	1	1	0	0	1	1	1	1	0	0	0	0	0	0	1	1	0	0	1	1	0	1	1	1	1	1	1	1	1	1	1	1	1	1
Second fate RAL
	1	1	1	1	1	1	0	0	0	0	0	0	0	0	1	1	1	0	0	1	1	1	1	0	0	0	0	0	0	1	1	0	0	1	1	0	1	1	1	1	1	1	1	1	1	1	1	1	1
	2	1	1	1	1	1	0	0	0	0	0	0	0	0	1	1	1	0	0	1	1	1	1	0	0	0	0	0	0	1	1	0	0	1	1	0	1	1	1	1	1	1	1	1	1	1	1	1	1
Second fate Biv
Second fate Biv and RAL
Third fate
	0	1	1	1	1	1	0	0	0	0	0	0	0	0	1	1	1	0	0	1	1	1	1	0	0	0	0	0	0	1	1	0	0	1	1	0	0	1	0	0	0	1	1	1	1	1	1	1	1
	0	1	1	1	1	1	0	0	1	1	0	0	0	0	1	1	1	0	0	1	1	1	1	0	0	0	0	0	0	1	1	0	0	1	1	0	0	1	0	0	0	1	1	1	1	1	1	1	1
	0	1	1	1	1	1	0	1	0	1	0	0	0	0	1	1	1	0	0	1	1	1	1	0	0	0	0	0	0	1	1	0	0	1	1	0	0	1	0	0	0	1	1	1	1	1	1	1	1
	0	1	1	1	1	1	1	0	0	1	0	0	0	0	1	1	1	0	0	1	1	1	1	0	0	0	0	0	0	1	1	0	0	1	1	0	0	1	0	0	0	1	1	1	1	1	1	1	1
Fusion fate
csllst2
	LIN-3 *	EGL-20 *	CWN-1 *	CWN-2 *	LIN-44 *	MOM-2 *	DSL-1 *	APX-1 *	LAG-2 *	LS	EGL-17	EFF-1	EGL-18	ELT-6	LAG-2	LIN-39a	HCO	MAB-5	CEH-13	CEH-20	UNC-62	REF-2	LIN-39	DSL-1	APX-1	MC	LIN-25	SUR-2	PJW-5	LIN-31	LIN-1	MPK-1	MEK-2	KSR-2	KSR-1	LIN-45	LET-60	GAP-1	SOS-1	SEM-5	LET-23	LET-23ML	LIN-10	LIN-7	LIN-2	POP-1b	BAR-1	SYS-1	POP-1
First fate
	2	1	1	1	1	1	0	0	0	0	1	0	1	1	1	2	1	0	0	1	1	1	2	1	1	1	1	1	2	1	1	2	2	1	1	2	2	1	2	2	2	1	1	1	1	1	1	1	1
	2	1	1	1	1	1	0	0	1	1	1	0	1	1	1	2	1	0	0	1	1	1	2	1	1	1	1	1	2	1	1	2	2	1	1	2	2	1	2	2	2	1	1	1	1	1	1	1	1
	2	1	1	1	1	1	0	1	0	1	1	0	1	1	1	2	1	0	0	1	1	1	2	1	1	1	1	1	2	1	1	2	2	1	1	2	2	1	2	2	2	1	1	1	1	1	1	1	1
	2	1	1	1	1	1	1	0	0	1	1	0	1	1	1	2	1	0	0	1	1	1	2	1	1	1	1	1	2	1	1	2	2	1	1	2	2	1	2	2	2	1	1	1	1	1	1	1	1
	3	1	1	1	1	1	0	0	0	0	1	0	1	1	1	2	1	0	0	1	1	1	2	1	1	1	1	1	2	1	1	2	3	1	1	3	3	1	3	3	3	1	1	1	1	1	1	1	1
	3	1	1	1	1	1	0	0	1	1	1	0	1	1	1	2	1	0	0	1	1	1	2	1	1	1	1	1	2	1	1	2	3	1	1	3	3	1	3	3	3	1	1	1	1	1	1	1	1
	3	1	1	1	1	1	0	1	0	1	1	0	1	1	1	2	1	0	0	1	1	1	2	1	1	1	1	1	2	1	1	2	3	1	1	3	3	1	3	3	3	1	1	1	1	1	1	1	1
	3	1	1	1	1	1	1	0	0	1	1	0	1	1	1	2	1	0	0	1	1	1	2	1	1	1	1	1	2	1	1	2	3	1	1	3	3	1	3	3	3	1	1	1	1	1	1	1	1
Second fate
	0	1	1	1	1	1	0	0	1	1	0	0	0	0	1	1	1	0	0	1	1	1	1	0	0	0	0	0	0	1	1	0	0	1	1	0	0	1	0	0	0	1	1	1	1	1	1	1	1
	0	1	1	1	1	1	0	1	0	1	0	0	0	0	1	1	1	0	0	1	1	1	1	0	0	0	0	0	0	1	1	0	0	1	1	0	0	1	0	0	0	1	1	1	1	1	1	1	1
	0	1	1	1	1	1	1	0	0	1	0	0	0	0	1	1	1	0	0	1	1	1	1	0	0	0	0	0	0	1	1	0	0	1	1	0	0	1	0	0	0	1	1	1	1	1	1	1	1
	1	1	1	1	1	1	0	0	1	1	0	0	0	0	1	1	1	0	0	1	1	1	1	0	0	0	0	0	0	1	1	0	0	1	1	0	1	1	1	1	1	1	1	1	1	1	1	1	1
	1	1	1	1	1	1	0	1	0	1	0	0	0	0	1	1	1	0	0	1	1	1	1	0	0	0	0	0	0	1	1	0	0	1	1	0	1	1	1	1	1	1	1	1	1	1	1	1	1
	1	1	1	1	1	1	1	0	0	1	0	0	0	0	1	1	1	0	0	1	1	1	1	0	0	0	0	0	0	1	1	0	0	1	1	0	1	1	1	1	1	1	1	1	1	1	1	1	1
	2	1	1	1	1	1	0	0	1	1	0	0	0	0	1	1	1	0	0	1	1	1	1	0	0	0	0	0	0	1	1	0	0	1	1	0	1	1	1	1	1	1	1	1	1	1	1	1	1
	2	1	1	1	1	1	0	1	0	1	0	0	0	0	1	1	1	0	0	1	1	1	1	0	0	0	0	0	0	1	1	0	0	1	1	0	1	1	1	1	1	1	1	1	1	1	1	1	1
	2	1	1	1	1	1	1	0	0	1	0	0	0	0	1	1	1	0	0	1	1	1	1	0	0	0	0	0	0	1	1	0	0	1	1	0	1	1	1	1	1	1	1	1	1	1	1	1	1
Second fate RAL
	1	1	1	1	1	1	0	0	0	0	0	0	0	0	1	1	1	0	0	1	1	1	1	0	0	0	0	0	0	1	1	0	0	1	1	0	1	1	1	1	1	1	1	1	1	1	1	1	1
	2	1	1	1	1	1	0	0	0	0	0	0	0	0	1	1	1	0	0	1	1	1	1	0	0	0	0	0	0	1	1	0	0	1	1	0	1	1	1	1	1	1	1	1	1	1	1	1	1
Second fate Biv
Second fate Biv and RAL
Third fate
	0	1	1	1	1	1	0	0	0	0	0	0	0	0	1	1	1	0	0	1	1	1	1	0	0	0	0	0	0	1	1	0	0	1	1	0	0	1	0	0	0	1	1	1	1	1	1	1	1
	0	1	1	1	1	1	0	0	1	1	0	0	0	0	1	1	1	0	0	1	1	1	1	0	0	0	0	0	0	1	1	0	0	1	1	0	0	1	0	0	0	1	1	1	1	1	1	1	1
	0	1	1	1	1	1	0	1	0	1	0	0	0	0	1	1	1	0	0	1	1	1	1	0	0	0	0	0	0	1	1	0	0	1	1	0	0	1	0	0	0	1	1	1	1	1	1	1	1
	0	1	1	1	1	1	1	0	0	1	0	0	0	0	1	1	1	0	0	1	1	1	1	0	0	0	0	0	0	1	1	0	0	1	1	0	0	1	0	0	0	1	1	1	1	1	1	1	1
Fusion fate
csllst3
	LIN-3 *	EGL-20 *	CWN-1 *	CWN-2 *	LIN-44 *	MOM-2 *	DSL-1 *	APX-1 *	LAG-2 *	LS	EGL-17	EFF-1	EGL-18	ELT-6	LAG-2	LIN-39a	HCO	MAB-5	CEH-13	CEH-20	UNC-62	REF-2	LIN-39	DSL-1	APX-1	MC	LIN-25	SUR-2	PJW-5	LIN-31	LIN-1	MPK-1	MEK-2	KSR-2	KSR-1	LIN-45	LET-60	GAP-1	SOS-1	SEM-5	LET-23	LET-23ML	LIN-10	LIN-7	LIN-2	POP-1b	BAR-1	SYS-1	POP-1
First fate
	2	1	1	1	1	1	0	0	0	0	1	0	1	1	1	2	1	0	0	1	1	1	2	1	1	1	1	1	2	1	1	2	2	1	1	2	2	1	2	2	2	1	1	1	1	1	1	1	1
	2	1	1	1	1	1	0	0	1	1	1	0	1	1	1	2	1	0	0	1	1	1	2	1	1	1	1	1	2	1	1	2	2	1	1	2	2	1	2	2	2	1	1	1	1	1	1	1	1
	2	1	1	1	1	1	0	1	0	1	1	0	1	1	1	2	1	0	0	1	1	1	2	1	1	1	1	1	2	1	1	2	2	1	1	2	2	1	2	2	2	1	1	1	1	1	1	1	1
	2	1	1	1	1	1	1	0	0	1	1	0	1	1	1	2	1	0	0	1	1	1	2	1	1	1	1	1	2	1	1	2	2	1	1	2	2	1	2	2	2	1	1	1	1	1	1	1	1
	3	1	1	1	1	1	0	0	0	0	1	0	1	1	1	2	1	0	0	1	1	1	2	1	1	1	1	1	2	1	1	2	3	1	1	3	3	1	3	3	3	1	1	1	1	1	1	1	1
	3	1	1	1	1	1	0	0	1	1	1	0	1	1	1	2	1	0	0	1	1	1	2	1	1	1	1	1	2	1	1	2	3	1	1	3	3	1	3	3	3	1	1	1	1	1	1	1	1
	3	1	1	1	1	1	0	1	0	1	1	0	1	1	1	2	1	0	0	1	1	1	2	1	1	1	1	1	2	1	1	2	3	1	1	3	3	1	3	3	3	1	1	1	1	1	1	1	1
	3	1	1	1	1	1	1	0	0	1	1	0	1	1	1	2	1	0	0	1	1	1	2	1	1	1	1	1	2	1	1	2	3	1	1	3	3	1	3	3	3	1	1	1	1	1	1	1	1
Second fate
	0	1	1	1	1	1	0	0	1	1	0	0	0	0	1	1	1	0	0	1	1	1	1	0	0	0	0	0	0	1	1	0	0	1	1	0	0	1	0	0	0	1	1	1	1	1	1	1	1
	0	1	1	1	1	1	0	1	0	1	0	0	0	0	1	1	1	0	0	1	1	1	1	0	0	0	0	0	0	1	1	0	0	1	1	0	0	1	0	0	0	1	1	1	1	1	1	1	1
	0	1	1	1	1	1	1	0	0	1	0	0	0	0	1	1	1	0	0	1	1	1	1	0	0	0	0	0	0	1	1	0	0	1	1	0	0	1	0	0	0	1	1	1	1	1	1	1	1
	1	1	1	1	1	1	0	0	1	1	0	0	0	0	1	1	1	0	0	1	1	1	1	0	0	0	0	0	0	1	1	0	0	1	1	0	1	1	1	1	1	1	1	1	1	1	1	1	1
	1	1	1	1	1	1	0	1	0	1	0	0	0	0	1	1	1	0	0	1	1	1	1	0	0	0	0	0	0	1	1	0	0	1	1	0	1	1	1	1	1	1	1	1	1	1	1	1	1
	1	1	1	1	1	1	1	0	0	1	0	0	0	0	1	1	1	0	0	1	1	1	1	0	0	0	0	0	0	1	1	0	0	1	1	0	1	1	1	1	1	1	1	1	1	1	1	1	1
	2	1	1	1	1	1	0	0	1	1	0	0	0	0	1	1	1	0	0	1	1	1	1	0	0	0	0	0	0	1	1	0	0	1	1	0	1	1	1	1	1	1	1	1	1	1	1	1	1
	2	1	1	1	1	1	0	1	0	1	0	0	0	0	1	1	1	0	0	1	1	1	1	0	0	0	0	0	0	1	1	0	0	1	1	0	1	1	1	1	1	1	1	1	1	1	1	1	1
	2	1	1	1	1	1	1	0	0	1	0	0	0	0	1	1	1	0	0	1	1	1	1	0	0	0	0	0	0	1	1	0	0	1	1	0	1	1	1	1	1	1	1	1	1	1	1	1	1
Second fate RAL
	1	1	1	1	1	1	0	0	0	0	0	0	0	0	1	1	1	0	0	1	1	1	1	0	0	0	0	0	0	1	1	0	0	1	1	0	1	1	1	1	1	1	1	1	1	1	1	1	1
	2	1	1	1	1	1	0	0	0	0	0	0	0	0	1	1	1	0	0	1	1	1	1	0	0	0	0	0	0	1	1	0	0	1	1	0	1	1	1	1	1	1	1	1	1	1	1	1	1
Second fate Biv
Second fate Biv and RAL
Third fate
	0	1	1	1	1	1	0	0	0	0	0	0	0	0	1	1	1	0	0	1	1	1	1	0	0	0	0	0	0	1	1	0	0	1	1	0	0	1	0	0	0	1	1	1	1	1	1	1	1
	0	1	1	1	1	1	0	0	1	1	0	0	0	0	1	1	1	0	0	1	1	1	1	0	0	0	0	0	0	1	1	0	0	1	1	0	0	1	0	0	0	1	1	1	1	1	1	1	1
	0	1	1	1	1	1	0	1	0	1	0	0	0	0	1	1	1	0	0	1	1	1	1	0	0	0	0	0	0	1	1	0	0	1	1	0	0	1	0	0	0	1	1	1	1	1	1	1	1
	0	1	1	1	1	1	1	0	0	1	0	0	0	0	1	1	1	0	0	1	1	1	1	0	0	0	0	0	0	1	1	0	0	1	1	0	0	1	0	0	0	1	1	1	1	1	1	1	1
Fusion fate
csllst4
	LIN-3 *	EGL-20 *	CWN-1 *	CWN-2 *	LIN-44 *	MOM-2 *	DSL-1 *	APX-1 *	LAG-2 *	LS	EGL-17	EFF-1	EGL-18	ELT-6	LAG-2	LIN-39a	HCO	MAB-5	CEH-13	CEH-20	UNC-62	REF-2	LIN-39	DSL-1	APX-1	MC	LIN-25	SUR-2	PJW-5	LIN-31	LIN-1	MPK-1	MEK-2	KSR-2	KSR-1	LIN-45	LET-60	GAP-1	SOS-1	SEM-5	LET-23	LET-23ML	LIN-10	LIN-7	LIN-2	POP-1b	BAR-1	SYS-1	POP-1
First fate
	2	1	1	1	1	1	0	0	0	0	1	0	1	1	1	2	1	0	0	1	1	1	2	1	1	1	1	1	2	1	1	2	2	1	1	2	2	1	2	2	2	1	1	1	1	1	1	1	1
	2	1	1	1	1	1	0	0	1	1	1	0	1	1	1	2	1	0	0	1	1	1	2	1	1	1	1	1	2	1	1	2	2	1	1	2	2	1	2	2	2	1	1	1	1	1	1	1	1
	2	1	1	1	1	1	0	1	0	1	1	0	1	1	1	2	1	0	0	1	1	1	2	1	1	1	1	1	2	1	1	2	2	1	1	2	2	1	2	2	2	1	1	1	1	1	1	1	1
	2	1	1	1	1	1	1	0	0	1	1	0	1	1	1	2	1	0	0	1	1	1	2	1	1	1	1	1	2	1	1	2	2	1	1	2	2	1	2	2	2	1	1	1	1	1	1	1	1
	3	1	1	1	1	1	0	0	0	0	1	0	1	1	1	2	1	0	0	1	1	1	2	1	1	1	1	1	2	1	1	2	3	1	1	3	3	1	3	3	3	1	1	1	1	1	1	1	1
	3	1	1	1	1	1	0	0	1	1	1	0	1	1	1	2	1	0	0	1	1	1	2	1	1	1	1	1	2	1	1	2	3	1	1	3	3	1	3	3	3	1	1	1	1	1	1	1	1
	3	1	1	1	1	1	0	1	0	1	1	0	1	1	1	2	1	0	0	1	1	1	2	1	1	1	1	1	2	1	1	2	3	1	1	3	3	1	3	3	3	1	1	1	1	1	1	1	1
	3	1	1	1	1	1	1	0	0	1	1	0	1	1	1	2	1	0	0	1	1	1	2	1	1	1	1	1	2	1	1	2	3	1	1	3	3	1	3	3	3	1	1	1	1	1	1	1	1
Second fate
	0	1	1	1	1	1	0	0	1	1	0	0	0	0	1	1	1	0	0	1	1	1	1	0	0	0	0	0	0	1	1	0	0	1	1	0	0	1	0	0	0	1	1	1	1	1	1	1	1
	0	1	1	1	1	1	0	1	0	1	0	0	0	0	1	1	1	0	0	1	1	1	1	0	0	0	0	0	0	1	1	0	0	1	1	0	0	1	0	0	0	1	1	1	1	1	1	1	1
	0	1	1	1	1	1	1	0	0	1	0	0	0	0	1	1	1	0	0	1	1	1	1	0	0	0	0	0	0	1	1	0	0	1	1	0	0	1	0	0	0	1	1	1	1	1	1	1	1
	1	1	1	1	1	1	0	0	1	1	0	0	0	0	1	1	1	0	0	1	1	1	1	0	0	0	0	0	0	1	1	0	0	1	1	0	1	1	1	1	1	1	1	1	1	1	1	1	1
	1	1	1	1	1	1	0	1	0	1	0	0	0	0	1	1	1	0	0	1	1	1	1	0	0	0	0	0	0	1	1	0	0	1	1	0	1	1	1	1	1	1	1	1	1	1	1	1	1
	1	1	1	1	1	1	1	0	0	1	0	0	0	0	1	1	1	0	0	1	1	1	1	0	0	0	0	0	0	1	1	0	0	1	1	0	1	1	1	1	1	1	1	1	1	1	1	1	1
	2	1	1	1	1	1	0	0	1	1	0	0	0	0	1	1	1	0	0	1	1	1	1	0	0	0	0	0	0	1	1	0	0	1	1	0	1	1	1	1	1	1	1	1	1	1	1	1	1
	2	1	1	1	1	1	0	1	0	1	0	0	0	0	1	1	1	0	0	1	1	1	1	0	0	0	0	0	0	1	1	0	0	1	1	0	1	1	1	1	1	1	1	1	1	1	1	1	1
	2	1	1	1	1	1	1	0	0	1	0	0	0	0	1	1	1	0	0	1	1	1	1	0	0	0	0	0	0	1	1	0	0	1	1	0	1	1	1	1	1	1	1	1	1	1	1	1	1
Second fate RAL
	1	1	1	1	1	1	0	0	0	0	0	0	0	0	1	1	1	0	0	1	1	1	1	0	0	0	0	0	0	1	1	0	0	1	1	0	1	1	1	1	1	1	1	1	1	1	1	1	1
	2	1	1	1	1	1	0	0	0	0	0	0	0	0	1	1	1	0	0	1	1	1	1	0	0	0	0	0	0	1	1	0	0	1	1	0	1	1	1	1	1	1	1	1	1	1	1	1	1
Second fate Biv
Second fate Biv and RAL
Third fate
	0	1	1	1	1	1	0	0	0	0	0	0	0	0	1	1	1	0	0	1	1	1	1	0	0	0	0	0	0	1	1	0	0	1	1	0	0	1	0	0	0	1	1	1	1	1	1	1	1
	0	1	1	1	1	1	0	0	1	1	0	0	0	0	1	1	1	0	0	1	1	1	1	0	0	0	0	0	0	1	1	0	0	1	1	0	0	1	0	0	0	1	1	1	1	1	1	1	1
	0	1	1	1	1	1	0	1	0	1	0	0	0	0	1	1	1	0	0	1	1	1	1	0	0	0	0	0	0	1	1	0	0	1	1	0	0	1	0	0	0	1	1	1	1	1	1	1	1
	0	1	1	1	1	1	1	0	0	1	0	0	0	0	1	1	1	0	0	1	1	1	1	0	0	0	0	0	0	1	1	0	0	1	1	0	0	1	0	0	0	1	1	1	1	1	1	1	1
Fusion fate
cslmir61
	LIN-3 *	EGL-20 *	CWN-1 *	CWN-2 *	LIN-44 *	MOM-2 *	DSL-1 *	APX-1 *	LAG-2 *	LS	EGL-17	EFF-1	EGL-18	ELT-6	LAG-2	LIN-39a	HCO	MAB-5	CEH-13	CEH-20	UNC-62	REF-2	LIN-39	DSL-1	APX-1	MC	LIN-25	SUR-2	PJW-5	LIN-31	LIN-1	MPK-1	MEK-2	KSR-2	KSR-1	LIN-45	LET-60	GAP-1	SOS-1	SEM-5	LET-23	LET-23ML	LIN-10	LIN-7	LIN-2	POP-1b	BAR-1	SYS-1	POP-1
First fate
	2	1	1	1	1	1	0	0	0	0	1	0	1	1	1	2	1	0	0	1	1	1	2	1	1	1	1	1	2	1	1	2	2	1	1	2	2	1	2	2	2	1	1	1	1	1	1	1	1
	2	1	1	1	1	1	0	0	1	1	1	0	1	1	1	2	1	0	0	1	1	1	2	1	1	1	1	1	2	1	1	2	2	1	1	2	2	1	2	2	2	1	1	1	1	1	1	1	1
	2	1	1	1	1	1	0	1	0	1	1	0	1	1	1	2	1	0	0	1	1	1	2	1	1	1	1	1	2	1	1	2	2	1	1	2	2	1	2	2	2	1	1	1	1	1	1	1	1
	2	1	1	1	1	1	1	0	0	1	1	0	1	1	1	2	1	0	0	1	1	1	2	1	1	1	1	1	2	1	1	2	2	1	1	2	2	1	2	2	2	1	1	1	1	1	1	1	1
	3	1	1	1	1	1	0	0	0	0	1	0	1	1	1	2	1	0	0	1	1	1	2	1	1	1	1	1	2	1	1	2	3	1	1	3	3	1	3	3	3	1	1	1	1	1	1	1	1
	3	1	1	1	1	1	0	0	1	1	1	0	1	1	1	2	1	0	0	1	1	1	2	1	1	1	1	1	2	1	1	2	3	1	1	3	3	1	3	3	3	1	1	1	1	1	1	1	1
	3	1	1	1	1	1	0	1	0	1	1	0	1	1	1	2	1	0	0	1	1	1	2	1	1	1	1	1	2	1	1	2	3	1	1	3	3	1	3	3	3	1	1	1	1	1	1	1	1
	3	1	1	1	1	1	1	0	0	1	1	0	1	1	1	2	1	0	0	1	1	1	2	1	1	1	1	1	2	1	1	2	3	1	1	3	3	1	3	3	3	1	1	1	1	1	1	1	1
Second fate
Second fate RAL
	1	1	1	1	1	1	0	0	0	0	0	0	0	0	1	1	1	0	0	1	1	1	1	0	0	0	0	0	0	1	1	0	0	1	1	0	1	1	1	1	1	1	1	1	1	1	1	1	1
	1	1	1	1	1	1	0	0	1	1	0	0	0	0	1	1	1	0	0	1	1	1	1	0	0	0	0	0	0	1	1	0	0	1	1	0	1	1	1	1	1	1	1	1	1	1	1	1	1
	1	1	1	1	1	1	0	1	0	1	0	0	0	0	1	1	1	0	0	1	1	1	1	0	0	0	0	0	0	1	1	0	0	1	1	0	1	1	1	1	1	1	1	1	1	1	1	1	1
	1	1	1	1	1	1	1	0	0	1	0	0	0	0	1	1	1	0	0	1	1	1	1	0	0	0	0	0	0	1	1	0	0	1	1	0	1	1	1	1	1	1	1	1	1	1	1	1	1
	2	1	1	1	1	1	0	0	0	0	0	0	0	0	1	1	1	0	0	1	1	1	1	0	0	0	0	0	0	1	1	0	0	1	1	0	1	1	1	1	1	1	1	1	1	1	1	1	1
	2	1	1	1	1	1	0	0	1	1	0	0	0	0	1	1	1	0	0	1	1	1	1	0	0	0	0	0	0	1	1	0	0	1	1	0	1	1	1	1	1	1	1	1	1	1	1	1	1
	2	1	1	1	1	1	0	1	0	1	0	0	0	0	1	1	1	0	0	1	1	1	1	0	0	0	0	0	0	1	1	0	0	1	1	0	1	1	1	1	1	1	1	1	1	1	1	1	1
	2	1	1	1	1	1	1	0	0	1	0	0	0	0	1	1	1	0	0	1	1	1	1	0	0	0	0	0	0	1	1	0	0	1	1	0	1	1	1	1	1	1	1	1	1	1	1	1	1
Second fate Biv
Second fate Biv and RAL
Third fate
	0	1	1	1	1	1	0	0	0	0	0	0	0	0	1	1	1	0	0	1	1	1	1	0	0	0	0	0	0	1	1	0	0	1	1	0	0	1	0	0	0	1	1	1	1	1	1	1	1
	0	1	1	1	1	1	0	0	1	1	0	0	0	0	1	1	1	0	0	1	1	1	1	0	0	0	0	0	0	1	1	0	0	1	1	0	0	1	0	0	0	1	1	1	1	1	1	1	1
	0	1	1	1	1	1	0	1	0	1	0	0	0	0	1	1	1	0	0	1	1	1	1	0	0	0	0	0	0	1	1	0	0	1	1	0	0	1	0	0	0	1	1	1	1	1	1	1	1
	0	1	1	1	1	1	1	0	0	1	0	0	0	0	1	1	1	0	0	1	1	1	1	0	0	0	0	0	0	1	1	0	0	1	1	0	0	1	0	0	0	1	1	1	1	1	1	1	1
Fusion fate
egl18eff1
	LIN-3 *	EGL-20 *	CWN-1 *	CWN-2 *	LIN-44 *	MOM-2 *	DSL-1 *	APX-1 *	LAG-2 *	LS	EGL-17	EFF-1	EGL-18	ELT-6	LAG-2	LIN-39a	HCO	MAB-5	CEH-13	CEH-20	UNC-62	REF-2	LIN-39	DSL-1	APX-1	MC	LIN-25	SUR-2	PJW-5	LIN-31	LIN-1	MPK-1	MEK-2	KSR-2	KSR-1	LIN-45	LET-60	GAP-1	SOS-1	SEM-5	LET-23	LET-23ML	LIN-10	LIN-7	LIN-2	POP-1b	BAR-1	SYS-1	POP-1
First fate
	2	1	1	1	1	1	0	0	0	0	1	0	1	1	1	2	1	0	0	1	1	1	2	1	1	1	1	1	2	1	1	2	2	1	1	2	2	1	2	2	2	1	1	1	1	1	1	1	1
	2	1	1	1	1	1	0	0	1	1	1	0	1	1	1	2	1	0	0	1	1	1	2	1	1	1	1	1	2	1	1	2	2	1	1	2	2	1	2	2	2	1	1	1	1	1	1	1	1
	2	1	1	1	1	1	0	1	0	1	1	0	1	1	1	2	1	0	0	1	1	1	2	1	1	1	1	1	2	1	1	2	2	1	1	2	2	1	2	2	2	1	1	1	1	1	1	1	1
	2	1	1	1	1	1	1	0	0	1	1	0	1	1	1	2	1	0	0	1	1	1	2	1	1	1	1	1	2	1	1	2	2	1	1	2	2	1	2	2	2	1	1	1	1	1	1	1	1
	3	1	1	1	1	1	0	0	0	0	1	0	1	1	1	2	1	0	0	1	1	1	2	1	1	1	1	1	2	1	1	2	3	1	1	3	3	1	3	3	3	1	1	1	1	1	1	1	1
	3	1	1	1	1	1	0	0	1	1	1	0	1	1	1	2	1	0	0	1	1	1	2	1	1	1	1	1	2	1	1	2	3	1	1	3	3	1	3	3	3	1	1	1	1	1	1	1	1
	3	1	1	1	1	1	0	1	0	1	1	0	1	1	1	2	1	0	0	1	1	1	2	1	1	1	1	1	2	1	1	2	3	1	1	3	3	1	3	3	3	1	1	1	1	1	1	1	1
	3	1	1	1	1	1	1	0	0	1	1	0	1	1	1	2	1	0	0	1	1	1	2	1	1	1	1	1	2	1	1	2	3	1	1	3	3	1	3	3	3	1	1	1	1	1	1	1	1
Second fate
	0	1	1	1	1	1	0	0	1	1	0	0	0	0	1	1	1	0	0	1	1	1	1	0	0	0	0	0	0	1	1	0	0	1	1	0	0	1	0	0	0	1	1	1	1	1	1	1	1
	0	1	1	1	1	1	0	1	0	1	0	0	0	0	1	1	1	0	0	1	1	1	1	0	0	0	0	0	0	1	1	0	0	1	1	0	0	1	0	0	0	1	1	1	1	1	1	1	1
	0	1	1	1	1	1	1	0	0	1	0	0	0	0	1	1	1	0	0	1	1	1	1	0	0	0	0	0	0	1	1	0	0	1	1	0	0	1	0	0	0	1	1	1	1	1	1	1	1
	1	1	1	1	1	1	0	0	1	1	0	0	0	0	1	1	1	0	0	1	1	1	1	0	0	0	0	0	0	1	1	0	0	1	1	0	1	1	1	1	1	1	1	1	1	1	1	1	1
	1	1	1	1	1	1	0	1	0	1	0	0	0	0	1	1	1	0	0	1	1	1	1	0	0	0	0	0	0	1	1	0	0	1	1	0	1	1	1	1	1	1	1	1	1	1	1	1	1
	1	1	1	1	1	1	1	0	0	1	0	0	0	0	1	1	1	0	0	1	1	1	1	0	0	0	0	0	0	1	1	0	0	1	1	0	1	1	1	1	1	1	1	1	1	1	1	1	1
	2	1	1	1	1	1	0	0	1	1	0	0	0	0	1	1	1	0	0	1	1	1	1	0	0	0	0	0	0	1	1	0	0	1	1	0	1	1	1	1	1	1	1	1	1	1	1	1	1
	2	1	1	1	1	1	0	1	0	1	0	0	0	0	1	1	1	0	0	1	1	1	1	0	0	0	0	0	0	1	1	0	0	1	1	0	1	1	1	1	1	1	1	1	1	1	1	1	1
	2	1	1	1	1	1	1	0	0	1	0	0	0	0	1	1	1	0	0	1	1	1	1	0	0	0	0	0	0	1	1	0	0	1	1	0	1	1	1	1	1	1	1	1	1	1	1	1	1
Second fate RAL
	1	1	1	1	1	1	0	0	0	0	0	0	0	0	1	1	1	0	0	1	1	1	1	0	0	0	0	0	0	1	1	0	0	1	1	0	1	1	1	1	1	1	1	1	1	1	1	1	1
	2	1	1	1	1	1	0	0	0	0	0	0	0	0	1	1	1	0	0	1	1	1	1	0	0	0	0	0	0	1	1	0	0	1	1	0	1	1	1	1	1	1	1	1	1	1	1	1	1
Second fate Biv
Second fate Biv and RAL
Third fate
	0	1	1	1	1	1	0	0	0	0	0	0	0	0	1	1	1	0	0	1	1	1	1	0	0	0	0	0	0	1	1	0	0	1	1	0	0	1	0	0	0	1	1	1	1	1	1	1	1
	0	1	1	1	1	1	0	0	1	1	0	0	0	0	1	1	1	0	0	1	1	1	1	0	0	0	0	0	0	1	1	0	0	1	1	0	0	1	0	0	0	1	1	1	1	1	1	1	1
	0	1	1	1	1	1	0	1	0	1	0	0	0	0	1	1	1	0	0	1	1	1	1	0	0	0	0	0	0	1	1	0	0	1	1	0	0	1	0	0	0	1	1	1	1	1	1	1	1
	0	1	1	1	1	1	1	0	0	1	0	0	0	0	1	1	1	0	0	1	1	1	1	0	0	0	0	0	0	1	1	0	0	1	1	0	0	1	0	0	0	1	1	1	1	1	1	1	1
Fusion fate
egl20mab5
	LIN-3 *	EGL-20 *	CWN-1 *	CWN-2 *	LIN-44 *	MOM-2 *	DSL-1 *	APX-1 *	LAG-2 *	LS	EGL-17	EFF-1	EGL-18	ELT-6	LAG-2	LIN-39a	HCO	MAB-5	CEH-13	CEH-20	UNC-62	REF-2	LIN-39	DSL-1	APX-1	MC	LIN-25	SUR-2	PJW-5	LIN-31	LIN-1	MPK-1	MEK-2	KSR-2	KSR-1	LIN-45	LET-60	GAP-1	SOS-1	SEM-5	LET-23	LET-23ML	LIN-10	LIN-7	LIN-2	POP-1b	BAR-1	SYS-1	POP-1
First fate
	2	1	1	1	1	1	0	0	0	0	1	0	1	1	1	2	1	0	0	1	1	1	2	1	1	1	1	1	2	1	1	2	2	1	1	2	2	1	2	2	2	1	1	1	1	1	1	1	1
	2	1	1	1	1	1	0	0	1	1	1	0	1	1	1	2	1	0	0	1	1	1	2	1	1	1	1	1	2	1	1	2	2	1	1	2	2	1	2	2	2	1	1	1	1	1	1	1	1
	2	1	1	1	1	1	0	1	0	1	1	0	1	1	1	2	1	0	0	1	1	1	2	1	1	1	1	1	2	1	1	2	2	1	1	2	2	1	2	2	2	1	1	1	1	1	1	1	1
	2	1	1	1	1	1	1	0	0	1	1	0	1	1	1	2	1	0	0	1	1	1	2	1	1	1	1	1	2	1	1	2	2	1	1	2	2	1	2	2	2	1	1	1	1	1	1	1	1
	3	1	1	1	1	1	0	0	0	0	1	0	1	1	1	2	1	0	0	1	1	1	2	1	1	1	1	1	2	1	1	2	3	1	1	3	3	1	3	3	3	1	1	1	1	1	1	1	1
	3	1	1	1	1	1	0	0	1	1	1	0	1	1	1	2	1	0	0	1	1	1	2	1	1	1	1	1	2	1	1	2	3	1	1	3	3	1	3	3	3	1	1	1	1	1	1	1	1
	3	1	1	1	1	1	0	1	0	1	1	0	1	1	1	2	1	0	0	1	1	1	2	1	1	1	1	1	2	1	1	2	3	1	1	3	3	1	3	3	3	1	1	1	1	1	1	1	1
	3	1	1	1	1	1	1	0	0	1	1	0	1	1	1	2	1	0	0	1	1	1	2	1	1	1	1	1	2	1	1	2	3	1	1	3	3	1	3	3	3	1	1	1	1	1	1	1	1
Second fate
	0	1	1	1	1	1	0	0	1	1	0	0	0	0	1	1	1	0	0	1	1	1	1	0	0	0	0	0	0	1	1	0	0	1	1	0	0	1	0	0	0	1	1	1	1	1	1	1	1
	0	1	1	1	1	1	0	1	0	1	0	0	0	0	1	1	1	0	0	1	1	1	1	0	0	0	0	0	0	1	1	0	0	1	1	0	0	1	0	0	0	1	1	1	1	1	1	1	1
	0	1	1	1	1	1	1	0	0	1	0	0	0	0	1	1	1	0	0	1	1	1	1	0	0	0	0	0	0	1	1	0	0	1	1	0	0	1	0	0	0	1	1	1	1	1	1	1	1
	1	1	1	1	1	1	0	0	1	1	0	0	0	0	1	1	1	0	0	1	1	1	1	0	0	0	0	0	0	1	1	0	0	1	1	0	1	1	1	1	1	1	1	1	1	1	1	1	1
	1	1	1	1	1	1	0	1	0	1	0	0	0	0	1	1	1	0	0	1	1	1	1	0	0	0	0	0	0	1	1	0	0	1	1	0	1	1	1	1	1	1	1	1	1	1	1	1	1
	1	1	1	1	1	1	1	0	0	1	0	0	0	0	1	1	1	0	0	1	1	1	1	0	0	0	0	0	0	1	1	0	0	1	1	0	1	1	1	1	1	1	1	1	1	1	1	1	1
	2	1	1	1	1	1	0	0	1	1	0	0	0	0	1	1	1	0	0	1	1	1	1	0	0	0	0	0	0	1	1	0	0	1	1	0	1	1	1	1	1	1	1	1	1	1	1	1	1
	2	1	1	1	1	1	0	1	0	1	0	0	0	0	1	1	1	0	0	1	1	1	1	0	0	0	0	0	0	1	1	0	0	1	1	0	1	1	1	1	1	1	1	1	1	1	1	1	1
	2	1	1	1	1	1	1	0	0	1	0	0	0	0	1	1	1	0	0	1	1	1	1	0	0	0	0	0	0	1	1	0	0	1	1	0	1	1	1	1	1	1	1	1	1	1	1	1	1
Second fate RAL
	1	1	1	1	1	1	0	0	0	0	0	0	0	0	1	1	1	0	0	1	1	1	1	0	0	0	0	0	0	1	1	0	0	1	1	0	1	1	1	1	1	1	1	1	1	1	1	1	1
	2	1	1	1	1	1	0	0	0	0	0	0	0	0	1	1	1	0	0	1	1	1	1	0	0	0	0	0	0	1	1	0	0	1	1	0	1	1	1	1	1	1	1	1	1	1	1	1	1
Second fate Biv
Second fate Biv and RAL
Third fate
	0	1	1	1	1	1	0	0	0	0	0	0	0	0	1	1	1	0	0	1	1	1	1	0	0	0	0	0	0	1	1	0	0	1	1	0	0	1	0	0	0	1	1	1	1	1	1	1	1
	0	1	1	1	1	1	0	0	1	1	0	0	0	0	1	1	1	0	0	1	1	1	1	0	0	0	0	0	0	1	1	0	0	1	1	0	0	1	0	0	0	1	1	1	1	1	1	1	1
	0	1	1	1	1	1	0	1	0	1	0	0	0	0	1	1	1	0	0	1	1	1	1	0	0	0	0	0	0	1	1	0	0	1	1	0	0	1	0	0	0	1	1	1	1	1	1	1	1
	0	1	1	1	1	1	1	0	0	1	0	0	0	0	1	1	1	0	0	1	1	1	1	0	0	0	0	0	0	1	1	0	0	1	1	0	0	1	0	0	0	1	1	1	1	1	1	1	1
Fusion fate
elt6eff1
	LIN-3 *	EGL-20 *	CWN-1 *	CWN-2 *	LIN-44 *	MOM-2 *	DSL-1 *	APX-1 *	LAG-2 *	LS	EGL-17	EFF-1	EGL-18	ELT-6	LAG-2	LIN-39a	HCO	MAB-5	CEH-13	CEH-20	UNC-62	REF-2	LIN-39	DSL-1	APX-1	MC	LIN-25	SUR-2	PJW-5	LIN-31	LIN-1	MPK-1	MEK-2	KSR-2	KSR-1	LIN-45	LET-60	GAP-1	SOS-1	SEM-5	LET-23	LET-23ML	LIN-10	LIN-7	LIN-2	POP-1b	BAR-1	SYS-1	POP-1
First fate
	2	1	1	1	1	1	0	0	0	0	1	0	1	1	1	2	1	0	0	1	1	1	2	1	1	1	1	1	2	1	1	2	2	1	1	2	2	1	2	2	2	1	1	1	1	1	1	1	1
	2	1	1	1	1	1	0	0	1	1	1	0	1	1	1	2	1	0	0	1	1	1	2	1	1	1	1	1	2	1	1	2	2	1	1	2	2	1	2	2	2	1	1	1	1	1	1	1	1
	2	1	1	1	1	1	0	1	0	1	1	0	1	1	1	2	1	0	0	1	1	1	2	1	1	1	1	1	2	1	1	2	2	1	1	2	2	1	2	2	2	1	1	1	1	1	1	1	1
	2	1	1	1	1	1	1	0	0	1	1	0	1	1	1	2	1	0	0	1	1	1	2	1	1	1	1	1	2	1	1	2	2	1	1	2	2	1	2	2	2	1	1	1	1	1	1	1	1
	3	1	1	1	1	1	0	0	0	0	1	0	1	1	1	2	1	0	0	1	1	1	2	1	1	1	1	1	2	1	1	2	3	1	1	3	3	1	3	3	3	1	1	1	1	1	1	1	1
	3	1	1	1	1	1	0	0	1	1	1	0	1	1	1	2	1	0	0	1	1	1	2	1	1	1	1	1	2	1	1	2	3	1	1	3	3	1	3	3	3	1	1	1	1	1	1	1	1
	3	1	1	1	1	1	0	1	0	1	1	0	1	1	1	2	1	0	0	1	1	1	2	1	1	1	1	1	2	1	1	2	3	1	1	3	3	1	3	3	3	1	1	1	1	1	1	1	1
	3	1	1	1	1	1	1	0	0	1	1	0	1	1	1	2	1	0	0	1	1	1	2	1	1	1	1	1	2	1	1	2	3	1	1	3	3	1	3	3	3	1	1	1	1	1	1	1	1
Second fate
	0	1	1	1	1	1	0	0	1	1	0	0	0	0	1	1	1	0	0	1	1	1	1	0	0	0	0	0	0	1	1	0	0	1	1	0	0	1	0	0	0	1	1	1	1	1	1	1	1
	0	1	1	1	1	1	0	1	0	1	0	0	0	0	1	1	1	0	0	1	1	1	1	0	0	0	0	0	0	1	1	0	0	1	1	0	0	1	0	0	0	1	1	1	1	1	1	1	1
	0	1	1	1	1	1	1	0	0	1	0	0	0	0	1	1	1	0	0	1	1	1	1	0	0	0	0	0	0	1	1	0	0	1	1	0	0	1	0	0	0	1	1	1	1	1	1	1	1
	1	1	1	1	1	1	0	0	1	1	0	0	0	0	1	1	1	0	0	1	1	1	1	0	0	0	0	0	0	1	1	0	0	1	1	0	1	1	1	1	1	1	1	1	1	1	1	1	1
	1	1	1	1	1	1	0	1	0	1	0	0	0	0	1	1	1	0	0	1	1	1	1	0	0	0	0	0	0	1	1	0	0	1	1	0	1	1	1	1	1	1	1	1	1	1	1	1	1
	1	1	1	1	1	1	1	0	0	1	0	0	0	0	1	1	1	0	0	1	1	1	1	0	0	0	0	0	0	1	1	0	0	1	1	0	1	1	1	1	1	1	1	1	1	1	1	1	1
	2	1	1	1	1	1	0	0	1	1	0	0	0	0	1	1	1	0	0	1	1	1	1	0	0	0	0	0	0	1	1	0	0	1	1	0	1	1	1	1	1	1	1	1	1	1	1	1	1
	2	1	1	1	1	1	0	1	0	1	0	0	0	0	1	1	1	0	0	1	1	1	1	0	0	0	0	0	0	1	1	0	0	1	1	0	1	1	1	1	1	1	1	1	1	1	1	1	1
	2	1	1	1	1	1	1	0	0	1	0	0	0	0	1	1	1	0	0	1	1	1	1	0	0	0	0	0	0	1	1	0	0	1	1	0	1	1	1	1	1	1	1	1	1	1	1	1	1
Second fate RAL
	1	1	1	1	1	1	0	0	0	0	0	0	0	0	1	1	1	0	0	1	1	1	1	0	0	0	0	0	0	1	1	0	0	1	1	0	1	1	1	1	1	1	1	1	1	1	1	1	1
	2	1	1	1	1	1	0	0	0	0	0	0	0	0	1	1	1	0	0	1	1	1	1	0	0	0	0	0	0	1	1	0	0	1	1	0	1	1	1	1	1	1	1	1	1	1	1	1	1
Second fate Biv
Second fate Biv and RAL
Third fate
	0	1	1	1	1	1	0	0	0	0	0	0	0	0	1	1	1	0	0	1	1	1	1	0	0	0	0	0	0	1	1	0	0	1	1	0	0	1	0	0	0	1	1	1	1	1	1	1	1
	0	1	1	1	1	1	0	0	1	1	0	0	0	0	1	1	1	0	0	1	1	1	1	0	0	0	0	0	0	1	1	0	0	1	1	0	0	1	0	0	0	1	1	1	1	1	1	1	1
	0	1	1	1	1	1	0	1	0	1	0	0	0	0	1	1	1	0	0	1	1	1	1	0	0	0	0	0	0	1	1	0	0	1	1	0	0	1	0	0	0	1	1	1	1	1	1	1	1
	0	1	1	1	1	1	1	0	0	1	0	0	0	0	1	1	1	0	0	1	1	1	1	0	0	0	0	0	0	1	1	0	0	1	1	0	0	1	0	0	0	1	1	1	1	1	1	1	1
Fusion fate
gap1let60
	LIN-3 *	EGL-20 *	CWN-1 *	CWN-2 *	LIN-44 *	MOM-2 *	DSL-1 *	APX-1 *	LAG-2 *	LS	EGL-17	EFF-1	EGL-18	ELT-6	LAG-2	LIN-39a	HCO	MAB-5	CEH-13	CEH-20	UNC-62	REF-2	LIN-39	DSL-1	APX-1	MC	LIN-25	SUR-2	PJW-5	LIN-31	LIN-1	MPK-1	MEK-2	KSR-2	KSR-1	LIN-45	LET-60	GAP-1	SOS-1	SEM-5	LET-23	LET-23ML	LIN-10	LIN-7	LIN-2	POP-1b	BAR-1	SYS-1	POP-1
First fate
	2	1	1	1	1	1	0	0	0	0	1	0	1	1	1	2	1	0	0	1	1	1	2	1	1	1	1	1	2	1	1	2	2	1	1	2	2	1	2	2	2	1	1	1	1	1	1	1	1
	2	1	1	1	1	1	0	0	1	1	1	0	1	1	1	2	1	0	0	1	1	1	2	1	1	1	1	1	2	1	1	2	2	1	1	2	2	1	2	2	2	1	1	1	1	1	1	1	1
	2	1	1	1	1	1	0	1	0	1	1	0	1	1	1	2	1	0	0	1	1	1	2	1	1	1	1	1	2	1	1	2	2	1	1	2	2	1	2	2	2	1	1	1	1	1	1	1	1
	2	1	1	1	1	1	1	0	0	1	1	0	1	1	1	2	1	0	0	1	1	1	2	1	1	1	1	1	2	1	1	2	2	1	1	2	2	1	2	2	2	1	1	1	1	1	1	1	1
	3	1	1	1	1	1	0	0	0	0	1	0	1	1	1	2	1	0	0	1	1	1	2	1	1	1	1	1	2	1	1	2	3	1	1	3	3	1	3	3	3	1	1	1	1	1	1	1	1
	3	1	1	1	1	1	0	0	1	1	1	0	1	1	1	2	1	0	0	1	1	1	2	1	1	1	1	1	2	1	1	2	3	1	1	3	3	1	3	3	3	1	1	1	1	1	1	1	1
	3	1	1	1	1	1	0	1	0	1	1	0	1	1	1	2	1	0	0	1	1	1	2	1	1	1	1	1	2	1	1	2	3	1	1	3	3	1	3	3	3	1	1	1	1	1	1	1	1
	3	1	1	1	1	1	1	0	0	1	1	0	1	1	1	2	1	0	0	1	1	1	2	1	1	1	1	1	2	1	1	2	3	1	1	3	3	1	3	3	3	1	1	1	1	1	1	1	1
Second fate
	0	1	1	1	1	1	0	0	1	1	0	0	0	0	1	1	1	0	0	1	1	1	1	0	0	0	0	0	0	1	1	0	0	1	1	0	0	1	0	0	0	1	1	1	1	1	1	1	1
	0	1	1	1	1	1	0	1	0	1	0	0	0	0	1	1	1	0	0	1	1	1	1	0	0	0	0	0	0	1	1	0	0	1	1	0	0	1	0	0	0	1	1	1	1	1	1	1	1
	0	1	1	1	1	1	1	0	0	1	0	0	0	0	1	1	1	0	0	1	1	1	1	0	0	0	0	0	0	1	1	0	0	1	1	0	0	1	0	0	0	1	1	1	1	1	1	1	1
	1	1	1	1	1	1	0	0	1	1	0	0	0	0	1	1	1	0	0	1	1	1	1	0	0	0	0	0	0	1	1	0	0	1	1	0	1	1	1	1	1	1	1	1	1	1	1	1	1
	1	1	1	1	1	1	0	1	0	1	0	0	0	0	1	1	1	0	0	1	1	1	1	0	0	0	0	0	0	1	1	0	0	1	1	0	1	1	1	1	1	1	1	1	1	1	1	1	1
	1	1	1	1	1	1	1	0	0	1	0	0	0	0	1	1	1	0	0	1	1	1	1	0	0	0	0	0	0	1	1	0	0	1	1	0	1	1	1	1	1	1	1	1	1	1	1	1	1
	2	1	1	1	1	1	0	0	1	1	0	0	0	0	1	1	1	0	0	1	1	1	1	0	0	0	0	0	0	1	1	0	0	1	1	0	1	1	1	1	1	1	1	1	1	1	1	1	1
	2	1	1	1	1	1	0	1	0	1	0	0	0	0	1	1	1	0	0	1	1	1	1	0	0	0	0	0	0	1	1	0	0	1	1	0	1	1	1	1	1	1	1	1	1	1	1	1	1
	2	1	1	1	1	1	1	0	0	1	0	0	0	0	1	1	1	0	0	1	1	1	1	0	0	0	0	0	0	1	1	0	0	1	1	0	1	1	1	1	1	1	1	1	1	1	1	1	1
Second fate RAL
	1	1	1	1	1	1	0	0	0	0	0	0	0	0	1	1	1	0	0	1	1	1	1	0	0	0	0	0	0	1	1	0	0	1	1	0	1	1	1	1	1	1	1	1	1	1	1	1	1
	2	1	1	1	1	1	0	0	0	0	0	0	0	0	1	1	1	0	0	1	1	1	1	0	0	0	0	0	0	1	1	0	0	1	1	0	1	1	1	1	1	1	1	1	1	1	1	1	1
Second fate Biv
Second fate Biv and RAL
Third fate
	0	1	1	1	1	1	0	0	0	0	0	0	0	0	1	1	1	0	0	1	1	1	1	0	0	0	0	0	0	1	1	0	0	1	1	0	0	1	0	0	0	1	1	1	1	1	1	1	1
	0	1	1	1	1	1	0	0	1	1	0	0	0	0	1	1	1	0	0	1	1	1	1	0	0	0	0	0	0	1	1	0	0	1	1	0	0	1	0	0	0	1	1	1	1	1	1	1	1
	0	1	1	1	1	1	0	1	0	1	0	0	0	0	1	1	1	0	0	1	1	1	1	0	0	0	0	0	0	1	1	0	0	1	1	0	0	1	0	0	0	1	1	1	1	1	1	1	1
	0	1	1	1	1	1	1	0	0	1	0	0	0	0	1	1	1	0	0	1	1	1	1	0	0	0	0	0	0	1	1	0	0	1	1	0	0	1	0	0	0	1	1	1	1	1	1	1	1
Fusion fate
gsk3bar1
	LIN-3 *	EGL-20 *	CWN-1 *	CWN-2 *	LIN-44 *	MOM-2 *	DSL-1 *	APX-1 *	LAG-2 *	LS	EGL-17	EFF-1	EGL-18	ELT-6	LAG-2	LIN-39a	HCO	MAB-5	CEH-13	CEH-20	UNC-62	REF-2	LIN-39	DSL-1	APX-1	MC	LIN-25	SUR-2	PJW-5	LIN-31	LIN-1	MPK-1	MEK-2	KSR-2	KSR-1	LIN-45	LET-60	GAP-1	SOS-1	SEM-5	LET-23	LET-23ML	LIN-10	LIN-7	LIN-2	POP-1b	BAR-1	SYS-1	POP-1
First fate
	2	1	1	1	1	1	0	0	0	0	1	0	1	1	1	2	1	0	0	1	1	1	2	1	1	1	1	1	2	1	1	2	2	1	1	2	2	1	2	2	2	1	1	1	1	1	1	1	1
	2	1	1	1	1	1	0	0	1	1	1	0	1	1	1	2	1	0	0	1	1	1	2	1	1	1	1	1	2	1	1	2	2	1	1	2	2	1	2	2	2	1	1	1	1	1	1	1	1
	2	1	1	1	1	1	0	1	0	1	1	0	1	1	1	2	1	0	0	1	1	1	2	1	1	1	1	1	2	1	1	2	2	1	1	2	2	1	2	2	2	1	1	1	1	1	1	1	1
	2	1	1	1	1	1	1	0	0	1	1	0	1	1	1	2	1	0	0	1	1	1	2	1	1	1	1	1	2	1	1	2	2	1	1	2	2	1	2	2	2	1	1	1	1	1	1	1	1
	3	1	1	1	1	1	0	0	0	0	1	0	1	1	1	2	1	0	0	1	1	1	2	1	1	1	1	1	2	1	1	2	3	1	1	3	3	1	3	3	3	1	1	1	1	1	1	1	1
	3	1	1	1	1	1	0	0	1	1	1	0	1	1	1	2	1	0	0	1	1	1	2	1	1	1	1	1	2	1	1	2	3	1	1	3	3	1	3	3	3	1	1	1	1	1	1	1	1
	3	1	1	1	1	1	0	1	0	1	1	0	1	1	1	2	1	0	0	1	1	1	2	1	1	1	1	1	2	1	1	2	3	1	1	3	3	1	3	3	3	1	1	1	1	1	1	1	1
	3	1	1	1	1	1	1	0	0	1	1	0	1	1	1	2	1	0	0	1	1	1	2	1	1	1	1	1	2	1	1	2	3	1	1	3	3	1	3	3	3	1	1	1	1	1	1	1	1
Second fate
	0	1	1	1	1	1	0	0	1	1	0	0	0	0	1	1	1	0	0	1	1	1	1	0	0	0	0	0	0	1	1	0	0	1	1	0	0	1	0	0	0	1	1	1	1	1	1	1	1
	0	1	1	1	1	1	0	1	0	1	0	0	0	0	1	1	1	0	0	1	1	1	1	0	0	0	0	0	0	1	1	0	0	1	1	0	0	1	0	0	0	1	1	1	1	1	1	1	1
	0	1	1	1	1	1	1	0	0	1	0	0	0	0	1	1	1	0	0	1	1	1	1	0	0	0	0	0	0	1	1	0	0	1	1	0	0	1	0	0	0	1	1	1	1	1	1	1	1
	1	1	1	1	1	1	0	0	1	1	0	0	0	0	1	1	1	0	0	1	1	1	1	0	0	0	0	0	0	1	1	0	0	1	1	0	1	1	1	1	1	1	1	1	1	1	1	1	1
	1	1	1	1	1	1	0	1	0	1	0	0	0	0	1	1	1	0	0	1	1	1	1	0	0	0	0	0	0	1	1	0	0	1	1	0	1	1	1	1	1	1	1	1	1	1	1	1	1
	1	1	1	1	1	1	1	0	0	1	0	0	0	0	1	1	1	0	0	1	1	1	1	0	0	0	0	0	0	1	1	0	0	1	1	0	1	1	1	1	1	1	1	1	1	1	1	1	1
	2	1	1	1	1	1	0	0	1	1	0	0	0	0	1	1	1	0	0	1	1	1	1	0	0	0	0	0	0	1	1	0	0	1	1	0	1	1	1	1	1	1	1	1	1	1	1	1	1
	2	1	1	1	1	1	0	1	0	1	0	0	0	0	1	1	1	0	0	1	1	1	1	0	0	0	0	0	0	1	1	0	0	1	1	0	1	1	1	1	1	1	1	1	1	1	1	1	1
	2	1	1	1	1	1	1	0	0	1	0	0	0	0	1	1	1	0	0	1	1	1	1	0	0	0	0	0	0	1	1	0	0	1	1	0	1	1	1	1	1	1	1	1	1	1	1	1	1
Second fate RAL
	1	1	1	1	1	1	0	0	0	0	0	0	0	0	1	1	1	0	0	1	1	1	1	0	0	0	0	0	0	1	1	0	0	1	1	0	1	1	1	1	1	1	1	1	1	1	1	1	1
	2	1	1	1	1	1	0	0	0	0	0	0	0	0	1	1	1	0	0	1	1	1	1	0	0	0	0	0	0	1	1	0	0	1	1	0	1	1	1	1	1	1	1	1	1	1	1	1	1
Second fate Biv
Second fate Biv and RAL
Third fate
	0	1	1	1	1	1	0	0	0	0	0	0	0	0	1	1	1	0	0	1	1	1	1	0	0	0	0	0	0	1	1	0	0	1	1	0	0	1	0	0	0	1	1	1	1	1	1	1	1
	0	1	1	1	1	1	0	0	1	1	0	0	0	0	1	1	1	0	0	1	1	1	1	0	0	0	0	0	0	1	1	0	0	1	1	0	0	1	0	0	0	1	1	1	1	1	1	1	1
	0	1	1	1	1	1	0	1	0	1	0	0	0	0	1	1	1	0	0	1	1	1	1	0	0	0	0	0	0	1	1	0	0	1	1	0	0	1	0	0	0	1	1	1	1	1	1	1	1
	0	1	1	1	1	1	1	0	0	1	0	0	0	0	1	1	1	0	0	1	1	1	1	0	0	0	0	0	0	1	1	0	0	1	1	0	0	1	0	0	0	1	1	1	1	1	1	1	1
Fusion fate
gsk3sys1
	LIN-3 *	EGL-20 *	CWN-1 *	CWN-2 *	LIN-44 *	MOM-2 *	DSL-1 *	APX-1 *	LAG-2 *	LS	EGL-17	EFF-1	EGL-18	ELT-6	LAG-2	LIN-39a	HCO	MAB-5	CEH-13	CEH-20	UNC-62	REF-2	LIN-39	DSL-1	APX-1	MC	LIN-25	SUR-2	PJW-5	LIN-31	LIN-1	MPK-1	MEK-2	KSR-2	KSR-1	LIN-45	LET-60	GAP-1	SOS-1	SEM-5	LET-23	LET-23ML	LIN-10	LIN-7	LIN-2	POP-1b	BAR-1	SYS-1	POP-1
First fate
	2	1	1	1	1	1	0	0	0	0	1	0	1	1	1	2	1	0	0	1	1	1	2	1	1	1	1	1	2	1	1	2	2	1	1	2	2	1	2	2	2	1	1	1	1	1	1	1	1
	2	1	1	1	1	1	0	0	1	1	1	0	1	1	1	2	1	0	0	1	1	1	2	1	1	1	1	1	2	1	1	2	2	1	1	2	2	1	2	2	2	1	1	1	1	1	1	1	1
	2	1	1	1	1	1	0	1	0	1	1	0	1	1	1	2	1	0	0	1	1	1	2	1	1	1	1	1	2	1	1	2	2	1	1	2	2	1	2	2	2	1	1	1	1	1	1	1	1
	2	1	1	1	1	1	1	0	0	1	1	0	1	1	1	2	1	0	0	1	1	1	2	1	1	1	1	1	2	1	1	2	2	1	1	2	2	1	2	2	2	1	1	1	1	1	1	1	1
	3	1	1	1	1	1	0	0	0	0	1	0	1	1	1	2	1	0	0	1	1	1	2	1	1	1	1	1	2	1	1	2	3	1	1	3	3	1	3	3	3	1	1	1	1	1	1	1	1
	3	1	1	1	1	1	0	0	1	1	1	0	1	1	1	2	1	0	0	1	1	1	2	1	1	1	1	1	2	1	1	2	3	1	1	3	3	1	3	3	3	1	1	1	1	1	1	1	1
	3	1	1	1	1	1	0	1	0	1	1	0	1	1	1	2	1	0	0	1	1	1	2	1	1	1	1	1	2	1	1	2	3	1	1	3	3	1	3	3	3	1	1	1	1	1	1	1	1
	3	1	1	1	1	1	1	0	0	1	1	0	1	1	1	2	1	0	0	1	1	1	2	1	1	1	1	1	2	1	1	2	3	1	1	3	3	1	3	3	3	1	1	1	1	1	1	1	1
Second fate
	0	1	1	1	1	1	0	0	1	1	0	0	0	0	1	1	1	0	0	1	1	1	1	0	0	0	0	0	0	1	1	0	0	1	1	0	0	1	0	0	0	1	1	1	1	1	1	1	1
	0	1	1	1	1	1	0	1	0	1	0	0	0	0	1	1	1	0	0	1	1	1	1	0	0	0	0	0	0	1	1	0	0	1	1	0	0	1	0	0	0	1	1	1	1	1	1	1	1
	0	1	1	1	1	1	1	0	0	1	0	0	0	0	1	1	1	0	0	1	1	1	1	0	0	0	0	0	0	1	1	0	0	1	1	0	0	1	0	0	0	1	1	1	1	1	1	1	1
	1	1	1	1	1	1	0	0	1	1	0	0	0	0	1	1	1	0	0	1	1	1	1	0	0	0	0	0	0	1	1	0	0	1	1	0	1	1	1	1	1	1	1	1	1	1	1	1	1
	1	1	1	1	1	1	0	1	0	1	0	0	0	0	1	1	1	0	0	1	1	1	1	0	0	0	0	0	0	1	1	0	0	1	1	0	1	1	1	1	1	1	1	1	1	1	1	1	1
	1	1	1	1	1	1	1	0	0	1	0	0	0	0	1	1	1	0	0	1	1	1	1	0	0	0	0	0	0	1	1	0	0	1	1	0	1	1	1	1	1	1	1	1	1	1	1	1	1
	2	1	1	1	1	1	0	0	1	1	0	0	0	0	1	1	1	0	0	1	1	1	1	0	0	0	0	0	0	1	1	0	0	1	1	0	1	1	1	1	1	1	1	1	1	1	1	1	1
	2	1	1	1	1	1	0	1	0	1	0	0	0	0	1	1	1	0	0	1	1	1	1	0	0	0	0	0	0	1	1	0	0	1	1	0	1	1	1	1	1	1	1	1	1	1	1	1	1
	2	1	1	1	1	1	1	0	0	1	0	0	0	0	1	1	1	0	0	1	1	1	1	0	0	0	0	0	0	1	1	0	0	1	1	0	1	1	1	1	1	1	1	1	1	1	1	1	1
Second fate RAL
	1	1	1	1	1	1	0	0	0	0	0	0	0	0	1	1	1	0	0	1	1	1	1	0	0	0	0	0	0	1	1	0	0	1	1	0	1	1	1	1	1	1	1	1	1	1	1	1	1
	2	1	1	1	1	1	0	0	0	0	0	0	0	0	1	1	1	0	0	1	1	1	1	0	0	0	0	0	0	1	1	0	0	1	1	0	1	1	1	1	1	1	1	1	1	1	1	1	1
Second fate Biv
Second fate Biv and RAL
Third fate
	0	1	1	1	1	1	0	0	0	0	0	0	0	0	1	1	1	0	0	1	1	1	1	0	0	0	0	0	0	1	1	0	0	1	1	0	0	1	0	0	0	1	1	1	1	1	1	1	1
	0	1	1	1	1	1	0	0	1	1	0	0	0	0	1	1	1	0	0	1	1	1	1	0	0	0	0	0	0	1	1	0	0	1	1	0	0	1	0	0	0	1	1	1	1	1	1	1	1
	0	1	1	1	1	1	0	1	0	1	0	0	0	0	1	1	1	0	0	1	1	1	1	0	0	0	0	0	0	1	1	0	0	1	1	0	0	1	0	0	0	1	1	1	1	1	1	1	1
	0	1	1	1	1	1	1	0	0	1	0	0	0	0	1	1	1	0	0	1	1	1	1	0	0	0	0	0	0	1	1	0	0	1	1	0	0	1	0	0	0	1	1	1	1	1	1	1	1
Fusion fate
gsk3wrm1
	LIN-3 *	EGL-20 *	CWN-1 *	CWN-2 *	LIN-44 *	MOM-2 *	DSL-1 *	APX-1 *	LAG-2 *	LS	EGL-17	EFF-1	EGL-18	ELT-6	LAG-2	LIN-39a	HCO	MAB-5	CEH-13	CEH-20	UNC-62	REF-2	LIN-39	DSL-1	APX-1	MC	LIN-25	SUR-2	PJW-5	LIN-31	LIN-1	MPK-1	MEK-2	KSR-2	KSR-1	LIN-45	LET-60	GAP-1	SOS-1	SEM-5	LET-23	LET-23ML	LIN-10	LIN-7	LIN-2	POP-1b	BAR-1	SYS-1	POP-1
First fate
	2	1	1	1	1	1	0	0	0	0	1	0	1	1	1	2	1	0	0	1	1	1	2	1	1	1	1	1	2	1	1	2	2	1	1	2	2	1	2	2	2	1	1	1	1	1	1	1	1
	2	1	1	1	1	1	0	0	1	1	1	0	1	1	1	2	1	0	0	1	1	1	2	1	1	1	1	1	2	1	1	2	2	1	1	2	2	1	2	2	2	1	1	1	1	1	1	1	1
	2	1	1	1	1	1	0	1	0	1	1	0	1	1	1	2	1	0	0	1	1	1	2	1	1	1	1	1	2	1	1	2	2	1	1	2	2	1	2	2	2	1	1	1	1	1	1	1	1
	2	1	1	1	1	1	1	0	0	1	1	0	1	1	1	2	1	0	0	1	1	1	2	1	1	1	1	1	2	1	1	2	2	1	1	2	2	1	2	2	2	1	1	1	1	1	1	1	1
	3	1	1	1	1	1	0	0	0	0	1	0	1	1	1	2	1	0	0	1	1	1	2	1	1	1	1	1	2	1	1	2	3	1	1	3	3	1	3	3	3	1	1	1	1	1	1	1	1
	3	1	1	1	1	1	0	0	1	1	1	0	1	1	1	2	1	0	0	1	1	1	2	1	1	1	1	1	2	1	1	2	3	1	1	3	3	1	3	3	3	1	1	1	1	1	1	1	1
	3	1	1	1	1	1	0	1	0	1	1	0	1	1	1	2	1	0	0	1	1	1	2	1	1	1	1	1	2	1	1	2	3	1	1	3	3	1	3	3	3	1	1	1	1	1	1	1	1
	3	1	1	1	1	1	1	0	0	1	1	0	1	1	1	2	1	0	0	1	1	1	2	1	1	1	1	1	2	1	1	2	3	1	1	3	3	1	3	3	3	1	1	1	1	1	1	1	1
Second fate
	0	1	1	1	1	1	0	0	1	1	0	0	0	0	1	1	1	0	0	1	1	1	1	0	0	0	0	0	0	1	1	0	0	1	1	0	0	1	0	0	0	1	1	1	1	1	1	1	1
	0	1	1	1	1	1	0	1	0	1	0	0	0	0	1	1	1	0	0	1	1	1	1	0	0	0	0	0	0	1	1	0	0	1	1	0	0	1	0	0	0	1	1	1	1	1	1	1	1
	0	1	1	1	1	1	1	0	0	1	0	0	0	0	1	1	1	0	0	1	1	1	1	0	0	0	0	0	0	1	1	0	0	1	1	0	0	1	0	0	0	1	1	1	1	1	1	1	1
	1	1	1	1	1	1	0	0	1	1	0	0	0	0	1	1	1	0	0	1	1	1	1	0	0	0	0	0	0	1	1	0	0	1	1	0	1	1	1	1	1	1	1	1	1	1	1	1	1
	1	1	1	1	1	1	0	1	0	1	0	0	0	0	1	1	1	0	0	1	1	1	1	0	0	0	0	0	0	1	1	0	0	1	1	0	1	1	1	1	1	1	1	1	1	1	1	1	1
	1	1	1	1	1	1	1	0	0	1	0	0	0	0	1	1	1	0	0	1	1	1	1	0	0	0	0	0	0	1	1	0	0	1	1	0	1	1	1	1	1	1	1	1	1	1	1	1	1
	2	1	1	1	1	1	0	0	1	1	0	0	0	0	1	1	1	0	0	1	1	1	1	0	0	0	0	0	0	1	1	0	0	1	1	0	1	1	1	1	1	1	1	1	1	1	1	1	1
	2	1	1	1	1	1	0	1	0	1	0	0	0	0	1	1	1	0	0	1	1	1	1	0	0	0	0	0	0	1	1	0	0	1	1	0	1	1	1	1	1	1	1	1	1	1	1	1	1
	2	1	1	1	1	1	1	0	0	1	0	0	0	0	1	1	1	0	0	1	1	1	1	0	0	0	0	0	0	1	1	0	0	1	1	0	1	1	1	1	1	1	1	1	1	1	1	1	1
Second fate RAL
	1	1	1	1	1	1	0	0	0	0	0	0	0	0	1	1	1	0	0	1	1	1	1	0	0	0	0	0	0	1	1	0	0	1	1	0	1	1	1	1	1	1	1	1	1	1	1	1	1
	2	1	1	1	1	1	0	0	0	0	0	0	0	0	1	1	1	0	0	1	1	1	1	0	0	0	0	0	0	1	1	0	0	1	1	0	1	1	1	1	1	1	1	1	1	1	1	1	1
Second fate Biv
Second fate Biv and RAL
Third fate
	0	1	1	1	1	1	0	0	0	0	0	0	0	0	1	1	1	0	0	1	1	1	1	0	0	0	0	0	0	1	1	0	0	1	1	0	0	1	0	0	0	1	1	1	1	1	1	1	1
	0	1	1	1	1	1	0	0	1	1	0	0	0	0	1	1	1	0	0	1	1	1	1	0	0	0	0	0	0	1	1	0	0	1	1	0	0	1	0	0	0	1	1	1	1	1	1	1	1
	0	1	1	1	1	1	0	1	0	1	0	0	0	0	1	1	1	0	0	1	1	1	1	0	0	0	0	0	0	1	1	0	0	1	1	0	0	1	0	0	0	1	1	1	1	1	1	1	1
	0	1	1	1	1	1	1	0	0	1	0	0	0	0	1	1	1	0	0	1	1	1	1	0	0	0	0	0	0	1	1	0	0	1	1	0	0	1	0	0	0	1	1	1	1	1	1	1	1
Fusion fate
hoxcolin39a
	LIN-3 *	EGL-20 *	CWN-1 *	CWN-2 *	LIN-44 *	MOM-2 *	DSL-1 *	APX-1 *	LAG-2 *	LS	EGL-17	EFF-1	EGL-18	ELT-6	LAG-2	LIN-39a	HCO	MAB-5	CEH-13	CEH-20	UNC-62	REF-2	LIN-39	DSL-1	APX-1	MC	LIN-25	SUR-2	PJW-5	LIN-31	LIN-1	MPK-1	MEK-2	KSR-2	KSR-1	LIN-45	LET-60	GAP-1	SOS-1	SEM-5	LET-23	LET-23ML	LIN-10	LIN-7	LIN-2	POP-1b	BAR-1	SYS-1	POP-1
First fate
Second fate
	0	1	1	1	1	1	0	0	1	1	0	0	0	0	0	0	1	0	0	1	1	1	1	0	0	0	0	0	0	1	1	0	0	1	1	0	0	1	0	0	0	1	1	1	1	1	1	1	1
	0	1	1	1	1	1	0	1	0	1	0	0	0	0	0	0	1	0	0	1	1	1	1	0	0	0	0	0	0	1	1	0	0	1	1	0	0	1	0	0	0	1	1	1	1	1	1	1	1
	0	1	1	1	1	1	1	0	0	1	0	0	0	0	0	0	1	0	0	1	1	1	1	0	0	0	0	0	0	1	1	0	0	1	1	0	0	1	0	0	0	1	1	1	1	1	1	1	1
	1	1	1	1	1	1	0	0	1	1	0	0	0	0	0	0	1	0	0	1	1	1	1	0	0	0	0	0	0	1	1	0	0	1	1	0	1	1	1	1	1	1	1	1	1	1	1	1	1
	1	1	1	1	1	1	0	1	0	1	0	0	0	0	0	0	1	0	0	1	1	1	1	0	0	0	0	0	0	1	1	0	0	1	1	0	1	1	1	1	1	1	1	1	1	1	1	1	1
	1	1	1	1	1	1	1	0	0	1	0	0	0	0	0	0	1	0	0	1	1	1	1	0	0	0	0	0	0	1	1	0	0	1	1	0	1	1	1	1	1	1	1	1	1	1	1	1	1
	2	1	1	1	1	1	0	0	1	1	0	0	0	0	0	0	1	0	0	1	1	1	1	0	0	0	0	0	0	1	1	0	0	1	1	0	1	1	1	1	1	1	1	1	1	1	1	1	1
	2	1	1	1	1	1	0	1	0	1	0	0	0	0	0	0	1	0	0	1	1	1	1	0	0	0	0	0	0	1	1	0	0	1	1	0	1	1	1	1	1	1	1	1	1	1	1	1	1
	2	1	1	1	1	1	1	0	0	1	0	0	0	0	0	0	1	0	0	1	1	1	1	0	0	0	0	0	0	1	1	0	0	1	1	0	1	1	1	1	1	1	1	1	1	1	1	1	1
Second fate RAL
	1	1	1	1	1	1	0	0	0	0	0	0	0	0	0	0	1	0	0	1	1	1	1	0	0	0	0	0	0	1	1	0	0	1	1	0	1	1	1	1	1	1	1	1	1	1	1	1	1
	2	1	1	1	1	1	0	0	0	0	0	0	0	0	0	0	1	0	0	1	1	1	1	0	0	0	0	0	0	1	1	0	0	1	1	0	1	1	1	1	1	1	1	1	1	1	1	1	1
Second fate Biv
Second fate Biv and RAL
Third fate
	0	1	1	1	1	1	0	0	0	0	0	0	0	0	0	0	1	0	0	1	1	1	1	0	0	0	0	0	0	1	1	0	0	1	1	0	0	1	0	0	0	1	1	1	1	1	1	1	1
	0	1	1	1	1	1	0	0	1	1	0	0	0	0	0	0	1	0	0	1	1	1	1	0	0	0	0	0	0	1	1	0	0	1	1	0	0	1	0	0	0	1	1	1	1	1	1	1	1
	0	1	1	1	1	1	0	1	0	1	0	0	0	0	0	0	1	0	0	1	1	1	1	0	0	0	0	0	0	1	1	0	0	1	1	0	0	1	0	0	0	1	1	1	1	1	1	1	1
	0	1	1	1	1	1	1	0	0	1	0	0	0	0	0	0	1	0	0	1	1	1	1	0	0	0	0	0	0	1	1	0	0	1	1	0	0	1	0	0	0	1	1	1	1	1	1	1	1
	2	1	1	1	1	1	0	0	0	0	0	0	0	0	1	0	1	0	0	1	1	1	1	1	1	1	1	1	2	1	1	2	2	1	1	2	2	1	2	2	2	1	1	1	1	1	1	1	1
	2	1	1	1	1	1	0	0	1	1	0	0	0	0	1	0	1	0	0	1	1	1	1	1	1	1	1	1	2	1	1	2	2	1	1	2	2	1	2	2	2	1	1	1	1	1	1	1	1
	2	1	1	1	1	1	0	1	0	1	0	0	0	0	1	0	1	0	0	1	1	1	1	1	1	1	1	1	2	1	1	2	2	1	1	2	2	1	2	2	2	1	1	1	1	1	1	1	1
	2	1	1	1	1	1	1	0	0	1	0	0	0	0	1	0	1	0	0	1	1	1	1	1	1	1	1	1	2	1	1	2	2	1	1	2	2	1	2	2	2	1	1	1	1	1	1	1	1
	3	1	1	1	1	1	0	0	0	0	0	0	0	0	1	0	1	0	0	1	1	1	1	1	1	1	1	1	2	1	1	2	3	1	1	3	3	1	3	3	3	1	1	1	1	1	1	1	1
	3	1	1	1	1	1	0	0	1	1	0	0	0	0	1	0	1	0	0	1	1	1	1	1	1	1	1	1	2	1	1	2	3	1	1	3	3	1	3	3	3	1	1	1	1	1	1	1	1
	3	1	1	1	1	1	0	1	0	1	0	0	0	0	1	0	1	0	0	1	1	1	1	1	1	1	1	1	2	1	1	2	3	1	1	3	3	1	3	3	3	1	1	1	1	1	1	1	1
	3	1	1	1	1	1	1	0	0	1	0	0	0	0	1	0	1	0	0	1	1	1	1	1	1	1	1	1	2	1	1	2	3	1	1	3	3	1	3	3	3	1	1	1	1	1	1	1	1
Fusion fate
kin19gsk3
	LIN-3 *	EGL-20 *	CWN-1 *	CWN-2 *	LIN-44 *	MOM-2 *	DSL-1 *	APX-1 *	LAG-2 *	LS	EGL-17	EFF-1	EGL-18	ELT-6	LAG-2	LIN-39a	HCO	MAB-5	CEH-13	CEH-20	UNC-62	REF-2	LIN-39	DSL-1	APX-1	MC	LIN-25	SUR-2	PJW-5	LIN-31	LIN-1	MPK-1	MEK-2	KSR-2	KSR-1	LIN-45	LET-60	GAP-1	SOS-1	SEM-5	LET-23	LET-23ML	LIN-10	LIN-7	LIN-2	POP-1b	BAR-1	SYS-1	POP-1
First fate
	2	1	1	1	1	1	0	0	0	0	1	0	1	1	1	2	1	0	0	1	1	1	2	1	1	1	1	1	2	1	1	2	2	1	1	2	2	1	2	2	2	1	1	1	1	1	1	1	1
	2	1	1	1	1	1	0	0	1	1	1	0	1	1	1	2	1	0	0	1	1	1	2	1	1	1	1	1	2	1	1	2	2	1	1	2	2	1	2	2	2	1	1	1	1	1	1	1	1
	2	1	1	1	1	1	0	1	0	1	1	0	1	1	1	2	1	0	0	1	1	1	2	1	1	1	1	1	2	1	1	2	2	1	1	2	2	1	2	2	2	1	1	1	1	1	1	1	1
	2	1	1	1	1	1	1	0	0	1	1	0	1	1	1	2	1	0	0	1	1	1	2	1	1	1	1	1	2	1	1	2	2	1	1	2	2	1	2	2	2	1	1	1	1	1	1	1	1
	3	1	1	1	1	1	0	0	0	0	1	0	1	1	1	2	1	0	0	1	1	1	2	1	1	1	1	1	2	1	1	2	3	1	1	3	3	1	3	3	3	1	1	1	1	1	1	1	1
	3	1	1	1	1	1	0	0	1	1	1	0	1	1	1	2	1	0	0	1	1	1	2	1	1	1	1	1	2	1	1	2	3	1	1	3	3	1	3	3	3	1	1	1	1	1	1	1	1
	3	1	1	1	1	1	0	1	0	1	1	0	1	1	1	2	1	0	0	1	1	1	2	1	1	1	1	1	2	1	1	2	3	1	1	3	3	1	3	3	3	1	1	1	1	1	1	1	1
	3	1	1	1	1	1	1	0	0	1	1	0	1	1	1	2	1	0	0	1	1	1	2	1	1	1	1	1	2	1	1	2	3	1	1	3	3	1	3	3	3	1	1	1	1	1	1	1	1
Second fate
	0	1	1	1	1	1	0	0	1	1	0	0	0	0	1	1	1	0	0	1	1	1	1	0	0	0	0	0	0	1	1	0	0	1	1	0	0	1	0	0	0	1	1	1	1	1	1	1	1
	0	1	1	1	1	1	0	1	0	1	0	0	0	0	1	1	1	0	0	1	1	1	1	0	0	0	0	0	0	1	1	0	0	1	1	0	0	1	0	0	0	1	1	1	1	1	1	1	1
	0	1	1	1	1	1	1	0	0	1	0	0	0	0	1	1	1	0	0	1	1	1	1	0	0	0	0	0	0	1	1	0	0	1	1	0	0	1	0	0	0	1	1	1	1	1	1	1	1
	1	1	1	1	1	1	0	0	1	1	0	0	0	0	1	1	1	0	0	1	1	1	1	0	0	0	0	0	0	1	1	0	0	1	1	0	1	1	1	1	1	1	1	1	1	1	1	1	1
	1	1	1	1	1	1	0	1	0	1	0	0	0	0	1	1	1	0	0	1	1	1	1	0	0	0	0	0	0	1	1	0	0	1	1	0	1	1	1	1	1	1	1	1	1	1	1	1	1
	1	1	1	1	1	1	1	0	0	1	0	0	0	0	1	1	1	0	0	1	1	1	1	0	0	0	0	0	0	1	1	0	0	1	1	0	1	1	1	1	1	1	1	1	1	1	1	1	1
	2	1	1	1	1	1	0	0	1	1	0	0	0	0	1	1	1	0	0	1	1	1	1	0	0	0	0	0	0	1	1	0	0	1	1	0	1	1	1	1	1	1	1	1	1	1	1	1	1
	2	1	1	1	1	1	0	1	0	1	0	0	0	0	1	1	1	0	0	1	1	1	1	0	0	0	0	0	0	1	1	0	0	1	1	0	1	1	1	1	1	1	1	1	1	1	1	1	1
	2	1	1	1	1	1	1	0	0	1	0	0	0	0	1	1	1	0	0	1	1	1	1	0	0	0	0	0	0	1	1	0	0	1	1	0	1	1	1	1	1	1	1	1	1	1	1	1	1
Second fate RAL
	1	1	1	1	1	1	0	0	0	0	0	0	0	0	1	1	1	0	0	1	1	1	1	0	0	0	0	0	0	1	1	0	0	1	1	0	1	1	1	1	1	1	1	1	1	1	1	1	1
	2	1	1	1	1	1	0	0	0	0	0	0	0	0	1	1	1	0	0	1	1	1	1	0	0	0	0	0	0	1	1	0	0	1	1	0	1	1	1	1	1	1	1	1	1	1	1	1	1
Second fate Biv
Second fate Biv and RAL
Third fate
	0	1	1	1	1	1	0	0	0	0	0	0	0	0	1	1	1	0	0	1	1	1	1	0	0	0	0	0	0	1	1	0	0	1	1	0	0	1	0	0	0	1	1	1	1	1	1	1	1
	0	1	1	1	1	1	0	0	1	1	0	0	0	0	1	1	1	0	0	1	1	1	1	0	0	0	0	0	0	1	1	0	0	1	1	0	0	1	0	0	0	1	1	1	1	1	1	1	1
	0	1	1	1	1	1	0	1	0	1	0	0	0	0	1	1	1	0	0	1	1	1	1	0	0	0	0	0	0	1	1	0	0	1	1	0	0	1	0	0	0	1	1	1	1	1	1	1	1
	0	1	1	1	1	1	1	0	0	1	0	0	0	0	1	1	1	0	0	1	1	1	1	0	0	0	0	0	0	1	1	0	0	1	1	0	0	1	0	0	0	1	1	1	1	1	1	1	1
Fusion fate
ksr1mek2
	LIN-3 *	EGL-20 *	CWN-1 *	CWN-2 *	LIN-44 *	MOM-2 *	DSL-1 *	APX-1 *	LAG-2 *	LS	EGL-17	EFF-1	EGL-18	ELT-6	LAG-2	LIN-39a	HCO	MAB-5	CEH-13	CEH-20	UNC-62	REF-2	LIN-39	DSL-1	APX-1	MC	LIN-25	SUR-2	PJW-5	LIN-31	LIN-1	MPK-1	MEK-2	KSR-2	KSR-1	LIN-45	LET-60	GAP-1	SOS-1	SEM-5	LET-23	LET-23ML	LIN-10	LIN-7	LIN-2	POP-1b	BAR-1	SYS-1	POP-1
First fate
	2	1	1	1	1	1	0	0	0	0	1	0	1	1	1	2	1	0	0	1	1	1	2	1	1	1	1	1	2	1	1	2	2	1	1	2	2	1	2	2	2	1	1	1	1	1	1	1	1
	2	1	1	1	1	1	0	0	1	1	1	0	1	1	1	2	1	0	0	1	1	1	2	1	1	1	1	1	2	1	1	2	2	1	1	2	2	1	2	2	2	1	1	1	1	1	1	1	1
	2	1	1	1	1	1	0	1	0	1	1	0	1	1	1	2	1	0	0	1	1	1	2	1	1	1	1	1	2	1	1	2	2	1	1	2	2	1	2	2	2	1	1	1	1	1	1	1	1
	2	1	1	1	1	1	1	0	0	1	1	0	1	1	1	2	1	0	0	1	1	1	2	1	1	1	1	1	2	1	1	2	2	1	1	2	2	1	2	2	2	1	1	1	1	1	1	1	1
	3	1	1	1	1	1	0	0	0	0	1	0	1	1	1	2	1	0	0	1	1	1	2	1	1	1	1	1	2	1	1	2	3	1	1	3	3	1	3	3	3	1	1	1	1	1	1	1	1
	3	1	1	1	1	1	0	0	1	1	1	0	1	1	1	2	1	0	0	1	1	1	2	1	1	1	1	1	2	1	1	2	3	1	1	3	3	1	3	3	3	1	1	1	1	1	1	1	1
	3	1	1	1	1	1	0	1	0	1	1	0	1	1	1	2	1	0	0	1	1	1	2	1	1	1	1	1	2	1	1	2	3	1	1	3	3	1	3	3	3	1	1	1	1	1	1	1	1
	3	1	1	1	1	1	1	0	0	1	1	0	1	1	1	2	1	0	0	1	1	1	2	1	1	1	1	1	2	1	1	2	3	1	1	3	3	1	3	3	3	1	1	1	1	1	1	1	1
Second fate
	0	1	1	1	1	1	0	0	1	1	0	0	0	0	1	1	1	0	0	1	1	1	1	0	0	0	0	0	0	1	1	0	0	1	1	0	0	1	0	0	0	1	1	1	1	1	1	1	1
	0	1	1	1	1	1	0	1	0	1	0	0	0	0	1	1	1	0	0	1	1	1	1	0	0	0	0	0	0	1	1	0	0	1	1	0	0	1	0	0	0	1	1	1	1	1	1	1	1
	0	1	1	1	1	1	1	0	0	1	0	0	0	0	1	1	1	0	0	1	1	1	1	0	0	0	0	0	0	1	1	0	0	1	1	0	0	1	0	0	0	1	1	1	1	1	1	1	1
	1	1	1	1	1	1	0	0	1	1	0	0	0	0	1	1	1	0	0	1	1	1	1	0	0	0	0	0	0	1	1	0	0	1	1	0	1	1	1	1	1	1	1	1	1	1	1	1	1
	1	1	1	1	1	1	0	1	0	1	0	0	0	0	1	1	1	0	0	1	1	1	1	0	0	0	0	0	0	1	1	0	0	1	1	0	1	1	1	1	1	1	1	1	1	1	1	1	1
	1	1	1	1	1	1	1	0	0	1	0	0	0	0	1	1	1	0	0	1	1	1	1	0	0	0	0	0	0	1	1	0	0	1	1	0	1	1	1	1	1	1	1	1	1	1	1	1	1
	2	1	1	1	1	1	0	0	1	1	0	0	0	0	1	1	1	0	0	1	1	1	1	0	0	0	0	0	0	1	1	0	0	1	1	0	1	1	1	1	1	1	1	1	1	1	1	1	1
	2	1	1	1	1	1	0	1	0	1	0	0	0	0	1	1	1	0	0	1	1	1	1	0	0	0	0	0	0	1	1	0	0	1	1	0	1	1	1	1	1	1	1	1	1	1	1	1	1
	2	1	1	1	1	1	1	0	0	1	0	0	0	0	1	1	1	0	0	1	1	1	1	0	0	0	0	0	0	1	1	0	0	1	1	0	1	1	1	1	1	1	1	1	1	1	1	1	1
Second fate RAL
	1	1	1	1	1	1	0	0	0	0	0	0	0	0	1	1	1	0	0	1	1	1	1	0	0	0	0	0	0	1	1	0	0	1	1	0	1	1	1	1	1	1	1	1	1	1	1	1	1
	2	1	1	1	1	1	0	0	0	0	0	0	0	0	1	1	1	0	0	1	1	1	1	0	0	0	0	0	0	1	1	0	0	1	1	0	1	1	1	1	1	1	1	1	1	1	1	1	1
Second fate Biv
Second fate Biv and RAL
Third fate
	0	1	1	1	1	1	0	0	0	0	0	0	0	0	1	1	1	0	0	1	1	1	1	0	0	0	0	0	0	1	1	0	0	1	1	0	0	1	0	0	0	1	1	1	1	1	1	1	1
	0	1	1	1	1	1	0	0	1	1	0	0	0	0	1	1	1	0	0	1	1	1	1	0	0	0	0	0	0	1	1	0	0	1	1	0	0	1	0	0	0	1	1	1	1	1	1	1	1
	0	1	1	1	1	1	0	1	0	1	0	0	0	0	1	1	1	0	0	1	1	1	1	0	0	0	0	0	0	1	1	0	0	1	1	0	0	1	0	0	0	1	1	1	1	1	1	1	1
	0	1	1	1	1	1	1	0	0	1	0	0	0	0	1	1	1	0	0	1	1	1	1	0	0	0	0	0	0	1	1	0	0	1	1	0	0	1	0	0	0	1	1	1	1	1	1	1	1
Fusion fate
ksr2mek2
	LIN-3 *	EGL-20 *	CWN-1 *	CWN-2 *	LIN-44 *	MOM-2 *	DSL-1 *	APX-1 *	LAG-2 *	LS	EGL-17	EFF-1	EGL-18	ELT-6	LAG-2	LIN-39a	HCO	MAB-5	CEH-13	CEH-20	UNC-62	REF-2	LIN-39	DSL-1	APX-1	MC	LIN-25	SUR-2	PJW-5	LIN-31	LIN-1	MPK-1	MEK-2	KSR-2	KSR-1	LIN-45	LET-60	GAP-1	SOS-1	SEM-5	LET-23	LET-23ML	LIN-10	LIN-7	LIN-2	POP-1b	BAR-1	SYS-1	POP-1
First fate
	2	1	1	1	1	1	0	0	0	0	1	0	1	1	1	2	1	0	0	1	1	1	2	1	1	1	1	1	2	1	1	2	2	1	1	2	2	1	2	2	2	1	1	1	1	1	1	1	1
	2	1	1	1	1	1	0	0	1	1	1	0	1	1	1	2	1	0	0	1	1	1	2	1	1	1	1	1	2	1	1	2	2	1	1	2	2	1	2	2	2	1	1	1	1	1	1	1	1
	2	1	1	1	1	1	0	1	0	1	1	0	1	1	1	2	1	0	0	1	1	1	2	1	1	1	1	1	2	1	1	2	2	1	1	2	2	1	2	2	2	1	1	1	1	1	1	1	1
	2	1	1	1	1	1	1	0	0	1	1	0	1	1	1	2	1	0	0	1	1	1	2	1	1	1	1	1	2	1	1	2	2	1	1	2	2	1	2	2	2	1	1	1	1	1	1	1	1
	3	1	1	1	1	1	0	0	0	0	1	0	1	1	1	2	1	0	0	1	1	1	2	1	1	1	1	1	2	1	1	2	3	1	1	3	3	1	3	3	3	1	1	1	1	1	1	1	1
	3	1	1	1	1	1	0	0	1	1	1	0	1	1	1	2	1	0	0	1	1	1	2	1	1	1	1	1	2	1	1	2	3	1	1	3	3	1	3	3	3	1	1	1	1	1	1	1	1
	3	1	1	1	1	1	0	1	0	1	1	0	1	1	1	2	1	0	0	1	1	1	2	1	1	1	1	1	2	1	1	2	3	1	1	3	3	1	3	3	3	1	1	1	1	1	1	1	1
	3	1	1	1	1	1	1	0	0	1	1	0	1	1	1	2	1	0	0	1	1	1	2	1	1	1	1	1	2	1	1	2	3	1	1	3	3	1	3	3	3	1	1	1	1	1	1	1	1
Second fate
	0	1	1	1	1	1	0	0	1	1	0	0	0	0	1	1	1	0	0	1	1	1	1	0	0	0	0	0	0	1	1	0	0	1	1	0	0	1	0	0	0	1	1	1	1	1	1	1	1
	0	1	1	1	1	1	0	1	0	1	0	0	0	0	1	1	1	0	0	1	1	1	1	0	0	0	0	0	0	1	1	0	0	1	1	0	0	1	0	0	0	1	1	1	1	1	1	1	1
	0	1	1	1	1	1	1	0	0	1	0	0	0	0	1	1	1	0	0	1	1	1	1	0	0	0	0	0	0	1	1	0	0	1	1	0	0	1	0	0	0	1	1	1	1	1	1	1	1
	1	1	1	1	1	1	0	0	1	1	0	0	0	0	1	1	1	0	0	1	1	1	1	0	0	0	0	0	0	1	1	0	0	1	1	0	1	1	1	1	1	1	1	1	1	1	1	1	1
	1	1	1	1	1	1	0	1	0	1	0	0	0	0	1	1	1	0	0	1	1	1	1	0	0	0	0	0	0	1	1	0	0	1	1	0	1	1	1	1	1	1	1	1	1	1	1	1	1
	1	1	1	1	1	1	1	0	0	1	0	0	0	0	1	1	1	0	0	1	1	1	1	0	0	0	0	0	0	1	1	0	0	1	1	0	1	1	1	1	1	1	1	1	1	1	1	1	1
	2	1	1	1	1	1	0	0	1	1	0	0	0	0	1	1	1	0	0	1	1	1	1	0	0	0	0	0	0	1	1	0	0	1	1	0	1	1	1	1	1	1	1	1	1	1	1	1	1
	2	1	1	1	1	1	0	1	0	1	0	0	0	0	1	1	1	0	0	1	1	1	1	0	0	0	0	0	0	1	1	0	0	1	1	0	1	1	1	1	1	1	1	1	1	1	1	1	1
	2	1	1	1	1	1	1	0	0	1	0	0	0	0	1	1	1	0	0	1	1	1	1	0	0	0	0	0	0	1	1	0	0	1	1	0	1	1	1	1	1	1	1	1	1	1	1	1	1
Second fate RAL
	1	1	1	1	1	1	0	0	0	0	0	0	0	0	1	1	1	0	0	1	1	1	1	0	0	0	0	0	0	1	1	0	0	1	1	0	1	1	1	1	1	1	1	1	1	1	1	1	1
	2	1	1	1	1	1	0	0	0	0	0	0	0	0	1	1	1	0	0	1	1	1	1	0	0	0	0	0	0	1	1	0	0	1	1	0	1	1	1	1	1	1	1	1	1	1	1	1	1
Second fate Biv
Second fate Biv and RAL
Third fate
	0	1	1	1	1	1	0	0	0	0	0	0	0	0	1	1	1	0	0	1	1	1	1	0	0	0	0	0	0	1	1	0	0	1	1	0	0	1	0	0	0	1	1	1	1	1	1	1	1
	0	1	1	1	1	1	0	0	1	1	0	0	0	0	1	1	1	0	0	1	1	1	1	0	0	0	0	0	0	1	1	0	0	1	1	0	0	1	0	0	0	1	1	1	1	1	1	1	1
	0	1	1	1	1	1	0	1	0	1	0	0	0	0	1	1	1	0	0	1	1	1	1	0	0	0	0	0	0	1	1	0	0	1	1	0	0	1	0	0	0	1	1	1	1	1	1	1	1
	0	1	1	1	1	1	1	0	0	1	0	0	0	0	1	1	1	0	0	1	1	1	1	0	0	0	0	0	0	1	1	0	0	1	1	0	0	1	0	0	0	1	1	1	1	1	1	1	1
Fusion fate
lag1csl
	LIN-3 *	EGL-20 *	CWN-1 *	CWN-2 *	LIN-44 *	MOM-2 *	DSL-1 *	APX-1 *	LAG-2 *	LS	EGL-17	EFF-1	EGL-18	ELT-6	LAG-2	LIN-39a	HCO	MAB-5	CEH-13	CEH-20	UNC-62	REF-2	LIN-39	DSL-1	APX-1	MC	LIN-25	SUR-2	PJW-5	LIN-31	LIN-1	MPK-1	MEK-2	KSR-2	KSR-1	LIN-45	LET-60	GAP-1	SOS-1	SEM-5	LET-23	LET-23ML	LIN-10	LIN-7	LIN-2	POP-1b	BAR-1	SYS-1	POP-1
First fate
	2	1	1	1	1	1	0	0	0	0	1	0	1	1	1	2	1	0	0	1	1	1	2	1	1	1	1	1	2	1	1	2	2	1	1	2	2	1	2	2	2	1	1	1	1	1	1	1	1
	2	1	1	1	1	1	0	0	1	1	1	0	1	1	1	2	1	0	0	1	1	1	2	1	1	1	1	1	2	1	1	2	2	1	1	2	2	1	2	2	2	1	1	1	1	1	1	1	1
	2	1	1	1	1	1	0	1	0	1	1	0	1	1	1	2	1	0	0	1	1	1	2	1	1	1	1	1	2	1	1	2	2	1	1	2	2	1	2	2	2	1	1	1	1	1	1	1	1
	2	1	1	1	1	1	1	0	0	1	1	0	1	1	1	2	1	0	0	1	1	1	2	1	1	1	1	1	2	1	1	2	2	1	1	2	2	1	2	2	2	1	1	1	1	1	1	1	1
	3	1	1	1	1	1	0	0	0	0	1	0	1	1	1	2	1	0	0	1	1	1	2	1	1	1	1	1	2	1	1	2	3	1	1	3	3	1	3	3	3	1	1	1	1	1	1	1	1
	3	1	1	1	1	1	0	0	1	1	1	0	1	1	1	2	1	0	0	1	1	1	2	1	1	1	1	1	2	1	1	2	3	1	1	3	3	1	3	3	3	1	1	1	1	1	1	1	1
	3	1	1	1	1	1	0	1	0	1	1	0	1	1	1	2	1	0	0	1	1	1	2	1	1	1	1	1	2	1	1	2	3	1	1	3	3	1	3	3	3	1	1	1	1	1	1	1	1
	3	1	1	1	1	1	1	0	0	1	1	0	1	1	1	2	1	0	0	1	1	1	2	1	1	1	1	1	2	1	1	2	3	1	1	3	3	1	3	3	3	1	1	1	1	1	1	1	1
Second fate
	1	1	1	1	1	1	0	0	1	1	0	0	0	0	1	1	1	0	0	1	1	1	1	0	0	0	0	0	0	1	1	0	0	1	1	0	1	1	1	1	1	1	1	1	1	1	1	1	1
	1	1	1	1	1	1	0	1	0	1	0	0	0	0	1	1	1	0	0	1	1	1	1	0	0	0	0	0	0	1	1	0	0	1	1	0	1	1	1	1	1	1	1	1	1	1	1	1	1
	1	1	1	1	1	1	1	0	0	1	0	0	0	0	1	1	1	0	0	1	1	1	1	0	0	0	0	0	0	1	1	0	0	1	1	0	1	1	1	1	1	1	1	1	1	1	1	1	1
	2	1	1	1	1	1	0	0	1	1	0	0	0	0	1	1	1	0	0	1	1	1	1	0	0	0	0	0	0	1	1	0	0	1	1	0	1	1	1	1	1	1	1	1	1	1	1	1	1
	2	1	1	1	1	1	0	1	0	1	0	0	0	0	1	1	1	0	0	1	1	1	1	0	0	0	0	0	0	1	1	0	0	1	1	0	1	1	1	1	1	1	1	1	1	1	1	1	1
	2	1	1	1	1	1	1	0	0	1	0	0	0	0	1	1	1	0	0	1	1	1	1	0	0	0	0	0	0	1	1	0	0	1	1	0	1	1	1	1	1	1	1	1	1	1	1	1	1
Second fate RAL
	1	1	1	1	1	1	0	0	0	0	0	0	0	0	1	1	1	0	0	1	1	1	1	0	0	0	0	0	0	1	1	0	0	1	1	0	1	1	1	1	1	1	1	1	1	1	1	1	1
	2	1	1	1	1	1	0	0	0	0	0	0	0	0	1	1	1	0	0	1	1	1	1	0	0	0	0	0	0	1	1	0	0	1	1	0	1	1	1	1	1	1	1	1	1	1	1	1	1
Second fate Biv
Second fate Biv and RAL
Third fate
	0	1	1	1	1	1	0	0	0	0	0	0	0	0	1	1	1	0	0	1	1	1	1	0	0	0	0	0	0	1	1	0	0	1	1	0	0	1	0	0	0	1	1	1	1	1	1	1	1
	0	1	1	1	1	1	0	0	1	1	0	0	0	0	1	1	1	0	0	1	1	1	1	0	0	0	0	0	0	1	1	0	0	1	1	0	0	1	0	0	0	1	1	1	1	1	1	1	1
	0	1	1	1	1	1	0	1	0	1	0	0	0	0	1	1	1	0	0	1	1	1	1	0	0	0	0	0	0	1	1	0	0	1	1	0	0	1	0	0	0	1	1	1	1	1	1	1	1
	0	1	1	1	1	1	1	0	0	1	0	0	0	0	1	1	1	0	0	1	1	1	1	0	0	0	0	0	0	1	1	0	0	1	1	0	0	1	0	0	0	1	1	1	1	1	1	1	1
Fusion fate
let23mlet23
	LIN-3 *	EGL-20 *	CWN-1 *	CWN-2 *	LIN-44 *	MOM-2 *	DSL-1 *	APX-1 *	LAG-2 *	LS	EGL-17	EFF-1	EGL-18	ELT-6	LAG-2	LIN-39a	HCO	MAB-5	CEH-13	CEH-20	UNC-62	REF-2	LIN-39	DSL-1	APX-1	MC	LIN-25	SUR-2	PJW-5	LIN-31	LIN-1	MPK-1	MEK-2	KSR-2	KSR-1	LIN-45	LET-60	GAP-1	SOS-1	SEM-5	LET-23	LET-23ML	LIN-10	LIN-7	LIN-2	POP-1b	BAR-1	SYS-1	POP-1
First fate
Second fate
	0	1	1	1	1	1	0	0	1	1	0	0	0	0	1	1	1	0	0	1	1	1	1	0	0	0	0	0	0	1	1	0	0	1	1	0	0	1	0	0	0	1	1	1	1	1	1	1	1
	0	1	1	1	1	1	0	1	0	1	0	0	0	0	1	1	1	0	0	1	1	1	1	0	0	0	0	0	0	1	1	0	0	1	1	0	0	1	0	0	0	1	1	1	1	1	1	1	1
	0	1	1	1	1	1	1	0	0	1	0	0	0	0	1	1	1	0	0	1	1	1	1	0	0	0	0	0	0	1	1	0	0	1	1	0	0	1	0	0	0	1	1	1	1	1	1	1	1
Second fate RAL
Second fate Biv
Second fate Biv and RAL
Third fate
	0	1	1	1	1	1	0	0	0	0	0	0	0	0	1	1	1	0	0	1	1	1	1	0	0	0	0	0	0	1	1	0	0	1	1	0	0	1	0	0	0	1	1	1	1	1	1	1	1
	0	1	1	1	1	1	0	0	1	1	0	0	0	0	1	1	1	0	0	1	1	1	1	0	0	0	0	0	0	1	1	0	0	1	1	0	0	1	0	0	0	1	1	1	1	1	1	1	1
	0	1	1	1	1	1	0	1	0	1	0	0	0	0	1	1	1	0	0	1	1	1	1	0	0	0	0	0	0	1	1	0	0	1	1	0	0	1	0	0	0	1	1	1	1	1	1	1	1
	0	1	1	1	1	1	1	0	0	1	0	0	0	0	1	1	1	0	0	1	1	1	1	0	0	0	0	0	0	1	1	0	0	1	1	0	0	1	0	0	0	1	1	1	1	1	1	1	1
Fusion fate
let23sem5
	LIN-3 *	EGL-20 *	CWN-1 *	CWN-2 *	LIN-44 *	MOM-2 *	DSL-1 *	APX-1 *	LAG-2 *	LS	EGL-17	EFF-1	EGL-18	ELT-6	LAG-2	LIN-39a	HCO	MAB-5	CEH-13	CEH-20	UNC-62	REF-2	LIN-39	DSL-1	APX-1	MC	LIN-25	SUR-2	PJW-5	LIN-31	LIN-1	MPK-1	MEK-2	KSR-2	KSR-1	LIN-45	LET-60	GAP-1	SOS-1	SEM-5	LET-23	LET-23ML	LIN-10	LIN-7	LIN-2	POP-1b	BAR-1	SYS-1	POP-1
First fate
Second fate
	0	1	1	1	1	1	0	0	1	1	0	0	0	0	1	1	1	0	0	1	1	1	1	0	0	0	0	0	0	1	1	0	0	1	1	0	0	1	0	0	0	1	1	1	1	1	1	1	1
	0	1	1	1	1	1	0	1	0	1	0	0	0	0	1	1	1	0	0	1	1	1	1	0	0	0	0	0	0	1	1	0	0	1	1	0	0	1	0	0	0	1	1	1	1	1	1	1	1
	0	1	1	1	1	1	1	0	0	1	0	0	0	0	1	1	1	0	0	1	1	1	1	0	0	0	0	0	0	1	1	0	0	1	1	0	0	1	0	0	0	1	1	1	1	1	1	1	1
	1	1	1	1	1	1	0	0	1	1	0	0	0	0	1	1	1	0	0	1	1	1	1	0	0	0	0	0	0	1	1	0	0	1	1	0	0	1	0	0	1	1	1	1	1	1	1	1	1
	1	1	1	1	1	1	0	1	0	1	0	0	0	0	1	1	1	0	0	1	1	1	1	0	0	0	0	0	0	1	1	0	0	1	1	0	0	1	0	0	1	1	1	1	1	1	1	1	1
	1	1	1	1	1	1	1	0	0	1	0	0	0	0	1	1	1	0	0	1	1	1	1	0	0	0	0	0	0	1	1	0	0	1	1	0	0	1	0	0	1	1	1	1	1	1	1	1	1
	2	1	1	1	1	1	0	0	1	1	0	0	0	0	1	1	1	0	0	1	1	1	1	0	0	0	0	0	0	1	1	0	0	1	1	0	0	1	0	0	2	1	1	1	1	1	1	1	1
	2	1	1	1	1	1	0	1	0	1	0	0	0	0	1	1	1	0	0	1	1	1	1	0	0	0	0	0	0	1	1	0	0	1	1	0	0	1	0	0	2	1	1	1	1	1	1	1	1
	2	1	1	1	1	1	1	0	0	1	0	0	0	0	1	1	1	0	0	1	1	1	1	0	0	0	0	0	0	1	1	0	0	1	1	0	0	1	0	0	2	1	1	1	1	1	1	1	1
	3	1	1	1	1	1	0	0	1	1	0	0	0	0	1	1	1	0	0	1	1	1	1	0	0	0	0	0	0	1	1	0	0	1	1	0	0	1	0	0	3	1	1	1	1	1	1	1	1
	3	1	1	1	1	1	0	1	0	1	0	0	0	0	1	1	1	0	0	1	1	1	1	0	0	0	0	0	0	1	1	0	0	1	1	0	0	1	0	0	3	1	1	1	1	1	1	1	1
	3	1	1	1	1	1	1	0	0	1	0	0	0	0	1	1	1	0	0	1	1	1	1	0	0	0	0	0	0	1	1	0	0	1	1	0	0	1	0	0	3	1	1	1	1	1	1	1	1
Second fate RAL
Second fate Biv
Second fate Biv and RAL
Third fate
	0	1	1	1	1	1	0	0	0	0	0	0	0	0	1	1	1	0	0	1	1	1	1	0	0	0	0	0	0	1	1	0	0	1	1	0	0	1	0	0	0	1	1	1	1	1	1	1	1
	0	1	1	1	1	1	0	0	1	1	0	0	0	0	1	1	1	0	0	1	1	1	1	0	0	0	0	0	0	1	1	0	0	1	1	0	0	1	0	0	0	1	1	1	1	1	1	1	1
	0	1	1	1	1	1	0	1	0	1	0	0	0	0	1	1	1	0	0	1	1	1	1	0	0	0	0	0	0	1	1	0	0	1	1	0	0	1	0	0	0	1	1	1	1	1	1	1	1
	0	1	1	1	1	1	1	0	0	1	0	0	0	0	1	1	1	0	0	1	1	1	1	0	0	0	0	0	0	1	1	0	0	1	1	0	0	1	0	0	0	1	1	1	1	1	1	1	1
	1	1	1	1	1	1	0	0	0	0	0	0	0	0	1	1	1	0	0	1	1	1	1	0	0	0	0	0	0	1	1	0	0	1	1	0	0	1	0	0	1	1	1	1	1	1	1	1	1
	1	1	1	1	1	1	0	0	1	1	0	0	0	0	1	1	1	0	0	1	1	1	1	0	0	0	0	0	0	1	1	0	0	1	1	0	0	1	0	0	1	1	1	1	1	1	1	1	1
	1	1	1	1	1	1	0	1	0	1	0	0	0	0	1	1	1	0	0	1	1	1	1	0	0	0	0	0	0	1	1	0	0	1	1	0	0	1	0	0	1	1	1	1	1	1	1	1	1
	1	1	1	1	1	1	1	0	0	1	0	0	0	0	1	1	1	0	0	1	1	1	1	0	0	0	0	0	0	1	1	0	0	1	1	0	0	1	0	0	1	1	1	1	1	1	1	1	1
	2	1	1	1	1	1	0	0	0	0	0	0	0	0	1	1	1	0	0	1	1	1	1	0	0	0	0	0	0	1	1	0	0	1	1	0	0	1	0	0	2	1	1	1	1	1	1	1	1
	2	1	1	1	1	1	0	0	1	1	0	0	0	0	1	1	1	0	0	1	1	1	1	0	0	0	0	0	0	1	1	0	0	1	1	0	0	1	0	0	2	1	1	1	1	1	1	1	1
	2	1	1	1	1	1	0	1	0	1	0	0	0	0	1	1	1	0	0	1	1	1	1	0	0	0	0	0	0	1	1	0	0	1	1	0	0	1	0	0	2	1	1	1	1	1	1	1	1
	2	1	1	1	1	1	1	0	0	1	0	0	0	0	1	1	1	0	0	1	1	1	1	0	0	0	0	0	0	1	1	0	0	1	1	0	0	1	0	0	2	1	1	1	1	1	1	1	1
	3	1	1	1	1	1	0	0	0	0	0	0	0	0	1	1	1	0	0	1	1	1	1	0	0	0	0	0	0	1	1	0	0	1	1	0	0	1	0	0	3	1	1	1	1	1	1	1	1
	3	1	1	1	1	1	0	0	1	1	0	0	0	0	1	1	1	0	0	1	1	1	1	0	0	0	0	0	0	1	1	0	0	1	1	0	0	1	0	0	3	1	1	1	1	1	1	1	1
	3	1	1	1	1	1	0	1	0	1	0	0	0	0	1	1	1	0	0	1	1	1	1	0	0	0	0	0	0	1	1	0	0	1	1	0	0	1	0	0	3	1	1	1	1	1	1	1	1
	3	1	1	1	1	1	1	0	0	1	0	0	0	0	1	1	1	0	0	1	1	1	1	0	0	0	0	0	0	1	1	0	0	1	1	0	0	1	0	0	3	1	1	1	1	1	1	1	1
Fusion fate
let60lin45
	LIN-3 *	EGL-20 *	CWN-1 *	CWN-2 *	LIN-44 *	MOM-2 *	DSL-1 *	APX-1 *	LAG-2 *	LS	EGL-17	EFF-1	EGL-18	ELT-6	LAG-2	LIN-39a	HCO	MAB-5	CEH-13	CEH-20	UNC-62	REF-2	LIN-39	DSL-1	APX-1	MC	LIN-25	SUR-2	PJW-5	LIN-31	LIN-1	MPK-1	MEK-2	KSR-2	KSR-1	LIN-45	LET-60	GAP-1	SOS-1	SEM-5	LET-23	LET-23ML	LIN-10	LIN-7	LIN-2	POP-1b	BAR-1	SYS-1	POP-1
First fate
Second fate
	0	1	1	1	1	1	0	0	1	1	0	0	0	0	1	1	1	0	0	1	1	1	1	0	0	0	0	0	0	1	1	0	0	1	1	0	0	1	0	0	0	1	1	1	1	1	1	1	1
	0	1	1	1	1	1	0	1	0	1	0	0	0	0	1	1	1	0	0	1	1	1	1	0	0	0	0	0	0	1	1	0	0	1	1	0	0	1	0	0	0	1	1	1	1	1	1	1	1
	0	1	1	1	1	1	1	0	0	1	0	0	0	0	1	1	1	0	0	1	1	1	1	0	0	0	0	0	0	1	1	0	0	1	1	0	0	1	0	0	0	1	1	1	1	1	1	1	1
	1	1	1	1	1	1	0	0	1	1	0	0	0	0	1	1	1	0	0	1	1	1	1	0	0	0	0	0	0	1	1	0	0	1	1	0	1	1	1	1	1	1	1	1	1	1	1	1	1
	1	1	1	1	1	1	0	1	0	1	0	0	0	0	1	1	1	0	0	1	1	1	1	0	0	0	0	0	0	1	1	0	0	1	1	0	1	1	1	1	1	1	1	1	1	1	1	1	1
	1	1	1	1	1	1	1	0	0	1	0	0	0	0	1	1	1	0	0	1	1	1	1	0	0	0	0	0	0	1	1	0	0	1	1	0	1	1	1	1	1	1	1	1	1	1	1	1	1
	2	1	1	1	1	1	0	0	1	1	0	0	0	0	1	1	1	0	0	1	1	1	1	0	0	0	0	0	0	1	1	0	0	1	1	0	1	1	1	1	1	1	1	1	1	1	1	1	1
	2	1	1	1	1	1	0	1	0	1	0	0	0	0	1	1	1	0	0	1	1	1	1	0	0	0	0	0	0	1	1	0	0	1	1	0	1	1	1	1	1	1	1	1	1	1	1	1	1
	2	1	1	1	1	1	1	0	0	1	0	0	0	0	1	1	1	0	0	1	1	1	1	0	0	0	0	0	0	1	1	0	0	1	1	0	1	1	1	1	1	1	1	1	1	1	1	1	1
	3	1	1	1	1	1	0	0	1	1	0	0	0	0	1	1	1	0	0	1	1	1	1	0	0	0	0	0	0	1	1	0	0	1	1	0	3	1	3	3	3	1	1	1	1	1	1	1	1
	3	1	1	1	1	1	0	1	0	1	0	0	0	0	1	1	1	0	0	1	1	1	1	0	0	0	0	0	0	1	1	0	0	1	1	0	3	1	3	3	3	1	1	1	1	1	1	1	1
	3	1	1	1	1	1	1	0	0	1	0	0	0	0	1	1	1	0	0	1	1	1	1	0	0	0	0	0	0	1	1	0	0	1	1	0	3	1	3	3	3	1	1	1	1	1	1	1	1
Second fate RAL
	1	1	1	1	1	1	0	0	0	0	0	0	0	0	1	1	1	0	0	1	1	1	1	0	0	0	0	0	0	1	1	0	0	1	1	0	1	1	1	1	1	1	1	1	1	1	1	1	1
	2	1	1	1	1	1	0	0	0	0	0	0	0	0	1	1	1	0	0	1	1	1	1	0	0	0	0	0	0	1	1	0	0	1	1	0	1	1	1	1	1	1	1	1	1	1	1	1	1
Second fate Biv
Second fate Biv and RAL
Third fate
	0	1	1	1	1	1	0	0	0	0	0	0	0	0	1	1	1	0	0	1	1	1	1	0	0	0	0	0	0	1	1	0	0	1	1	0	0	1	0	0	0	1	1	1	1	1	1	1	1
	0	1	1	1	1	1	0	0	1	1	0	0	0	0	1	1	1	0	0	1	1	1	1	0	0	0	0	0	0	1	1	0	0	1	1	0	0	1	0	0	0	1	1	1	1	1	1	1	1
	0	1	1	1	1	1	0	1	0	1	0	0	0	0	1	1	1	0	0	1	1	1	1	0	0	0	0	0	0	1	1	0	0	1	1	0	0	1	0	0	0	1	1	1	1	1	1	1	1
	0	1	1	1	1	1	1	0	0	1	0	0	0	0	1	1	1	0	0	1	1	1	1	0	0	0	0	0	0	1	1	0	0	1	1	0	0	1	0	0	0	1	1	1	1	1	1	1	1
	2	1	1	1	1	1	0	0	0	0	0	0	0	0	1	1	1	0	0	1	1	1	1	0	0	0	0	0	0	1	1	0	0	1	1	0	2	1	2	2	2	1	1	1	1	1	1	1	1
	2	1	1	1	1	1	0	0	1	1	0	0	0	0	1	1	1	0	0	1	1	1	1	0	0	0	0	0	0	1	1	0	0	1	1	0	2	1	2	2	2	1	1	1	1	1	1	1	1
	2	1	1	1	1	1	0	1	0	1	0	0	0	0	1	1	1	0	0	1	1	1	1	0	0	0	0	0	0	1	1	0	0	1	1	0	2	1	2	2	2	1	1	1	1	1	1	1	1
	2	1	1	1	1	1	1	0	0	1	0	0	0	0	1	1	1	0	0	1	1	1	1	0	0	0	0	0	0	1	1	0	0	1	1	0	2	1	2	2	2	1	1	1	1	1	1	1	1
	3	1	1	1	1	1	0	0	0	0	0	0	0	0	1	1	1	0	0	1	1	1	1	0	0	0	0	0	0	1	1	0	0	1	1	0	3	1	3	3	3	1	1	1	1	1	1	1	1
	3	1	1	1	1	1	0	0	1	1	0	0	0	0	1	1	1	0	0	1	1	1	1	0	0	0	0	0	0	1	1	0	0	1	1	0	3	1	3	3	3	1	1	1	1	1	1	1	1
	3	1	1	1	1	1	0	1	0	1	0	0	0	0	1	1	1	0	0	1	1	1	1	0	0	0	0	0	0	1	1	0	0	1	1	0	3	1	3	3	3	1	1	1	1	1	1	1	1
	3	1	1	1	1	1	1	0	0	1	0	0	0	0	1	1	1	0	0	1	1	1	1	0	0	0	0	0	0	1	1	0	0	1	1	0	3	1	3	3	3	1	1	1	1	1	1	1	1
Fusion fate
let60rgl1
	LIN-3 *	EGL-20 *	CWN-1 *	CWN-2 *	LIN-44 *	MOM-2 *	DSL-1 *	APX-1 *	LAG-2 *	LS	EGL-17	EFF-1	EGL-18	ELT-6	LAG-2	LIN-39a	HCO	MAB-5	CEH-13	CEH-20	UNC-62	REF-2	LIN-39	DSL-1	APX-1	MC	LIN-25	SUR-2	PJW-5	LIN-31	LIN-1	MPK-1	MEK-2	KSR-2	KSR-1	LIN-45	LET-60	GAP-1	SOS-1	SEM-5	LET-23	LET-23ML	LIN-10	LIN-7	LIN-2	POP-1b	BAR-1	SYS-1	POP-1
First fate
	2	1	1	1	1	1	0	0	0	0	1	0	1	1	1	2	1	0	0	1	1	1	2	1	1	1	1	1	2	1	1	2	2	1	1	2	2	1	2	2	2	1	1	1	1	1	1	1	1
	2	1	1	1	1	1	0	0	1	1	1	0	1	1	1	2	1	0	0	1	1	1	2	1	1	1	1	1	2	1	1	2	2	1	1	2	2	1	2	2	2	1	1	1	1	1	1	1	1
	2	1	1	1	1	1	0	1	0	1	1	0	1	1	1	2	1	0	0	1	1	1	2	1	1	1	1	1	2	1	1	2	2	1	1	2	2	1	2	2	2	1	1	1	1	1	1	1	1
	2	1	1	1	1	1	1	0	0	1	1	0	1	1	1	2	1	0	0	1	1	1	2	1	1	1	1	1	2	1	1	2	2	1	1	2	2	1	2	2	2	1	1	1	1	1	1	1	1
	3	1	1	1	1	1	0	0	0	0	1	0	1	1	1	2	1	0	0	1	1	1	2	1	1	1	1	1	2	1	1	2	3	1	1	3	3	1	3	3	3	1	1	1	1	1	1	1	1
	3	1	1	1	1	1	0	0	1	1	1	0	1	1	1	2	1	0	0	1	1	1	2	1	1	1	1	1	2	1	1	2	3	1	1	3	3	1	3	3	3	1	1	1	1	1	1	1	1
	3	1	1	1	1	1	0	1	0	1	1	0	1	1	1	2	1	0	0	1	1	1	2	1	1	1	1	1	2	1	1	2	3	1	1	3	3	1	3	3	3	1	1	1	1	1	1	1	1
	3	1	1	1	1	1	1	0	0	1	1	0	1	1	1	2	1	0	0	1	1	1	2	1	1	1	1	1	2	1	1	2	3	1	1	3	3	1	3	3	3	1	1	1	1	1	1	1	1
Second fate
	0	1	1	1	1	1	0	0	1	1	0	0	0	0	1	1	1	0	0	1	1	1	1	0	0	0	0	0	0	1	1	0	0	1	1	0	0	1	0	0	0	1	1	1	1	1	1	1	1
	0	1	1	1	1	1	0	1	0	1	0	0	0	0	1	1	1	0	0	1	1	1	1	0	0	0	0	0	0	1	1	0	0	1	1	0	0	1	0	0	0	1	1	1	1	1	1	1	1
	0	1	1	1	1	1	1	0	0	1	0	0	0	0	1	1	1	0	0	1	1	1	1	0	0	0	0	0	0	1	1	0	0	1	1	0	0	1	0	0	0	1	1	1	1	1	1	1	1
	1	1	1	1	1	1	0	0	1	1	0	0	0	0	1	1	1	0	0	1	1	1	1	0	0	0	0	0	0	1	1	0	1	1	1	1	1	1	1	1	1	1	1	1	1	1	1	1	1
	1	1	1	1	1	1	0	1	0	1	0	0	0	0	1	1	1	0	0	1	1	1	1	0	0	0	0	0	0	1	1	0	1	1	1	1	1	1	1	1	1	1	1	1	1	1	1	1	1
	1	1	1	1	1	1	1	0	0	1	0	0	0	0	1	1	1	0	0	1	1	1	1	0	0	0	0	0	0	1	1	0	1	1	1	1	1	1	1	1	1	1	1	1	1	1	1	1	1
	2	1	1	1	1	1	0	0	1	1	0	0	0	0	1	1	1	0	0	1	1	1	1	0	0	0	0	0	0	1	1	0	1	1	1	1	1	1	1	1	1	1	1	1	1	1	1	1	1
	2	1	1	1	1	1	0	1	0	1	0	0	0	0	1	1	1	0	0	1	1	1	1	0	0	0	0	0	0	1	1	0	1	1	1	1	1	1	1	1	1	1	1	1	1	1	1	1	1
	2	1	1	1	1	1	1	0	0	1	0	0	0	0	1	1	1	0	0	1	1	1	1	0	0	0	0	0	0	1	1	0	1	1	1	1	1	1	1	1	1	1	1	1	1	1	1	1	1
Second fate RAL
Second fate Biv
Second fate Biv and RAL
Third fate
	0	1	1	1	1	1	0	0	0	0	0	0	0	0	1	1	1	0	0	1	1	1	1	0	0	0	0	0	0	1	1	0	0	1	1	0	0	1	0	0	0	1	1	1	1	1	1	1	1
	0	1	1	1	1	1	0	0	1	1	0	0	0	0	1	1	1	0	0	1	1	1	1	0	0	0	0	0	0	1	1	0	0	1	1	0	0	1	0	0	0	1	1	1	1	1	1	1	1
	0	1	1	1	1	1	0	1	0	1	0	0	0	0	1	1	1	0	0	1	1	1	1	0	0	0	0	0	0	1	1	0	0	1	1	0	0	1	0	0	0	1	1	1	1	1	1	1	1
	0	1	1	1	1	1	1	0	0	1	0	0	0	0	1	1	1	0	0	1	1	1	1	0	0	0	0	0	0	1	1	0	0	1	1	0	0	1	0	0	0	1	1	1	1	1	1	1	1
	1	1	1	1	1	1	0	0	0	0	0	0	0	0	1	1	1	0	0	1	1	1	1	0	0	0	0	0	2	1	1	1	1	1	1	1	1	1	1	1	1	1	1	1	1	1	1	1	1
	1	1	1	1	1	1	0	0	1	1	0	0	0	0	1	1	1	0	0	1	1	1	1	0	0	0	0	0	2	1	1	1	1	1	1	1	1	1	1	1	1	1	1	1	1	1	1	1	1
	1	1	1	1	1	1	0	1	0	1	0	0	0	0	1	1	1	0	0	1	1	1	1	0	0	0	0	0	2	1	1	1	1	1	1	1	1	1	1	1	1	1	1	1	1	1	1	1	1
	1	1	1	1	1	1	1	0	0	1	0	0	0	0	1	1	1	0	0	1	1	1	1	0	0	0	0	0	2	1	1	1	1	1	1	1	1	1	1	1	1	1	1	1	1	1	1	1	1
Fusion fate
lin10let23m
	LIN-3 *	EGL-20 *	CWN-1 *	CWN-2 *	LIN-44 *	MOM-2 *	DSL-1 *	APX-1 *	LAG-2 *	LS	EGL-17	EFF-1	EGL-18	ELT-6	LAG-2	LIN-39a	HCO	MAB-5	CEH-13	CEH-20	UNC-62	REF-2	LIN-39	DSL-1	APX-1	MC	LIN-25	SUR-2	PJW-5	LIN-31	LIN-1	MPK-1	MEK-2	KSR-2	KSR-1	LIN-45	LET-60	GAP-1	SOS-1	SEM-5	LET-23	LET-23ML	LIN-10	LIN-7	LIN-2	POP-1b	BAR-1	SYS-1	POP-1
First fate
Second fate
	0	1	1	1	1	1	0	0	1	1	0	0	0	0	1	1	1	0	0	1	1	1	1	0	0	0	0	0	0	1	1	0	0	1	1	0	0	1	0	0	0	0	1	1	1	1	1	1	1
	0	1	1	1	1	1	0	1	0	1	0	0	0	0	1	1	1	0	0	1	1	1	1	0	0	0	0	0	0	1	1	0	0	1	1	0	0	1	0	0	0	0	1	1	1	1	1	1	1
	0	1	1	1	1	1	1	0	0	1	0	0	0	0	1	1	1	0	0	1	1	1	1	0	0	0	0	0	0	1	1	0	0	1	1	0	0	1	0	0	0	0	1	1	1	1	1	1	1
Second fate RAL
Second fate Biv
Second fate Biv and RAL
Third fate
	0	1	1	1	1	1	0	0	0	0	0	0	0	0	1	1	1	0	0	1	1	1	1	0	0	0	0	0	0	1	1	0	0	1	1	0	0	1	0	0	0	0	1	1	1	1	1	1	1
	0	1	1	1	1	1	0	0	1	1	0	0	0	0	1	1	1	0	0	1	1	1	1	0	0	0	0	0	0	1	1	0	0	1	1	0	0	1	0	0	0	0	1	1	1	1	1	1	1
	0	1	1	1	1	1	0	1	0	1	0	0	0	0	1	1	1	0	0	1	1	1	1	0	0	0	0	0	0	1	1	0	0	1	1	0	0	1	0	0	0	0	1	1	1	1	1	1	1
	0	1	1	1	1	1	1	0	0	1	0	0	0	0	1	1	1	0	0	1	1	1	1	0	0	0	0	0	0	1	1	0	0	1	1	0	0	1	0	0	0	0	1	1	1	1	1	1	1
Fusion fate
lin121lin122
	LIN-3 *	EGL-20 *	CWN-1 *	CWN-2 *	LIN-44 *	MOM-2 *	DSL-1 *	APX-1 *	LAG-2 *	LS	EGL-17	EFF-1	EGL-18	ELT-6	LAG-2	LIN-39a	HCO	MAB-5	CEH-13	CEH-20	UNC-62	REF-2	LIN-39	DSL-1	APX-1	MC	LIN-25	SUR-2	PJW-5	LIN-31	LIN-1	MPK-1	MEK-2	KSR-2	KSR-1	LIN-45	LET-60	GAP-1	SOS-1	SEM-5	LET-23	LET-23ML	LIN-10	LIN-7	LIN-2	POP-1b	BAR-1	SYS-1	POP-1
First fate
	2	1	1	1	1	1	0	0	0	0	1	0	1	1	1	2	1	0	0	1	1	1	2	1	1	1	1	1	2	1	1	2	2	1	1	2	2	1	2	2	2	1	1	1	1	1	1	1	1
	2	1	1	1	1	1	0	0	1	1	1	0	1	1	1	2	1	0	0	1	1	1	2	1	1	1	1	1	2	1	1	2	2	1	1	2	2	1	2	2	2	1	1	1	1	1	1	1	1
	2	1	1	1	1	1	0	1	0	1	1	0	1	1	1	2	1	0	0	1	1	1	2	1	1	1	1	1	2	1	1	2	2	1	1	2	2	1	2	2	2	1	1	1	1	1	1	1	1
	2	1	1	1	1	1	1	0	0	1	1	0	1	1	1	2	1	0	0	1	1	1	2	1	1	1	1	1	2	1	1	2	2	1	1	2	2	1	2	2	2	1	1	1	1	1	1	1	1
	3	1	1	1	1	1	0	0	0	0	1	0	1	1	1	2	1	0	0	1	1	1	2	1	1	1	1	1	2	1	1	2	3	1	1	3	3	1	3	3	3	1	1	1	1	1	1	1	1
	3	1	1	1	1	1	0	0	1	1	1	0	1	1	1	2	1	0	0	1	1	1	2	1	1	1	1	1	2	1	1	2	3	1	1	3	3	1	3	3	3	1	1	1	1	1	1	1	1
	3	1	1	1	1	1	0	1	0	1	1	0	1	1	1	2	1	0	0	1	1	1	2	1	1	1	1	1	2	1	1	2	3	1	1	3	3	1	3	3	3	1	1	1	1	1	1	1	1
	3	1	1	1	1	1	1	0	0	1	1	0	1	1	1	2	1	0	0	1	1	1	2	1	1	1	1	1	2	1	1	2	3	1	1	3	3	1	3	3	3	1	1	1	1	1	1	1	1
Second fate
Second fate RAL
	1	1	1	1	1	1	0	0	0	0	0	0	0	0	1	1	1	0	0	1	1	1	1	0	0	0	0	0	0	1	1	0	0	1	1	0	1	1	1	1	1	1	1	1	1	1	1	1	1
	1	1	1	1	1	1	0	0	1	1	0	0	0	0	1	1	1	0	0	1	1	1	1	0	0	0	0	0	0	1	1	0	0	1	1	0	1	1	1	1	1	1	1	1	1	1	1	1	1
	1	1	1	1	1	1	0	1	0	1	0	0	0	0	1	1	1	0	0	1	1	1	1	0	0	0	0	0	0	1	1	0	0	1	1	0	1	1	1	1	1	1	1	1	1	1	1	1	1
	1	1	1	1	1	1	1	0	0	1	0	0	0	0	1	1	1	0	0	1	1	1	1	0	0	0	0	0	0	1	1	0	0	1	1	0	1	1	1	1	1	1	1	1	1	1	1	1	1
	2	1	1	1	1	1	0	0	0	0	0	0	0	0	1	1	1	0	0	1	1	1	1	0	0	0	0	0	0	1	1	0	0	1	1	0	1	1	1	1	1	1	1	1	1	1	1	1	1
	2	1	1	1	1	1	0	0	1	1	0	0	0	0	1	1	1	0	0	1	1	1	1	0	0	0	0	0	0	1	1	0	0	1	1	0	1	1	1	1	1	1	1	1	1	1	1	1	1
	2	1	1	1	1	1	0	1	0	1	0	0	0	0	1	1	1	0	0	1	1	1	1	0	0	0	0	0	0	1	1	0	0	1	1	0	1	1	1	1	1	1	1	1	1	1	1	1	1
	2	1	1	1	1	1	1	0	0	1	0	0	0	0	1	1	1	0	0	1	1	1	1	0	0	0	0	0	0	1	1	0	0	1	1	0	1	1	1	1	1	1	1	1	1	1	1	1	1
Second fate Biv
Second fate Biv and RAL
Third fate
	0	1	1	1	1	1	0	0	0	0	0	0	0	0	1	1	1	0	0	1	1	1	1	0	0	0	0	0	0	1	1	0	0	1	1	0	0	1	0	0	0	1	1	1	1	1	1	1	1
	0	1	1	1	1	1	0	0	1	1	0	0	0	0	1	1	1	0	0	1	1	1	1	0	0	0	0	0	0	1	1	0	0	1	1	0	0	1	0	0	0	1	1	1	1	1	1	1	1
	0	1	1	1	1	1	0	1	0	1	0	0	0	0	1	1	1	0	0	1	1	1	1	0	0	0	0	0	0	1	1	0	0	1	1	0	0	1	0	0	0	1	1	1	1	1	1	1	1
	0	1	1	1	1	1	1	0	0	1	0	0	0	0	1	1	1	0	0	1	1	1	1	0	0	0	0	0	0	1	1	0	0	1	1	0	0	1	0	0	0	1	1	1	1	1	1	1	1
Fusion fate
lin122lin123
	LIN-3 *	EGL-20 *	CWN-1 *	CWN-2 *	LIN-44 *	MOM-2 *	DSL-1 *	APX-1 *	LAG-2 *	LS	EGL-17	EFF-1	EGL-18	ELT-6	LAG-2	LIN-39a	HCO	MAB-5	CEH-13	CEH-20	UNC-62	REF-2	LIN-39	DSL-1	APX-1	MC	LIN-25	SUR-2	PJW-5	LIN-31	LIN-1	MPK-1	MEK-2	KSR-2	KSR-1	LIN-45	LET-60	GAP-1	SOS-1	SEM-5	LET-23	LET-23ML	LIN-10	LIN-7	LIN-2	POP-1b	BAR-1	SYS-1	POP-1
First fate
	2	1	1	1	1	1	0	0	0	0	1	0	1	1	1	2	1	0	0	1	1	1	2	1	1	1	1	1	2	1	1	2	2	1	1	2	2	1	2	2	2	1	1	1	1	1	1	1	1
	2	1	1	1	1	1	0	0	1	1	1	0	1	1	1	2	1	0	0	1	1	1	2	1	1	1	1	1	2	1	1	2	2	1	1	2	2	1	2	2	2	1	1	1	1	1	1	1	1
	2	1	1	1	1	1	0	1	0	1	1	0	1	1	1	2	1	0	0	1	1	1	2	1	1	1	1	1	2	1	1	2	2	1	1	2	2	1	2	2	2	1	1	1	1	1	1	1	1
	2	1	1	1	1	1	1	0	0	1	1	0	1	1	1	2	1	0	0	1	1	1	2	1	1	1	1	1	2	1	1	2	2	1	1	2	2	1	2	2	2	1	1	1	1	1	1	1	1
	3	1	1	1	1	1	0	0	0	0	1	0	1	1	1	2	1	0	0	1	1	1	2	1	1	1	1	1	2	1	1	2	3	1	1	3	3	1	3	3	3	1	1	1	1	1	1	1	1
	3	1	1	1	1	1	0	0	1	1	1	0	1	1	1	2	1	0	0	1	1	1	2	1	1	1	1	1	2	1	1	2	3	1	1	3	3	1	3	3	3	1	1	1	1	1	1	1	1
	3	1	1	1	1	1	0	1	0	1	1	0	1	1	1	2	1	0	0	1	1	1	2	1	1	1	1	1	2	1	1	2	3	1	1	3	3	1	3	3	3	1	1	1	1	1	1	1	1
	3	1	1	1	1	1	1	0	0	1	1	0	1	1	1	2	1	0	0	1	1	1	2	1	1	1	1	1	2	1	1	2	3	1	1	3	3	1	3	3	3	1	1	1	1	1	1	1	1
Second fate
Second fate RAL
	1	1	1	1	1	1	0	0	0	0	0	0	0	0	1	1	1	0	0	1	1	1	1	0	0	0	0	0	0	1	1	0	0	1	1	0	1	1	1	1	1	1	1	1	1	1	1	1	1
	1	1	1	1	1	1	0	0	1	1	0	0	0	0	1	1	1	0	0	1	1	1	1	0	0	0	0	0	0	1	1	0	0	1	1	0	1	1	1	1	1	1	1	1	1	1	1	1	1
	1	1	1	1	1	1	0	1	0	1	0	0	0	0	1	1	1	0	0	1	1	1	1	0	0	0	0	0	0	1	1	0	0	1	1	0	1	1	1	1	1	1	1	1	1	1	1	1	1
	1	1	1	1	1	1	1	0	0	1	0	0	0	0	1	1	1	0	0	1	1	1	1	0	0	0	0	0	0	1	1	0	0	1	1	0	1	1	1	1	1	1	1	1	1	1	1	1	1
	2	1	1	1	1	1	0	0	0	0	0	0	0	0	1	1	1	0	0	1	1	1	1	0	0	0	0	0	0	1	1	0	0	1	1	0	1	1	1	1	1	1	1	1	1	1	1	1	1
	2	1	1	1	1	1	0	0	1	1	0	0	0	0	1	1	1	0	0	1	1	1	1	0	0	0	0	0	0	1	1	0	0	1	1	0	1	1	1	1	1	1	1	1	1	1	1	1	1
	2	1	1	1	1	1	0	1	0	1	0	0	0	0	1	1	1	0	0	1	1	1	1	0	0	0	0	0	0	1	1	0	0	1	1	0	1	1	1	1	1	1	1	1	1	1	1	1	1
	2	1	1	1	1	1	1	0	0	1	0	0	0	0	1	1	1	0	0	1	1	1	1	0	0	0	0	0	0	1	1	0	0	1	1	0	1	1	1	1	1	1	1	1	1	1	1	1	1
Second fate Biv
Second fate Biv and RAL
Third fate
	0	1	1	1	1	1	0	0	0	0	0	0	0	0	1	1	1	0	0	1	1	1	1	0	0	0	0	0	0	1	1	0	0	1	1	0	0	1	0	0	0	1	1	1	1	1	1	1	1
	0	1	1	1	1	1	0	0	1	1	0	0	0	0	1	1	1	0	0	1	1	1	1	0	0	0	0	0	0	1	1	0	0	1	1	0	0	1	0	0	0	1	1	1	1	1	1	1	1
	0	1	1	1	1	1	0	1	0	1	0	0	0	0	1	1	1	0	0	1	1	1	1	0	0	0	0	0	0	1	1	0	0	1	1	0	0	1	0	0	0	1	1	1	1	1	1	1	1
	0	1	1	1	1	1	1	0	0	1	0	0	0	0	1	1	1	0	0	1	1	1	1	0	0	0	0	0	0	1	1	0	0	1	1	0	0	1	0	0	0	1	1	1	1	1	1	1	1
Fusion fate
lin123csl
	LIN-3 *	EGL-20 *	CWN-1 *	CWN-2 *	LIN-44 *	MOM-2 *	DSL-1 *	APX-1 *	LAG-2 *	LS	EGL-17	EFF-1	EGL-18	ELT-6	LAG-2	LIN-39a	HCO	MAB-5	CEH-13	CEH-20	UNC-62	REF-2	LIN-39	DSL-1	APX-1	MC	LIN-25	SUR-2	PJW-5	LIN-31	LIN-1	MPK-1	MEK-2	KSR-2	KSR-1	LIN-45	LET-60	GAP-1	SOS-1	SEM-5	LET-23	LET-23ML	LIN-10	LIN-7	LIN-2	POP-1b	BAR-1	SYS-1	POP-1
First fate
	2	1	1	1	1	1	0	0	0	0	1	0	1	1	1	2	1	0	0	1	1	1	2	1	1	1	1	1	2	1	1	2	2	1	1	2	2	1	2	2	2	1	1	1	1	1	1	1	1
	2	1	1	1	1	1	0	0	1	1	1	0	1	1	1	2	1	0	0	1	1	1	2	1	1	1	1	1	2	1	1	2	2	1	1	2	2	1	2	2	2	1	1	1	1	1	1	1	1
	2	1	1	1	1	1	0	1	0	1	1	0	1	1	1	2	1	0	0	1	1	1	2	1	1	1	1	1	2	1	1	2	2	1	1	2	2	1	2	2	2	1	1	1	1	1	1	1	1
	2	1	1	1	1	1	1	0	0	1	1	0	1	1	1	2	1	0	0	1	1	1	2	1	1	1	1	1	2	1	1	2	2	1	1	2	2	1	2	2	2	1	1	1	1	1	1	1	1
	3	1	1	1	1	1	0	0	0	0	1	0	1	1	1	2	1	0	0	1	1	1	2	1	1	1	1	1	2	1	1	2	3	1	1	3	3	1	3	3	3	1	1	1	1	1	1	1	1
	3	1	1	1	1	1	0	0	1	1	1	0	1	1	1	2	1	0	0	1	1	1	2	1	1	1	1	1	2	1	1	2	3	1	1	3	3	1	3	3	3	1	1	1	1	1	1	1	1
	3	1	1	1	1	1	0	1	0	1	1	0	1	1	1	2	1	0	0	1	1	1	2	1	1	1	1	1	2	1	1	2	3	1	1	3	3	1	3	3	3	1	1	1	1	1	1	1	1
	3	1	1	1	1	1	1	0	0	1	1	0	1	1	1	2	1	0	0	1	1	1	2	1	1	1	1	1	2	1	1	2	3	1	1	3	3	1	3	3	3	1	1	1	1	1	1	1	1
Second fate
	1	1	1	1	1	1	0	0	1	1	0	0	0	0	1	1	1	0	0	1	1	1	1	0	0	0	0	0	0	1	1	0	0	1	1	0	1	1	1	1	1	1	1	1	1	1	1	1	1
	1	1	1	1	1	1	0	1	0	1	0	0	0	0	1	1	1	0	0	1	1	1	1	0	0	0	0	0	0	1	1	0	0	1	1	0	1	1	1	1	1	1	1	1	1	1	1	1	1
	1	1	1	1	1	1	1	0	0	1	0	0	0	0	1	1	1	0	0	1	1	1	1	0	0	0	0	0	0	1	1	0	0	1	1	0	1	1	1	1	1	1	1	1	1	1	1	1	1
	2	1	1	1	1	1	0	0	1	1	0	0	0	0	1	1	1	0	0	1	1	1	1	0	0	0	0	0	0	1	1	0	0	1	1	0	1	1	1	1	1	1	1	1	1	1	1	1	1
	2	1	1	1	1	1	0	1	0	1	0	0	0	0	1	1	1	0	0	1	1	1	1	0	0	0	0	0	0	1	1	0	0	1	1	0	1	1	1	1	1	1	1	1	1	1	1	1	1
	2	1	1	1	1	1	1	0	0	1	0	0	0	0	1	1	1	0	0	1	1	1	1	0	0	0	0	0	0	1	1	0	0	1	1	0	1	1	1	1	1	1	1	1	1	1	1	1	1
Second fate RAL
	1	1	1	1	1	1	0	0	0	0	0	0	0	0	1	1	1	0	0	1	1	1	1	0	0	0	0	0	0	1	1	0	0	1	1	0	1	1	1	1	1	1	1	1	1	1	1	1	1
	2	1	1	1	1	1	0	0	0	0	0	0	0	0	1	1	1	0	0	1	1	1	1	0	0	0	0	0	0	1	1	0	0	1	1	0	1	1	1	1	1	1	1	1	1	1	1	1	1
Second fate Biv
Second fate Biv and RAL
Third fate
	0	1	1	1	1	1	0	0	0	0	0	0	0	0	1	1	1	0	0	1	1	1	1	0	0	0	0	0	0	1	1	0	0	1	1	0	0	1	0	0	0	1	1	1	1	1	1	1	1
	0	1	1	1	1	1	0	0	1	1	0	0	0	0	1	1	1	0	0	1	1	1	1	0	0	0	0	0	0	1	1	0	0	1	1	0	0	1	0	0	0	1	1	1	1	1	1	1	1
	0	1	1	1	1	1	0	1	0	1	0	0	0	0	1	1	1	0	0	1	1	1	1	0	0	0	0	0	0	1	1	0	0	1	1	0	0	1	0	0	0	1	1	1	1	1	1	1	1
	0	1	1	1	1	1	1	0	0	1	0	0	0	0	1	1	1	0	0	1	1	1	1	0	0	0	0	0	0	1	1	0	0	1	1	0	0	1	0	0	0	1	1	1	1	1	1	1	1
Fusion fate
lin12lin121
	LIN-3 *	EGL-20 *	CWN-1 *	CWN-2 *	LIN-44 *	MOM-2 *	DSL-1 *	APX-1 *	LAG-2 *	LS	EGL-17	EFF-1	EGL-18	ELT-6	LAG-2	LIN-39a	HCO	MAB-5	CEH-13	CEH-20	UNC-62	REF-2	LIN-39	DSL-1	APX-1	MC	LIN-25	SUR-2	PJW-5	LIN-31	LIN-1	MPK-1	MEK-2	KSR-2	KSR-1	LIN-45	LET-60	GAP-1	SOS-1	SEM-5	LET-23	LET-23ML	LIN-10	LIN-7	LIN-2	POP-1b	BAR-1	SYS-1	POP-1
First fate
	2	1	1	1	1	1	0	0	0	0	1	0	1	1	1	2	1	0	0	1	1	1	2	1	1	1	1	1	2	1	1	2	2	1	1	2	2	1	2	2	2	1	1	1	1	1	1	1	1
	2	1	1	1	1	1	0	0	1	1	1	0	1	1	1	2	1	0	0	1	1	1	2	1	1	1	1	1	2	1	1	2	2	1	1	2	2	1	2	2	2	1	1	1	1	1	1	1	1
	2	1	1	1	1	1	0	1	0	1	1	0	1	1	1	2	1	0	0	1	1	1	2	1	1	1	1	1	2	1	1	2	2	1	1	2	2	1	2	2	2	1	1	1	1	1	1	1	1
	2	1	1	1	1	1	1	0	0	1	1	0	1	1	1	2	1	0	0	1	1	1	2	1	1	1	1	1	2	1	1	2	2	1	1	2	2	1	2	2	2	1	1	1	1	1	1	1	1
	3	1	1	1	1	1	0	0	0	0	1	0	1	1	1	2	1	0	0	1	1	1	2	1	1	1	1	1	2	1	1	2	3	1	1	3	3	1	3	3	3	1	1	1	1	1	1	1	1
	3	1	1	1	1	1	0	0	1	1	1	0	1	1	1	2	1	0	0	1	1	1	2	1	1	1	1	1	2	1	1	2	3	1	1	3	3	1	3	3	3	1	1	1	1	1	1	1	1
	3	1	1	1	1	1	0	1	0	1	1	0	1	1	1	2	1	0	0	1	1	1	2	1	1	1	1	1	2	1	1	2	3	1	1	3	3	1	3	3	3	1	1	1	1	1	1	1	1
	3	1	1	1	1	1	1	0	0	1	1	0	1	1	1	2	1	0	0	1	1	1	2	1	1	1	1	1	2	1	1	2	3	1	1	3	3	1	3	3	3	1	1	1	1	1	1	1	1
Second fate
Second fate RAL
	1	1	1	1	1	1	0	0	0	0	0	0	0	0	1	1	1	0	0	1	1	1	1	0	0	0	0	0	0	1	1	0	0	1	1	0	1	1	1	1	1	1	1	1	1	1	1	1	1
	1	1	1	1	1	1	0	0	1	1	0	0	0	0	1	1	1	0	0	1	1	1	1	0	0	0	0	0	0	1	1	0	0	1	1	0	1	1	1	1	1	1	1	1	1	1	1	1	1
	1	1	1	1	1	1	0	1	0	1	0	0	0	0	1	1	1	0	0	1	1	1	1	0	0	0	0	0	0	1	1	0	0	1	1	0	1	1	1	1	1	1	1	1	1	1	1	1	1
	1	1	1	1	1	1	1	0	0	1	0	0	0	0	1	1	1	0	0	1	1	1	1	0	0	0	0	0	0	1	1	0	0	1	1	0	1	1	1	1	1	1	1	1	1	1	1	1	1
	2	1	1	1	1	1	0	0	0	0	0	0	0	0	1	1	1	0	0	1	1	1	1	0	0	0	0	0	0	1	1	0	0	1	1	0	1	1	1	1	1	1	1	1	1	1	1	1	1
	2	1	1	1	1	1	0	0	1	1	0	0	0	0	1	1	1	0	0	1	1	1	1	0	0	0	0	0	0	1	1	0	0	1	1	0	1	1	1	1	1	1	1	1	1	1	1	1	1
	2	1	1	1	1	1	0	1	0	1	0	0	0	0	1	1	1	0	0	1	1	1	1	0	0	0	0	0	0	1	1	0	0	1	1	0	1	1	1	1	1	1	1	1	1	1	1	1	1
	2	1	1	1	1	1	1	0	0	1	0	0	0	0	1	1	1	0	0	1	1	1	1	0	0	0	0	0	0	1	1	0	0	1	1	0	1	1	1	1	1	1	1	1	1	1	1	1	1
Second fate Biv
Second fate Biv and RAL
Third fate
	0	1	1	1	1	1	0	0	0	0	0	0	0	0	1	1	1	0	0	1	1	1	1	0	0	0	0	0	0	1	1	0	0	1	1	0	0	1	0	0	0	1	1	1	1	1	1	1	1
	0	1	1	1	1	1	0	0	1	1	0	0	0	0	1	1	1	0	0	1	1	1	1	0	0	0	0	0	0	1	1	0	0	1	1	0	0	1	0	0	0	1	1	1	1	1	1	1	1
	0	1	1	1	1	1	0	1	0	1	0	0	0	0	1	1	1	0	0	1	1	1	1	0	0	0	0	0	0	1	1	0	0	1	1	0	0	1	0	0	0	1	1	1	1	1	1	1	1
	0	1	1	1	1	1	1	0	0	1	0	0	0	0	1	1	1	0	0	1	1	1	1	0	0	0	0	0	0	1	1	0	0	1	1	0	0	1	0	0	0	1	1	1	1	1	1	1	1
Fusion fate
lin14lin121
	LIN-3 *	EGL-20 *	CWN-1 *	CWN-2 *	LIN-44 *	MOM-2 *	DSL-1 *	APX-1 *	LAG-2 *	LS	EGL-17	EFF-1	EGL-18	ELT-6	LAG-2	LIN-39a	HCO	MAB-5	CEH-13	CEH-20	UNC-62	REF-2	LIN-39	DSL-1	APX-1	MC	LIN-25	SUR-2	PJW-5	LIN-31	LIN-1	MPK-1	MEK-2	KSR-2	KSR-1	LIN-45	LET-60	GAP-1	SOS-1	SEM-5	LET-23	LET-23ML	LIN-10	LIN-7	LIN-2	POP-1b	BAR-1	SYS-1	POP-1
First fate
	2	1	1	1	1	1	0	0	0	0	1	0	1	1	1	2	1	0	0	1	1	1	2	1	1	1	1	1	2	1	1	2	2	1	1	2	2	1	2	2	2	1	1	1	1	1	1	1	1
	2	1	1	1	1	1	0	0	1	1	1	0	1	1	1	2	1	0	0	1	1	1	2	1	1	1	1	1	2	1	1	2	2	1	1	2	2	1	2	2	2	1	1	1	1	1	1	1	1
	2	1	1	1	1	1	0	1	0	1	1	0	1	1	1	2	1	0	0	1	1	1	2	1	1	1	1	1	2	1	1	2	2	1	1	2	2	1	2	2	2	1	1	1	1	1	1	1	1
	2	1	1	1	1	1	1	0	0	1	1	0	1	1	1	2	1	0	0	1	1	1	2	1	1	1	1	1	2	1	1	2	2	1	1	2	2	1	2	2	2	1	1	1	1	1	1	1	1
	3	1	1	1	1	1	0	0	0	0	1	0	1	1	1	2	1	0	0	1	1	1	2	1	1	1	1	1	2	1	1	2	3	1	1	3	3	1	3	3	3	1	1	1	1	1	1	1	1
	3	1	1	1	1	1	0	0	1	1	1	0	1	1	1	2	1	0	0	1	1	1	2	1	1	1	1	1	2	1	1	2	3	1	1	3	3	1	3	3	3	1	1	1	1	1	1	1	1
	3	1	1	1	1	1	0	1	0	1	1	0	1	1	1	2	1	0	0	1	1	1	2	1	1	1	1	1	2	1	1	2	3	1	1	3	3	1	3	3	3	1	1	1	1	1	1	1	1
	3	1	1	1	1	1	1	0	0	1	1	0	1	1	1	2	1	0	0	1	1	1	2	1	1	1	1	1	2	1	1	2	3	1	1	3	3	1	3	3	3	1	1	1	1	1	1	1	1
Second fate
	0	1	1	1	1	1	0	0	1	1	0	0	0	0	1	1	1	0	0	1	1	1	1	0	0	0	0	0	0	1	1	0	0	1	1	0	0	1	0	0	0	1	1	1	1	1	1	1	1
	0	1	1	1	1	1	0	1	0	1	0	0	0	0	1	1	1	0	0	1	1	1	1	0	0	0	0	0	0	1	1	0	0	1	1	0	0	1	0	0	0	1	1	1	1	1	1	1	1
	0	1	1	1	1	1	1	0	0	1	0	0	0	0	1	1	1	0	0	1	1	1	1	0	0	0	0	0	0	1	1	0	0	1	1	0	0	1	0	0	0	1	1	1	1	1	1	1	1
	1	1	1	1	1	1	0	0	1	1	0	0	0	0	1	1	1	0	0	1	1	1	1	0	0	0	0	0	0	1	1	0	0	1	1	0	1	1	1	1	1	1	1	1	1	1	1	1	1
	1	1	1	1	1	1	0	1	0	1	0	0	0	0	1	1	1	0	0	1	1	1	1	0	0	0	0	0	0	1	1	0	0	1	1	0	1	1	1	1	1	1	1	1	1	1	1	1	1
	1	1	1	1	1	1	1	0	0	1	0	0	0	0	1	1	1	0	0	1	1	1	1	0	0	0	0	0	0	1	1	0	0	1	1	0	1	1	1	1	1	1	1	1	1	1	1	1	1
	2	1	1	1	1	1	0	0	1	1	0	0	0	0	1	1	1	0	0	1	1	1	1	0	0	0	0	0	0	1	1	0	0	1	1	0	1	1	1	1	1	1	1	1	1	1	1	1	1
	2	1	1	1	1	1	0	1	0	1	0	0	0	0	1	1	1	0	0	1	1	1	1	0	0	0	0	0	0	1	1	0	0	1	1	0	1	1	1	1	1	1	1	1	1	1	1	1	1
	2	1	1	1	1	1	1	0	0	1	0	0	0	0	1	1	1	0	0	1	1	1	1	0	0	0	0	0	0	1	1	0	0	1	1	0	1	1	1	1	1	1	1	1	1	1	1	1	1
Second fate RAL
	1	1	1	1	1	1	0	0	0	0	0	0	0	0	1	1	1	0	0	1	1	1	1	0	0	0	0	0	0	1	1	0	0	1	1	0	1	1	1	1	1	1	1	1	1	1	1	1	1
	2	1	1	1	1	1	0	0	0	0	0	0	0	0	1	1	1	0	0	1	1	1	1	0	0	0	0	0	0	1	1	0	0	1	1	0	1	1	1	1	1	1	1	1	1	1	1	1	1
Second fate Biv
Second fate Biv and RAL
Third fate
	0	1	1	1	1	1	0	0	0	0	0	0	0	0	1	1	1	0	0	1	1	1	1	0	0	0	0	0	0	1	1	0	0	1	1	0	0	1	0	0	0	1	1	1	1	1	1	1	1
	0	1	1	1	1	1	0	0	1	1	0	0	0	0	1	1	1	0	0	1	1	1	1	0	0	0	0	0	0	1	1	0	0	1	1	0	0	1	0	0	0	1	1	1	1	1	1	1	1
	0	1	1	1	1	1	0	1	0	1	0	0	0	0	1	1	1	0	0	1	1	1	1	0	0	0	0	0	0	1	1	0	0	1	1	0	0	1	0	0	0	1	1	1	1	1	1	1	1
	0	1	1	1	1	1	1	0	0	1	0	0	0	0	1	1	1	0	0	1	1	1	1	0	0	0	0	0	0	1	1	0	0	1	1	0	0	1	0	0	0	1	1	1	1	1	1	1	1
Fusion fate
lin17mig5
	LIN-3 *	EGL-20 *	CWN-1 *	CWN-2 *	LIN-44 *	MOM-2 *	DSL-1 *	APX-1 *	LAG-2 *	LS	EGL-17	EFF-1	EGL-18	ELT-6	LAG-2	LIN-39a	HCO	MAB-5	CEH-13	CEH-20	UNC-62	REF-2	LIN-39	DSL-1	APX-1	MC	LIN-25	SUR-2	PJW-5	LIN-31	LIN-1	MPK-1	MEK-2	KSR-2	KSR-1	LIN-45	LET-60	GAP-1	SOS-1	SEM-5	LET-23	LET-23ML	LIN-10	LIN-7	LIN-2	POP-1b	BAR-1	SYS-1	POP-1
First fate
	2	1	1	1	1	1	0	0	0	0	1	0	1	1	1	2	1	0	0	1	1	1	2	1	1	1	1	1	2	1	1	2	2	1	1	2	2	1	2	2	2	1	1	1	1	1	1	1	1
	2	1	1	1	1	1	0	0	1	1	1	0	1	1	1	2	1	0	0	1	1	1	2	1	1	1	1	1	2	1	1	2	2	1	1	2	2	1	2	2	2	1	1	1	1	1	1	1	1
	2	1	1	1	1	1	0	1	0	1	1	0	1	1	1	2	1	0	0	1	1	1	2	1	1	1	1	1	2	1	1	2	2	1	1	2	2	1	2	2	2	1	1	1	1	1	1	1	1
	2	1	1	1	1	1	1	0	0	1	1	0	1	1	1	2	1	0	0	1	1	1	2	1	1	1	1	1	2	1	1	2	2	1	1	2	2	1	2	2	2	1	1	1	1	1	1	1	1
	3	1	1	1	1	1	0	0	0	0	1	0	1	1	1	2	1	0	0	1	1	1	2	1	1	1	1	1	2	1	1	2	3	1	1	3	3	1	3	3	3	1	1	1	1	1	1	1	1
	3	1	1	1	1	1	0	0	1	1	1	0	1	1	1	2	1	0	0	1	1	1	2	1	1	1	1	1	2	1	1	2	3	1	1	3	3	1	3	3	3	1	1	1	1	1	1	1	1
	3	1	1	1	1	1	0	1	0	1	1	0	1	1	1	2	1	0	0	1	1	1	2	1	1	1	1	1	2	1	1	2	3	1	1	3	3	1	3	3	3	1	1	1	1	1	1	1	1
	3	1	1	1	1	1	1	0	0	1	1	0	1	1	1	2	1	0	0	1	1	1	2	1	1	1	1	1	2	1	1	2	3	1	1	3	3	1	3	3	3	1	1	1	1	1	1	1	1
Second fate
	0	1	1	1	1	1	0	0	1	1	0	0	0	0	1	1	1	0	0	1	1	1	1	0	0	0	0	0	0	1	1	0	0	1	1	0	0	1	0	0	0	1	1	1	1	1	1	1	1
	0	1	1	1	1	1	0	1	0	1	0	0	0	0	1	1	1	0	0	1	1	1	1	0	0	0	0	0	0	1	1	0	0	1	1	0	0	1	0	0	0	1	1	1	1	1	1	1	1
	0	1	1	1	1	1	1	0	0	1	0	0	0	0	1	1	1	0	0	1	1	1	1	0	0	0	0	0	0	1	1	0	0	1	1	0	0	1	0	0	0	1	1	1	1	1	1	1	1
	1	1	1	1	1	1	0	0	1	1	0	0	0	0	1	1	1	0	0	1	1	1	1	0	0	0	0	0	0	1	1	0	0	1	1	0	1	1	1	1	1	1	1	1	1	1	1	1	1
	1	1	1	1	1	1	0	1	0	1	0	0	0	0	1	1	1	0	0	1	1	1	1	0	0	0	0	0	0	1	1	0	0	1	1	0	1	1	1	1	1	1	1	1	1	1	1	1	1
	1	1	1	1	1	1	1	0	0	1	0	0	0	0	1	1	1	0	0	1	1	1	1	0	0	0	0	0	0	1	1	0	0	1	1	0	1	1	1	1	1	1	1	1	1	1	1	1	1
	2	1	1	1	1	1	0	0	1	1	0	0	0	0	1	1	1	0	0	1	1	1	1	0	0	0	0	0	0	1	1	0	0	1	1	0	1	1	1	1	1	1	1	1	1	1	1	1	1
	2	1	1	1	1	1	0	1	0	1	0	0	0	0	1	1	1	0	0	1	1	1	1	0	0	0	0	0	0	1	1	0	0	1	1	0	1	1	1	1	1	1	1	1	1	1	1	1	1
	2	1	1	1	1	1	1	0	0	1	0	0	0	0	1	1	1	0	0	1	1	1	1	0	0	0	0	0	0	1	1	0	0	1	1	0	1	1	1	1	1	1	1	1	1	1	1	1	1
Second fate RAL
	1	1	1	1	1	1	0	0	0	0	0	0	0	0	1	1	1	0	0	1	1	1	1	0	0	0	0	0	0	1	1	0	0	1	1	0	1	1	1	1	1	1	1	1	1	1	1	1	1
	2	1	1	1	1	1	0	0	0	0	0	0	0	0	1	1	1	0	0	1	1	1	1	0	0	0	0	0	0	1	1	0	0	1	1	0	1	1	1	1	1	1	1	1	1	1	1	1	1
Second fate Biv
Second fate Biv and RAL
Third fate
	0	1	1	1	1	1	0	0	0	0	0	0	0	0	1	1	1	0	0	1	1	1	1	0	0	0	0	0	0	1	1	0	0	1	1	0	0	1	0	0	0	1	1	1	1	1	1	1	1
	0	1	1	1	1	1	0	0	1	1	0	0	0	0	1	1	1	0	0	1	1	1	1	0	0	0	0	0	0	1	1	0	0	1	1	0	0	1	0	0	0	1	1	1	1	1	1	1	1
	0	1	1	1	1	1	0	1	0	1	0	0	0	0	1	1	1	0	0	1	1	1	1	0	0	0	0	0	0	1	1	0	0	1	1	0	0	1	0	0	0	1	1	1	1	1	1	1	1
	0	1	1	1	1	1	1	0	0	1	0	0	0	0	1	1	1	0	0	1	1	1	1	0	0	0	0	0	0	1	1	0	0	1	1	0	0	1	0	0	0	1	1	1	1	1	1	1	1
Fusion fate
lin17wrm1
	LIN-3 *	EGL-20 *	CWN-1 *	CWN-2 *	LIN-44 *	MOM-2 *	DSL-1 *	APX-1 *	LAG-2 *	LS	EGL-17	EFF-1	EGL-18	ELT-6	LAG-2	LIN-39a	HCO	MAB-5	CEH-13	CEH-20	UNC-62	REF-2	LIN-39	DSL-1	APX-1	MC	LIN-25	SUR-2	PJW-5	LIN-31	LIN-1	MPK-1	MEK-2	KSR-2	KSR-1	LIN-45	LET-60	GAP-1	SOS-1	SEM-5	LET-23	LET-23ML	LIN-10	LIN-7	LIN-2	POP-1b	BAR-1	SYS-1	POP-1
First fate
	2	1	1	1	1	1	0	0	0	0	1	0	1	1	1	2	1	0	0	1	1	1	2	1	1	1	1	1	2	1	1	2	2	1	1	2	2	1	2	2	2	1	1	1	1	1	1	1	1
	2	1	1	1	1	1	0	0	1	1	1	0	1	1	1	2	1	0	0	1	1	1	2	1	1	1	1	1	2	1	1	2	2	1	1	2	2	1	2	2	2	1	1	1	1	1	1	1	1
	2	1	1	1	1	1	0	1	0	1	1	0	1	1	1	2	1	0	0	1	1	1	2	1	1	1	1	1	2	1	1	2	2	1	1	2	2	1	2	2	2	1	1	1	1	1	1	1	1
	2	1	1	1	1	1	1	0	0	1	1	0	1	1	1	2	1	0	0	1	1	1	2	1	1	1	1	1	2	1	1	2	2	1	1	2	2	1	2	2	2	1	1	1	1	1	1	1	1
	3	1	1	1	1	1	0	0	0	0	1	0	1	1	1	2	1	0	0	1	1	1	2	1	1	1	1	1	2	1	1	2	3	1	1	3	3	1	3	3	3	1	1	1	1	1	1	1	1
	3	1	1	1	1	1	0	0	1	1	1	0	1	1	1	2	1	0	0	1	1	1	2	1	1	1	1	1	2	1	1	2	3	1	1	3	3	1	3	3	3	1	1	1	1	1	1	1	1
	3	1	1	1	1	1	0	1	0	1	1	0	1	1	1	2	1	0	0	1	1	1	2	1	1	1	1	1	2	1	1	2	3	1	1	3	3	1	3	3	3	1	1	1	1	1	1	1	1
	3	1	1	1	1	1	1	0	0	1	1	0	1	1	1	2	1	0	0	1	1	1	2	1	1	1	1	1	2	1	1	2	3	1	1	3	3	1	3	3	3	1	1	1	1	1	1	1	1
Second fate
	0	1	1	1	1	1	0	0	1	1	0	0	0	0	1	1	1	0	0	1	1	1	1	0	0	0	0	0	0	1	1	0	0	1	1	0	0	1	0	0	0	1	1	1	1	1	1	1	1
	0	1	1	1	1	1	0	1	0	1	0	0	0	0	1	1	1	0	0	1	1	1	1	0	0	0	0	0	0	1	1	0	0	1	1	0	0	1	0	0	0	1	1	1	1	1	1	1	1
	0	1	1	1	1	1	1	0	0	1	0	0	0	0	1	1	1	0	0	1	1	1	1	0	0	0	0	0	0	1	1	0	0	1	1	0	0	1	0	0	0	1	1	1	1	1	1	1	1
	1	1	1	1	1	1	0	0	1	1	0	0	0	0	1	1	1	0	0	1	1	1	1	0	0	0	0	0	0	1	1	0	0	1	1	0	1	1	1	1	1	1	1	1	1	1	1	1	1
	1	1	1	1	1	1	0	1	0	1	0	0	0	0	1	1	1	0	0	1	1	1	1	0	0	0	0	0	0	1	1	0	0	1	1	0	1	1	1	1	1	1	1	1	1	1	1	1	1
	1	1	1	1	1	1	1	0	0	1	0	0	0	0	1	1	1	0	0	1	1	1	1	0	0	0	0	0	0	1	1	0	0	1	1	0	1	1	1	1	1	1	1	1	1	1	1	1	1
	2	1	1	1	1	1	0	0	1	1	0	0	0	0	1	1	1	0	0	1	1	1	1	0	0	0	0	0	0	1	1	0	0	1	1	0	1	1	1	1	1	1	1	1	1	1	1	1	1
	2	1	1	1	1	1	0	1	0	1	0	0	0	0	1	1	1	0	0	1	1	1	1	0	0	0	0	0	0	1	1	0	0	1	1	0	1	1	1	1	1	1	1	1	1	1	1	1	1
	2	1	1	1	1	1	1	0	0	1	0	0	0	0	1	1	1	0	0	1	1	1	1	0	0	0	0	0	0	1	1	0	0	1	1	0	1	1	1	1	1	1	1	1	1	1	1	1	1
Second fate RAL
	1	1	1	1	1	1	0	0	0	0	0	0	0	0	1	1	1	0	0	1	1	1	1	0	0	0	0	0	0	1	1	0	0	1	1	0	1	1	1	1	1	1	1	1	1	1	1	1	1
	2	1	1	1	1	1	0	0	0	0	0	0	0	0	1	1	1	0	0	1	1	1	1	0	0	0	0	0	0	1	1	0	0	1	1	0	1	1	1	1	1	1	1	1	1	1	1	1	1
Second fate Biv
Second fate Biv and RAL
Third fate
	0	1	1	1	1	1	0	0	0	0	0	0	0	0	1	1	1	0	0	1	1	1	1	0	0	0	0	0	0	1	1	0	0	1	1	0	0	1	0	0	0	1	1	1	1	1	1	1	1
	0	1	1	1	1	1	0	0	1	1	0	0	0	0	1	1	1	0	0	1	1	1	1	0	0	0	0	0	0	1	1	0	0	1	1	0	0	1	0	0	0	1	1	1	1	1	1	1	1
	0	1	1	1	1	1	0	1	0	1	0	0	0	0	1	1	1	0	0	1	1	1	1	0	0	0	0	0	0	1	1	0	0	1	1	0	0	1	0	0	0	1	1	1	1	1	1	1	1
	0	1	1	1	1	1	1	0	0	1	0	0	0	0	1	1	1	0	0	1	1	1	1	0	0	0	0	0	0	1	1	0	0	1	1	0	0	1	0	0	0	1	1	1	1	1	1	1	1
Fusion fate
lin18wrm1
	LIN-3 *	EGL-20 *	CWN-1 *	CWN-2 *	LIN-44 *	MOM-2 *	DSL-1 *	APX-1 *	LAG-2 *	LS	EGL-17	EFF-1	EGL-18	ELT-6	LAG-2	LIN-39a	HCO	MAB-5	CEH-13	CEH-20	UNC-62	REF-2	LIN-39	DSL-1	APX-1	MC	LIN-25	SUR-2	PJW-5	LIN-31	LIN-1	MPK-1	MEK-2	KSR-2	KSR-1	LIN-45	LET-60	GAP-1	SOS-1	SEM-5	LET-23	LET-23ML	LIN-10	LIN-7	LIN-2	POP-1b	BAR-1	SYS-1	POP-1
First fate
	2	1	1	1	1	1	0	0	0	0	1	0	1	1	1	2	1	0	0	1	1	1	2	1	1	1	1	1	2	1	1	2	2	1	1	2	2	1	2	2	2	1	1	1	1	1	1	1	1
	2	1	1	1	1	1	0	0	1	1	1	0	1	1	1	2	1	0	0	1	1	1	2	1	1	1	1	1	2	1	1	2	2	1	1	2	2	1	2	2	2	1	1	1	1	1	1	1	1
	2	1	1	1	1	1	0	1	0	1	1	0	1	1	1	2	1	0	0	1	1	1	2	1	1	1	1	1	2	1	1	2	2	1	1	2	2	1	2	2	2	1	1	1	1	1	1	1	1
	2	1	1	1	1	1	1	0	0	1	1	0	1	1	1	2	1	0	0	1	1	1	2	1	1	1	1	1	2	1	1	2	2	1	1	2	2	1	2	2	2	1	1	1	1	1	1	1	1
	3	1	1	1	1	1	0	0	0	0	1	0	1	1	1	2	1	0	0	1	1	1	2	1	1	1	1	1	2	1	1	2	3	1	1	3	3	1	3	3	3	1	1	1	1	1	1	1	1
	3	1	1	1	1	1	0	0	1	1	1	0	1	1	1	2	1	0	0	1	1	1	2	1	1	1	1	1	2	1	1	2	3	1	1	3	3	1	3	3	3	1	1	1	1	1	1	1	1
	3	1	1	1	1	1	0	1	0	1	1	0	1	1	1	2	1	0	0	1	1	1	2	1	1	1	1	1	2	1	1	2	3	1	1	3	3	1	3	3	3	1	1	1	1	1	1	1	1
	3	1	1	1	1	1	1	0	0	1	1	0	1	1	1	2	1	0	0	1	1	1	2	1	1	1	1	1	2	1	1	2	3	1	1	3	3	1	3	3	3	1	1	1	1	1	1	1	1
Second fate
	0	1	1	1	1	1	0	0	1	1	0	0	0	0	1	1	1	0	0	1	1	1	1	0	0	0	0	0	0	1	1	0	0	1	1	0	0	1	0	0	0	1	1	1	1	1	1	1	1
	0	1	1	1	1	1	0	1	0	1	0	0	0	0	1	1	1	0	0	1	1	1	1	0	0	0	0	0	0	1	1	0	0	1	1	0	0	1	0	0	0	1	1	1	1	1	1	1	1
	0	1	1	1	1	1	1	0	0	1	0	0	0	0	1	1	1	0	0	1	1	1	1	0	0	0	0	0	0	1	1	0	0	1	1	0	0	1	0	0	0	1	1	1	1	1	1	1	1
	1	1	1	1	1	1	0	0	1	1	0	0	0	0	1	1	1	0	0	1	1	1	1	0	0	0	0	0	0	1	1	0	0	1	1	0	1	1	1	1	1	1	1	1	1	1	1	1	1
	1	1	1	1	1	1	0	1	0	1	0	0	0	0	1	1	1	0	0	1	1	1	1	0	0	0	0	0	0	1	1	0	0	1	1	0	1	1	1	1	1	1	1	1	1	1	1	1	1
	1	1	1	1	1	1	1	0	0	1	0	0	0	0	1	1	1	0	0	1	1	1	1	0	0	0	0	0	0	1	1	0	0	1	1	0	1	1	1	1	1	1	1	1	1	1	1	1	1
	2	1	1	1	1	1	0	0	1	1	0	0	0	0	1	1	1	0	0	1	1	1	1	0	0	0	0	0	0	1	1	0	0	1	1	0	1	1	1	1	1	1	1	1	1	1	1	1	1
	2	1	1	1	1	1	0	1	0	1	0	0	0	0	1	1	1	0	0	1	1	1	1	0	0	0	0	0	0	1	1	0	0	1	1	0	1	1	1	1	1	1	1	1	1	1	1	1	1
	2	1	1	1	1	1	1	0	0	1	0	0	0	0	1	1	1	0	0	1	1	1	1	0	0	0	0	0	0	1	1	0	0	1	1	0	1	1	1	1	1	1	1	1	1	1	1	1	1
Second fate RAL
	1	1	1	1	1	1	0	0	0	0	0	0	0	0	1	1	1	0	0	1	1	1	1	0	0	0	0	0	0	1	1	0	0	1	1	0	1	1	1	1	1	1	1	1	1	1	1	1	1
	2	1	1	1	1	1	0	0	0	0	0	0	0	0	1	1	1	0	0	1	1	1	1	0	0	0	0	0	0	1	1	0	0	1	1	0	1	1	1	1	1	1	1	1	1	1	1	1	1
Second fate Biv
Second fate Biv and RAL
Third fate
	0	1	1	1	1	1	0	0	0	0	0	0	0	0	1	1	1	0	0	1	1	1	1	0	0	0	0	0	0	1	1	0	0	1	1	0	0	1	0	0	0	1	1	1	1	1	1	1	1
	0	1	1	1	1	1	0	0	1	1	0	0	0	0	1	1	1	0	0	1	1	1	1	0	0	0	0	0	0	1	1	0	0	1	1	0	0	1	0	0	0	1	1	1	1	1	1	1	1
	0	1	1	1	1	1	0	1	0	1	0	0	0	0	1	1	1	0	0	1	1	1	1	0	0	0	0	0	0	1	1	0	0	1	1	0	0	1	0	0	0	1	1	1	1	1	1	1	1
	0	1	1	1	1	1	1	0	0	1	0	0	0	0	1	1	1	0	0	1	1	1	1	0	0	0	0	0	0	1	1	0	0	1	1	0	0	1	0	0	0	1	1	1	1	1	1	1	1
Fusion fate
lin1pjw5
	LIN-3 *	EGL-20 *	CWN-1 *	CWN-2 *	LIN-44 *	MOM-2 *	DSL-1 *	APX-1 *	LAG-2 *	LS	EGL-17	EFF-1	EGL-18	ELT-6	LAG-2	LIN-39a	HCO	MAB-5	CEH-13	CEH-20	UNC-62	REF-2	LIN-39	DSL-1	APX-1	MC	LIN-25	SUR-2	PJW-5	LIN-31	LIN-1	MPK-1	MEK-2	KSR-2	KSR-1	LIN-45	LET-60	GAP-1	SOS-1	SEM-5	LET-23	LET-23ML	LIN-10	LIN-7	LIN-2	POP-1b	BAR-1	SYS-1	POP-1
First fate
Second fate
	0	1	1	1	1	1	0	0	1	1	0	0	0	0	1	1	1	0	0	1	1	1	1	0	0	0	0	0	1	1	1	0	0	1	1	0	0	1	0	0	0	1	1	1	1	1	1	1	1
	0	1	1	1	1	1	0	1	0	1	0	0	0	0	1	1	1	0	0	1	1	1	1	0	0	0	0	0	1	1	1	0	0	1	1	0	0	1	0	0	0	1	1	1	1	1	1	1	1
	0	1	1	1	1	1	1	0	0	1	0	0	0	0	1	1	1	0	0	1	1	1	1	0	0	0	0	0	1	1	1	0	0	1	1	0	0	1	0	0	0	1	1	1	1	1	1	1	1
	1	1	1	1	1	1	0	0	1	1	0	0	0	0	1	1	1	0	0	1	1	1	1	0	0	0	0	0	1	1	1	0	0	1	1	0	1	1	1	1	1	1	1	1	1	1	1	1	1
	1	1	1	1	1	1	0	1	0	1	0	0	0	0	1	1	1	0	0	1	1	1	1	0	0	0	0	0	1	1	1	0	0	1	1	0	1	1	1	1	1	1	1	1	1	1	1	1	1
	1	1	1	1	1	1	1	0	0	1	0	0	0	0	1	1	1	0	0	1	1	1	1	0	0	0	0	0	1	1	1	0	0	1	1	0	1	1	1	1	1	1	1	1	1	1	1	1	1
	2	1	1	1	1	1	0	0	1	1	0	0	0	0	1	1	1	0	0	1	1	1	1	0	0	0	0	0	1	1	1	0	0	1	1	0	1	1	1	1	1	1	1	1	1	1	1	1	1
	2	1	1	1	1	1	0	1	0	1	0	0	0	0	1	1	1	0	0	1	1	1	1	0	0	0	0	0	1	1	1	0	0	1	1	0	1	1	1	1	1	1	1	1	1	1	1	1	1
	2	1	1	1	1	1	1	0	0	1	0	0	0	0	1	1	1	0	0	1	1	1	1	0	0	0	0	0	1	1	1	0	0	1	1	0	1	1	1	1	1	1	1	1	1	1	1	1	1
Second fate RAL
	1	1	1	1	1	1	0	0	0	0	0	0	0	0	1	1	1	0	0	1	1	1	1	0	0	0	0	0	1	1	1	0	0	1	1	0	1	1	1	1	1	1	1	1	1	1	1	1	1
	2	1	1	1	1	1	0	0	0	0	0	0	0	0	1	1	1	0	0	1	1	1	1	0	0	0	0	0	1	1	1	0	0	1	1	0	1	1	1	1	1	1	1	1	1	1	1	1	1
Second fate Biv
Second fate Biv and RAL
Third fate
	0	1	1	1	1	1	0	0	0	0	0	0	0	0	1	1	1	0	0	1	1	1	1	0	0	0	0	0	1	1	1	0	0	1	1	0	0	1	0	0	0	1	1	1	1	1	1	1	1
	0	1	1	1	1	1	0	0	1	1	0	0	0	0	1	1	1	0	0	1	1	1	1	0	0	0	0	0	1	1	1	0	0	1	1	0	0	1	0	0	0	1	1	1	1	1	1	1	1
	0	1	1	1	1	1	0	1	0	1	0	0	0	0	1	1	1	0	0	1	1	1	1	0	0	0	0	0	1	1	1	0	0	1	1	0	0	1	0	0	0	1	1	1	1	1	1	1	1
	0	1	1	1	1	1	1	0	0	1	0	0	0	0	1	1	1	0	0	1	1	1	1	0	0	0	0	0	1	1	1	0	0	1	1	0	0	1	0	0	0	1	1	1	1	1	1	1	1
	2	1	1	1	1	1	0	0	0	0	0	0	0	0	1	1	1	0	0	1	1	1	1	1	1	1	1	1	1	1	1	2	2	1	1	2	2	1	2	2	2	1	1	1	1	1	1	1	1
	2	1	1	1	1	1	0	0	1	1	0	0	0	0	1	1	1	0	0	1	1	1	1	1	1	1	1	1	1	1	1	2	2	1	1	2	2	1	2	2	2	1	1	1	1	1	1	1	1
	2	1	1	1	1	1	0	1	0	1	0	0	0	0	1	1	1	0	0	1	1	1	1	1	1	1	1	1	1	1	1	2	2	1	1	2	2	1	2	2	2	1	1	1	1	1	1	1	1
	2	1	1	1	1	1	1	0	0	1	0	0	0	0	1	1	1	0	0	1	1	1	1	1	1	1	1	1	1	1	1	2	2	1	1	2	2	1	2	2	2	1	1	1	1	1	1	1	1
	3	1	1	1	1	1	0	0	0	0	0	0	0	0	1	1	1	0	0	1	1	1	1	1	1	1	1	1	1	1	1	2	3	1	1	3	3	1	3	3	3	1	1	1	1	1	1	1	1
	3	1	1	1	1	1	0	0	1	1	0	0	0	0	1	1	1	0	0	1	1	1	1	1	1	1	1	1	1	1	1	2	3	1	1	3	3	1	3	3	3	1	1	1	1	1	1	1	1
	3	1	1	1	1	1	0	1	0	1	0	0	0	0	1	1	1	0	0	1	1	1	1	1	1	1	1	1	1	1	1	2	3	1	1	3	3	1	3	3	3	1	1	1	1	1	1	1	1
	3	1	1	1	1	1	1	0	0	1	0	0	0	0	1	1	1	0	0	1	1	1	1	1	1	1	1	1	1	1	1	2	3	1	1	3	3	1	3	3	3	1	1	1	1	1	1	1	1
Fusion fate
lin25mc
	LIN-3 *	EGL-20 *	CWN-1 *	CWN-2 *	LIN-44 *	MOM-2 *	DSL-1 *	APX-1 *	LAG-2 *	LS	EGL-17	EFF-1	EGL-18	ELT-6	LAG-2	LIN-39a	HCO	MAB-5	CEH-13	CEH-20	UNC-62	REF-2	LIN-39	DSL-1	APX-1	MC	LIN-25	SUR-2	PJW-5	LIN-31	LIN-1	MPK-1	MEK-2	KSR-2	KSR-1	LIN-45	LET-60	GAP-1	SOS-1	SEM-5	LET-23	LET-23ML	LIN-10	LIN-7	LIN-2	POP-1b	BAR-1	SYS-1	POP-1
First fate
Second fate
	0	1	1	1	1	1	0	0	1	1	0	0	0	0	1	1	1	0	0	1	1	1	1	0	0	0	0	0	0	1	1	0	0	1	1	0	0	1	0	0	0	1	1	1	1	1	1	1	1
	0	1	1	1	1	1	0	1	0	1	0	0	0	0	1	1	1	0	0	1	1	1	1	0	0	0	0	0	0	1	1	0	0	1	1	0	0	1	0	0	0	1	1	1	1	1	1	1	1
	0	1	1	1	1	1	1	0	0	1	0	0	0	0	1	1	1	0	0	1	1	1	1	0	0	0	0	0	0	1	1	0	0	1	1	0	0	1	0	0	0	1	1	1	1	1	1	1	1
	1	1	1	1	1	1	0	0	1	1	0	0	0	0	1	1	1	0	0	1	1	1	1	0	0	0	0	0	0	1	1	0	0	1	1	0	1	1	1	1	1	1	1	1	1	1	1	1	1
	1	1	1	1	1	1	0	1	0	1	0	0	0	0	1	1	1	0	0	1	1	1	1	0	0	0	0	0	0	1	1	0	0	1	1	0	1	1	1	1	1	1	1	1	1	1	1	1	1
	1	1	1	1	1	1	1	0	0	1	0	0	0	0	1	1	1	0	0	1	1	1	1	0	0	0	0	0	0	1	1	0	0	1	1	0	1	1	1	1	1	1	1	1	1	1	1	1	1
	2	1	1	1	1	1	0	0	1	1	0	0	0	0	1	1	1	0	0	1	1	1	1	0	0	0	0	0	0	1	1	0	0	1	1	0	1	1	1	1	1	1	1	1	1	1	1	1	1
	2	1	1	1	1	1	0	1	0	1	0	0	0	0	1	1	1	0	0	1	1	1	1	0	0	0	0	0	0	1	1	0	0	1	1	0	1	1	1	1	1	1	1	1	1	1	1	1	1
	2	1	1	1	1	1	1	0	0	1	0	0	0	0	1	1	1	0	0	1	1	1	1	0	0	0	0	0	0	1	1	0	0	1	1	0	1	1	1	1	1	1	1	1	1	1	1	1	1
	3	1	1	1	1	1	0	0	1	1	0	0	0	0	1	1	1	0	0	1	1	1	1	0	0	0	1	1	2	1	1	2	3	1	1	3	3	1	3	3	3	1	1	1	1	1	1	1	1
	3	1	1	1	1	1	0	1	0	1	0	0	0	0	1	1	1	0	0	1	1	1	1	0	0	0	1	1	2	1	1	2	3	1	1	3	3	1	3	3	3	1	1	1	1	1	1	1	1
Second fate RAL
	1	1	1	1	1	1	0	0	0	0	0	0	0	0	1	1	1	0	0	1	1	1	1	0	0	0	0	0	0	1	1	0	0	1	1	0	1	1	1	1	1	1	1	1	1	1	1	1	1
	2	1	1	1	1	1	0	0	0	0	0	0	0	0	1	1	1	0	0	1	1	1	1	0	0	0	0	0	0	1	1	0	0	1	1	0	1	1	1	1	1	1	1	1	1	1	1	1	1
Second fate Biv
Second fate Biv and RAL
Third fate
	0	1	1	1	1	1	0	0	0	0	0	0	0	0	1	1	1	0	0	1	1	1	1	0	0	0	0	0	0	1	1	0	0	1	1	0	0	1	0	0	0	1	1	1	1	1	1	1	1
	0	1	1	1	1	1	0	0	1	1	0	0	0	0	1	1	1	0	0	1	1	1	1	0	0	0	0	0	0	1	1	0	0	1	1	0	0	1	0	0	0	1	1	1	1	1	1	1	1
	0	1	1	1	1	1	0	1	0	1	0	0	0	0	1	1	1	0	0	1	1	1	1	0	0	0	0	0	0	1	1	0	0	1	1	0	0	1	0	0	0	1	1	1	1	1	1	1	1
	0	1	1	1	1	1	1	0	0	1	0	0	0	0	1	1	1	0	0	1	1	1	1	0	0	0	0	0	0	1	1	0	0	1	1	0	0	1	0	0	0	1	1	1	1	1	1	1	1
	2	1	1	1	1	1	0	0	0	0	0	0	0	0	1	1	1	0	0	1	1	1	1	0	0	0	1	1	2	1	1	2	2	1	1	2	2	1	2	2	2	1	1	1	1	1	1	1	1
	2	1	1	1	1	1	0	0	1	1	0	0	0	0	1	1	1	0	0	1	1	1	1	0	0	0	1	1	2	1	1	2	2	1	1	2	2	1	2	2	2	1	1	1	1	1	1	1	1
	2	1	1	1	1	1	0	1	0	1	0	0	0	0	1	1	1	0	0	1	1	1	1	0	0	0	1	1	2	1	1	2	2	1	1	2	2	1	2	2	2	1	1	1	1	1	1	1	1
	2	1	1	1	1	1	1	0	0	1	0	0	0	0	1	1	1	0	0	1	1	1	1	0	0	0	1	1	2	1	1	2	2	1	1	2	2	1	2	2	2	1	1	1	1	1	1	1	1
	3	1	1	1	1	1	0	0	0	0	0	0	0	0	1	1	1	0	0	1	1	1	1	0	0	0	1	1	2	1	1	2	3	1	1	3	3	1	3	3	3	1	1	1	1	1	1	1	1
	3	1	1	1	1	1	0	0	1	1	0	0	0	0	1	1	1	0	0	1	1	1	1	0	0	0	1	1	2	1	1	2	3	1	1	3	3	1	3	3	3	1	1	1	1	1	1	1	1
	3	1	1	1	1	1	0	1	0	1	0	0	0	0	1	1	1	0	0	1	1	1	1	0	0	0	1	1	2	1	1	2	3	1	1	3	3	1	3	3	3	1	1	1	1	1	1	1	1
Fusion fate
lin2let23
	LIN-3 *	EGL-20 *	CWN-1 *	CWN-2 *	LIN-44 *	MOM-2 *	DSL-1 *	APX-1 *	LAG-2 *	LS	EGL-17	EFF-1	EGL-18	ELT-6	LAG-2	LIN-39a	HCO	MAB-5	CEH-13	CEH-20	UNC-62	REF-2	LIN-39	DSL-1	APX-1	MC	LIN-25	SUR-2	PJW-5	LIN-31	LIN-1	MPK-1	MEK-2	KSR-2	KSR-1	LIN-45	LET-60	GAP-1	SOS-1	SEM-5	LET-23	LET-23ML	LIN-10	LIN-7	LIN-2	POP-1b	BAR-1	SYS-1	POP-1
First fate
Second fate
	0	1	1	1	1	1	0	0	1	1	0	0	0	0	1	1	1	0	0	1	1	1	1	0	0	0	0	0	0	1	1	0	0	1	1	0	0	1	0	0	0	0	1	1	1	1	1	1	1
	0	1	1	1	1	1	0	1	0	1	0	0	0	0	1	1	1	0	0	1	1	1	1	0	0	0	0	0	0	1	1	0	0	1	1	0	0	1	0	0	0	0	1	1	1	1	1	1	1
	0	1	1	1	1	1	1	0	0	1	0	0	0	0	1	1	1	0	0	1	1	1	1	0	0	0	0	0	0	1	1	0	0	1	1	0	0	1	0	0	0	0	1	1	1	1	1	1	1
Second fate RAL
Second fate Biv
Second fate Biv and RAL
Third fate
	0	1	1	1	1	1	0	0	0	0	0	0	0	0	1	1	1	0	0	1	1	1	1	0	0	0	0	0	0	1	1	0	0	1	1	0	0	1	0	0	0	0	1	1	1	1	1	1	1
	0	1	1	1	1	1	0	0	1	1	0	0	0	0	1	1	1	0	0	1	1	1	1	0	0	0	0	0	0	1	1	0	0	1	1	0	0	1	0	0	0	0	1	1	1	1	1	1	1
	0	1	1	1	1	1	0	1	0	1	0	0	0	0	1	1	1	0	0	1	1	1	1	0	0	0	0	0	0	1	1	0	0	1	1	0	0	1	0	0	0	0	1	1	1	1	1	1	1
	0	1	1	1	1	1	1	0	0	1	0	0	0	0	1	1	1	0	0	1	1	1	1	0	0	0	0	0	0	1	1	0	0	1	1	0	0	1	0	0	0	0	1	1	1	1	1	1	1
Fusion fate
lin31pjw5
	LIN-3 *	EGL-20 *	CWN-1 *	CWN-2 *	LIN-44 *	MOM-2 *	DSL-1 *	APX-1 *	LAG-2 *	LS	EGL-17	EFF-1	EGL-18	ELT-6	LAG-2	LIN-39a	HCO	MAB-5	CEH-13	CEH-20	UNC-62	REF-2	LIN-39	DSL-1	APX-1	MC	LIN-25	SUR-2	PJW-5	LIN-31	LIN-1	MPK-1	MEK-2	KSR-2	KSR-1	LIN-45	LET-60	GAP-1	SOS-1	SEM-5	LET-23	LET-23ML	LIN-10	LIN-7	LIN-2	POP-1b	BAR-1	SYS-1	POP-1
First fate
	2	1	1	1	1	1	0	0	0	0	1	0	1	1	1	2	1	0	0	1	1	1	2	1	1	1	1	1	2	1	1	2	2	1	1	2	2	1	2	2	2	1	1	1	1	1	1	1	1
	2	1	1	1	1	1	0	0	1	1	1	0	1	1	1	2	1	0	0	1	1	1	2	1	1	1	1	1	2	1	1	2	2	1	1	2	2	1	2	2	2	1	1	1	1	1	1	1	1
	2	1	1	1	1	1	0	1	0	1	1	0	1	1	1	2	1	0	0	1	1	1	2	1	1	1	1	1	2	1	1	2	2	1	1	2	2	1	2	2	2	1	1	1	1	1	1	1	1
	2	1	1	1	1	1	1	0	0	1	1	0	1	1	1	2	1	0	0	1	1	1	2	1	1	1	1	1	2	1	1	2	2	1	1	2	2	1	2	2	2	1	1	1	1	1	1	1	1
	3	1	1	1	1	1	0	0	0	0	1	0	1	1	1	2	1	0	0	1	1	1	2	1	1	1	1	1	2	1	1	2	3	1	1	3	3	1	3	3	3	1	1	1	1	1	1	1	1
	3	1	1	1	1	1	0	0	1	1	1	0	1	1	1	2	1	0	0	1	1	1	2	1	1	1	1	1	2	1	1	2	3	1	1	3	3	1	3	3	3	1	1	1	1	1	1	1	1
	3	1	1	1	1	1	0	1	0	1	1	0	1	1	1	2	1	0	0	1	1	1	2	1	1	1	1	1	2	1	1	2	3	1	1	3	3	1	3	3	3	1	1	1	1	1	1	1	1
	3	1	1	1	1	1	1	0	0	1	1	0	1	1	1	2	1	0	0	1	1	1	2	1	1	1	1	1	2	1	1	2	3	1	1	3	3	1	3	3	3	1	1	1	1	1	1	1	1
Second fate
	0	1	1	1	1	1	0	0	1	1	0	0	0	0	1	1	1	0	0	1	1	1	1	0	0	0	0	0	0	1	1	0	0	1	1	0	0	1	0	0	0	1	1	1	1	1	1	1	1
	0	1	1	1	1	1	0	1	0	1	0	0	0	0	1	1	1	0	0	1	1	1	1	0	0	0	0	0	0	1	1	0	0	1	1	0	0	1	0	0	0	1	1	1	1	1	1	1	1
	0	1	1	1	1	1	1	0	0	1	0	0	0	0	1	1	1	0	0	1	1	1	1	0	0	0	0	0	0	1	1	0	0	1	1	0	0	1	0	0	0	1	1	1	1	1	1	1	1
	1	1	1	1	1	1	0	0	1	1	0	0	0	0	1	1	1	0	0	1	1	1	1	0	0	0	0	0	0	1	1	0	0	1	1	0	1	1	1	1	1	1	1	1	1	1	1	1	1
	1	1	1	1	1	1	0	1	0	1	0	0	0	0	1	1	1	0	0	1	1	1	1	0	0	0	0	0	0	1	1	0	0	1	1	0	1	1	1	1	1	1	1	1	1	1	1	1	1
	1	1	1	1	1	1	1	0	0	1	0	0	0	0	1	1	1	0	0	1	1	1	1	0	0	0	0	0	0	1	1	0	0	1	1	0	1	1	1	1	1	1	1	1	1	1	1	1	1
	2	1	1	1	1	1	0	0	1	1	0	0	0	0	1	1	1	0	0	1	1	1	1	0	0	0	0	0	0	1	1	0	0	1	1	0	1	1	1	1	1	1	1	1	1	1	1	1	1
	2	1	1	1	1	1	0	1	0	1	0	0	0	0	1	1	1	0	0	1	1	1	1	0	0	0	0	0	0	1	1	0	0	1	1	0	1	1	1	1	1	1	1	1	1	1	1	1	1
	2	1	1	1	1	1	1	0	0	1	0	0	0	0	1	1	1	0	0	1	1	1	1	0	0	0	0	0	0	1	1	0	0	1	1	0	1	1	1	1	1	1	1	1	1	1	1	1	1
Second fate RAL
	1	1	1	1	1	1	0	0	0	0	0	0	0	0	1	1	1	0	0	1	1	1	1	0	0	0	0	0	0	1	1	0	0	1	1	0	1	1	1	1	1	1	1	1	1	1	1	1	1
	2	1	1	1	1	1	0	0	0	0	0	0	0	0	1	1	1	0	0	1	1	1	1	0	0	0	0	0	0	1	1	0	0	1	1	0	1	1	1	1	1	1	1	1	1	1	1	1	1
Second fate Biv
Second fate Biv and RAL
Third fate
	0	1	1	1	1	1	0	0	0	0	0	0	0	0	1	1	1	0	0	1	1	1	1	0	0	0	0	0	0	1	1	0	0	1	1	0	0	1	0	0	0	1	1	1	1	1	1	1	1
	0	1	1	1	1	1	0	0	1	1	0	0	0	0	1	1	1	0	0	1	1	1	1	0	0	0	0	0	0	1	1	0	0	1	1	0	0	1	0	0	0	1	1	1	1	1	1	1	1
	0	1	1	1	1	1	0	1	0	1	0	0	0	0	1	1	1	0	0	1	1	1	1	0	0	0	0	0	0	1	1	0	0	1	1	0	0	1	0	0	0	1	1	1	1	1	1	1	1
	0	1	1	1	1	1	1	0	0	1	0	0	0	0	1	1	1	0	0	1	1	1	1	0	0	0	0	0	0	1	1	0	0	1	1	0	0	1	0	0	0	1	1	1	1	1	1	1	1
Fusion fate
lin39aegl17
	LIN-3 *	EGL-20 *	CWN-1 *	CWN-2 *	LIN-44 *	MOM-2 *	DSL-1 *	APX-1 *	LAG-2 *	LS	EGL-17	EFF-1	EGL-18	ELT-6	LAG-2	LIN-39a	HCO	MAB-5	CEH-13	CEH-20	UNC-62	REF-2	LIN-39	DSL-1	APX-1	MC	LIN-25	SUR-2	PJW-5	LIN-31	LIN-1	MPK-1	MEK-2	KSR-2	KSR-1	LIN-45	LET-60	GAP-1	SOS-1	SEM-5	LET-23	LET-23ML	LIN-10	LIN-7	LIN-2	POP-1b	BAR-1	SYS-1	POP-1
First fate
	2	1	1	1	1	1	0	0	0	0	0	0	1	1	1	2	1	0	0	1	1	1	2	1	1	1	1	1	2	1	1	2	2	1	1	2	2	1	2	2	2	1	1	1	1	1	1	1	1
[truncated: 1,602 more rows]
[truncated: 39 more columns]
